# Supplementary material for: Proteome-wide identification of the endogenous ADP-ribosylome of mammalian cells and tissue
Source: Nat Commun. 2016 Sep 30;7:12917. doi: 10.1038/ncomms12917 (PMC5056437; doi:10.1038/ncomms12917)
Supplement: Supplementary Data 1 — Identified ADP-ribosylation sites in triplicate HeLa analyses. List of all identified ADP-ribosylation sites from three replicate analyses in HeLa cells. The first Excel sheet provides all identified sites with a localization probability of more than 0.60. Table is provided as an Excel file in the online additional supplementary materials. [file ncomms12917-s2.xlsx]

## Sheet: Localization >0.60
Proteins	Positions within proteins	Protein names	Gene names	Fasta headers	Localization prob	Rep1	Rep2	Rep3	Number of ADP ribose	Amino acid	Sequence window	PEP	Score	Charge	m/z	Mass error [ppm]
P38159	144	RNA-binding motif protein, X chromosome	RBMX	>sp|P38159|RBMX_HUMAN RNA-binding motif protein, X chromosome OS=Homo sapiens GN=RBMX PE=1 SV=3;>sp|P38159-2|RBMX_HUMAN Isoform 2 of RNA-binding motif protein, X chromosome OS=Homo sapiens GN=RBMX;>sp|Q96E39|RMXL1_HUMAN RNA binding motif protein, X-linked-	0.856149	x	x	x	1	R	MDDGGYSMNFNMSSSRGPLPVKRGPPPRSGG	3.62853e-285	468.8	3	1061.41	-0.40133
Q9BW71	504	HIRA-interacting protein 3	HIRIP3	>sp|Q9BW71|HIRP3_HUMAN HIRA-interacting protein 3 OS=Homo sapiens GN=HIRIP3 PE=1 SV=3;>sp|Q9BW71-2|HIRP3_HUMAN Isoform 2 of HIRA-interacting protein 3 OS=Homo sapiens GN=HIRIP3	0.969326	x	x	x	1	R	EVASLDVANIISGSGRPRRRTAWNPLGEAAP	1.53616e-261	437.65	3	1065.81	0.069414
F8W9H9	251	Nuclear factor 1	NFIC	>tr|F8W9H9|F8W9H9_HUMAN Nuclear factor 1 OS=Homo sapiens GN=NFIC PE=3 SV=1;>sp|P08651|NFIC_HUMAN Nuclear factor 1 C-type OS=Homo sapiens GN=NFIC PE=1 SV=2;>sp|P08651-2|NFIC_HUMAN Isoform 1 of Nuclear factor 1 C-type OS=Homo sapiens GN=NFIC;>sp|P08651-3|NFI	0.864801	x	x	x	1	E	RTPVVTGTGPNFSLGELQGHLAYDLNPASTG	9.10007e-289	448.59	4	995.715	0.1176
Q9Y2X9	379	Zinc finger protein 281	ZNF281	>sp|Q9Y2X9|ZN281_HUMAN Zinc finger protein 281 OS=Homo sapiens GN=ZNF281 PE=1 SV=1;>tr|A6NF48|A6NF48_HUMAN Zinc finger protein 281 OS=Homo sapiens GN=ZNF281 PE=4 SV=1;>tr|F5H1Z5|F5H1Z5_HUMAN Zinc finger protein 281 OS=Homo sapiens GN=ZNF281 PE=4 SV=1	1	x	x	x	1	E	RRTCGEVIVKGATSAEPGSSNHTNMGNLAVL	1.28017e-254	419.34	4	869.107	-0.80639
H0YG49	38	Serine/arginine-rich splicing factor 2	SRSF2	>tr|H0YG49|H0YG49_HUMAN Serine/arginine-rich-splicing factor 2 OS=Homo sapiens GN=SRSF2 PE=4 SV=1;>sp|Q01130|SRSF2_HUMAN Serine/arginine-rich splicing factor 2 OS=Homo sapiens GN=SRSF2 PE=1 SV=4;>tr|Q8NAK9|Q8NAK9_HUMAN Uncharacterized protein OS=Homo sapie	0.734875	x	x	x	1	E	PPLRAMSYGRPPPDVEGMTSLKVDNLTYRTS	3.82687e-218	417.82	3	778.311	0.11714
H0YG49	36	Serine/arginine-rich splicing factor 2	SRSF2	>tr|H0YG49|H0YG49_HUMAN Serine/arginine-rich-splicing factor 2 OS=Homo sapiens GN=SRSF2 PE=4 SV=1;>sp|Q01130|SRSF2_HUMAN Serine/arginine-rich splicing factor 2 OS=Homo sapiens GN=SRSF2 PE=1 SV=4;>tr|Q8NAK9|Q8NAK9_HUMAN Uncharacterized protein OS=Homo sapie	0.62858	x	x	x	1	D	SGPPLRAMSYGRPPPDVEGMTSLKVDNLTYR	3.82687e-218	417.82	2	1158.97	-0.53243
Q8IWY8	675	Zinc finger and SCAN domain-containing protein 29	ZSCAN29	>sp|Q8IWY8|ZSC29_HUMAN Zinc finger and SCAN domain-containing protein 29 OS=Homo sapiens GN=ZSCAN29 PE=1 SV=2;>sp|Q8IWY8-4|ZSC29_HUMAN Isoform 4 of Zinc finger and SCAN domain-containing protein 29 OS=Homo sapiens GN=ZSCAN29;>sp|Q8IWY8-2|ZSC29_HUMAN Isofor	1	x	x	x	1	E	FGPNSLLMHQVSHQVENPYKCADCGKSFSRS	0	408.35	3	990.416	0.35494
Q8WWY3	286	U4/U6 small nuclear ribonucleoprotein Prp31	PRPF31	>sp|Q8WWY3|PRP31_HUMAN U4/U6 small nuclear ribonucleoprotein Prp31 OS=Homo sapiens GN=PRPF31 PE=1 SV=2;>tr|E7EVX8|E7EVX8_HUMAN PRP31 pre-mRNA-processing factor 31 homolog (S. cerevisiae) OS=Homo sapiens GN=PRPF31 PE=4 SV=1;>tr|E7ESA8|E7ESA8_HUMAN PRP31 pre	0.887259	x	x	x	1	D	TGYIYHSDIVQSLPPDLRRKAARLVAAKCTL	1.56545e-254	386.88	4	982.951	-0.88708
Q00839	814	Heterogeneous nuclear ribonucleoprotein U	HNRNPU	>sp|Q00839|HNRPU_HUMAN Heterogeneous nuclear ribonucleoprotein U OS=Homo sapiens GN=HNRNPU PE=1 SV=6;>sp|Q00839-2|HNRPU_HUMAN Isoform Short of Heterogeneous nuclear ribonucleoprotein U OS=Homo sapiens GN=HNRNPU;>tr|B3KX72|B3KX72_HUMAN Uncharacterized prote	1	x	x	x	1	K	SQGYNQWQQGQFWGQKPWSQHYHQGYY____	3.04351e-255	436.42	3	1400.56	0.00044815
P42166	64	Lamina-associated polypeptide 2, isoform alpha	TMPO	>sp|P42166|LAP2A_HUMAN Lamina-associated polypeptide 2, isoform alpha OS=Homo sapiens GN=TMPO PE=1 SV=2;>sp|P42167|LAP2B_HUMAN Lamina-associated polypeptide 2, isoforms beta/gamma OS=Homo sapiens GN=TMPO PE=1 SV=2;>tr|G5E972|G5E972_HUMAN Thymopoietin, isof	0.645983	x	x	x	1	D	NRPPLPAGTNSKGPPDFSSDEEREPTPVLGS	4.54246e-175	381.49	3	1037.76	0.14533
P49916	225	DNA ligase 3	LIG3	>sp|P49916|DNLI3_HUMAN DNA ligase 3 OS=Homo sapiens GN=LIG3 PE=1 SV=2;>sp|P49916-2|DNLI3_HUMAN Isoform Beta of DNA ligase 3 OS=Homo sapiens GN=LIG3	0.998174	x	x	x	1	K	SPVKGASFVTSTNPRKFSGFSAKPNNSGEAP	1.56283e-236	381.76	3	926.06	0.44829
O00193	75	Small acidic protein	SMAP	>sp|O00193|SMAP_HUMAN Small acidic protein OS=Homo sapiens GN=SMAP PE=1 SV=1;>tr|E9PM92|E9PM92_HUMAN Chromosome 11 open reading frame 58 (Fragment) OS=Homo sapiens GN=C11orf58 PE=4 SV=1;>tr|E3W975|E3W975_HUMAN Chromosome 11 open reading frame 58 OS=Homo sa	0.608184	x	x	x	1	K	DHKSTSHFRTGEEDKKINEELESQYQQSMDS	4.42225e-225	425.34	3	1004.42	0.23813
P49916	837	DNA ligase 3	LIG3	>sp|P49916|DNLI3_HUMAN DNA ligase 3 OS=Homo sapiens GN=LIG3 PE=1 SV=2;>sp|P49916-2|DNLI3_HUMAN Isoform Beta of DNA ligase 3 OS=Homo sapiens GN=LIG3	0.94418	x		x	1	D	LPQLKELYQLSKEKADFTVVAGDEGSSTTGG	2.39901e-161	360.62	4	896.864	0.30491
Q9Y2X9	512	Zinc finger protein 281	ZNF281	>sp|Q9Y2X9|ZN281_HUMAN Zinc finger protein 281 OS=Homo sapiens GN=ZNF281 PE=1 SV=1;>tr|A6NF48|A6NF48_HUMAN Zinc finger protein 281 OS=Homo sapiens GN=ZNF281 PE=4 SV=1;>tr|F5H1Z5|F5H1Z5_HUMAN Zinc finger protein 281 OS=Homo sapiens GN=ZNF281 PE=4 SV=1	0.753799	x	x	x	1	E	GKPSGSLGIVSNNSVETIGLLQSTSGKQGQI	3.07951e-255	437.71	4	865.408	0.83745
Q9Y2X9	498	Zinc finger protein 281	ZNF281	>sp|Q9Y2X9|ZN281_HUMAN Zinc finger protein 281 OS=Homo sapiens GN=ZNF281 PE=1 SV=1;>tr|A6NF48|A6NF48_HUMAN Zinc finger protein 281 OS=Homo sapiens GN=ZNF281 PE=4 SV=1;>tr|F5H1Z5|F5H1Z5_HUMAN Zinc finger protein 281 OS=Homo sapiens GN=ZNF281 PE=4 SV=1	0.999687	x	x	x	1	K	VSPLPDIVGQKSLSGKPSGSLGIVSNNSVET	3.07951e-255	437.71	4	865.408	-0.38419
Q8N531	43	F-box/LRR-repeat protein 6	FBXL6	>sp|Q8N531|FBXL6_HUMAN F-box/LRR-repeat protein 6 OS=Homo sapiens GN=FBXL6 PE=2 SV=1;>sp|Q8N531-2|FBXL6_HUMAN Isoform 2 of F-box/LRR-repeat protein 6 OS=Homo sapiens GN=FBXL6	0.878007	x	x	x	1	D	DRLAPRGSGYHLLQSDSMLLVLSEPGPARPR	3.23564e-150	352.67	3	1074.49	0.27549
P35637	451	RNA-binding protein FUS	FUS	>sp|P35637|FUS_HUMAN RNA-binding protein FUS OS=Homo sapiens GN=FUS PE=1 SV=1;>sp|P35637-2|FUS_HUMAN Isoform Short of RNA-binding protein FUS OS=Homo sapiens GN=FUS;>tr|E7EUX0|E7EUX0_HUMAN Uncharacterized protein OS=Homo sapiens GN=FUS PE=4 SV=1;>tr|B4DR70	0.839422	x	x	x	1	K	MNFSWRNECNQCKAPKPDGPGGGPGGSHMGG	1.04464e-191	363.23	3	937.348	0.6992
E7EUT4	96	Glyceraldehyde-3-phosphate dehydrogenase	GAPDH	>tr|E7EUT4|E7EUT4_HUMAN Glyceraldehyde-3-phosphate dehydrogenase OS=Homo sapiens GN=GAPDH PE=3 SV=1;>tr|E7EUT5|E7EUT5_HUMAN Glyceraldehyde-3-phosphate dehydrogenase OS=Homo sapiens GN=GAPDH PE=3 SV=1;>sp|P04406|G3P_HUMAN Glyceraldehyde-3-phosphate dehydrog	0.814801	x	x	x	1	E	APSADAPMFVMGVNHEKYDNSLKIISNASCT	1.64478e-144	346.65	3	970.762	-0.27169
P35251	243	Replication factor C subunit 1	RFC1	>sp|P35251|RFC1_HUMAN Replication factor C subunit 1 OS=Homo sapiens GN=RFC1 PE=1 SV=4;>sp|P35251-2|RFC1_HUMAN Isoform 2 of Replication factor C subunit 1 OS=Homo sapiens GN=RFC1	0.715468	x	x	x	1	K	TLAMLDEEPKTKKARKDTEAGETFSSVQANL	4.81092e-184	402.78	3	818.335	0.059166
O95243	157	Methyl-CpG-binding domain protein 4	MBD4	>sp|O95243|MBD4_HUMAN Methyl-CpG-binding domain protein 4 OS=Homo sapiens GN=MBD4 PE=1 SV=1;>sp|O95243-2|MBD4_HUMAN Isoform 2 of Methyl-CpG-binding domain protein 4 OS=Homo sapiens GN=MBD4;>tr|E9PEE4|E9PEE4_HUMAN Methyl-CpG-binding domain protein 4 OS=Homo	1			x	1	D	DFTVLSKRGIKSRYKDCSMAALTSHLQNQSN	2.52203e-129	337.2	3	1068.09	0.23508
Q29RF7	1163	Sister chromatid cohesion protein PDS5 homolog A	PDS5A	>sp|Q29RF7|PDS5A_HUMAN Sister chromatid cohesion protein PDS5 homolog A OS=Homo sapiens GN=PDS5A PE=1 SV=1	0.918059			x	1	E	LSATGRKPYVRSTGTETGSNINVNSELNPST	4.5744e-128	217.21	3	964.056	0.78819
Q5VTL8	36	Pre-mRNA-splicing factor 38B	PRPF38B	>sp|Q5VTL8|PR38B_HUMAN Pre-mRNA-splicing factor 38B OS=Homo sapiens GN=PRPF38B PE=1 SV=1;>sp|Q5VTL8-2|PR38B_HUMAN Isoform 2 of Pre-mRNA-splicing factor 38B OS=Homo sapiens GN=PRPF38B	1	x		x	1	K	AAAQQQQQCGGGGATKPAVSGKQGNVLPLWG	1.04385e-158	329.37	4	1136	-0.1221
Q8NC51	233	Plasminogen activator inhibitor 1 RNA-binding protein	SERBP1	>sp|Q8NC51|PAIRB_HUMAN Plasminogen activator inhibitor 1 RNA-binding protein OS=Homo sapiens GN=SERBP1 PE=1 SV=2;>sp|Q8NC51-2|PAIRB_HUMAN Isoform 2 of Plasminogen activator inhibitor 1 RNA-binding protein OS=Homo sapiens GN=SERBP1	0.595764	x	x	x	1	E	GSGSHNWGTVKDELTESPKYIQKQISYNYSD	6.08674e-159	367.78	4	696.542	0.069022
Q5HYJ3	163	Protein FAM76B	FAM76B	>sp|Q5HYJ3|FA76B_HUMAN Protein FAM76B OS=Homo sapiens GN=FAM76B PE=1 SV=3;>tr|F5GX09|F5GX09_HUMAN Family with sequence similarity 76, member B OS=Homo sapiens GN=FAM76B PE=4 SV=1;>tr|B2R9C2|B2R9C2_HUMAN Family with sequence similarity 76, member B, isoform	1			x	1	E	SLGSSHSNSSSSSLTEKDQHHPKHHHHHHHH	1.48158e-197	351.69	2	1118.43	-0.15231
P18887	205	DNA repair protein XRCC1	XRCC1	>sp|P18887|XRCC1_HUMAN DNA repair protein XRCC1 OS=Homo sapiens GN=XRCC1 PE=1 SV=2;>tr|F5H8D7|F5H8D7_HUMAN X-ray repair-complementing defective repair in Chinese hamster cells 1 OS=Homo sapiens GN=XRCC1 PE=4 SV=1;>tr|B4DEB2|B4DEB2_HUMAN Uncharacterized pro	1	x	x	x	1	D	LFFSRINKTSPVTASDPAGPSYAAATLQASS	1.56044e-120	312.73	3	1202.19	0.055599
O14519	4	Cyclin-dependent kinase 2-associated protein 1	CDK2AP1	>sp|O14519|CDKA1_HUMAN Cyclin-dependent kinase 2-associated protein 1 OS=Homo sapiens GN=CDK2AP1 PE=1 SV=1	1	x		x	1	K	____________MSYKPNLAAHMPAAALNAA	1.14836e-110	309.61	4	1040.2	-0.24798
C9J4C3	1537	DNA topoisomerase 2	TOP2A	>tr|C9J4C3|C9J4C3_HUMAN DNA topoisomerase 2 OS=Homo sapiens GN=TOP2A PE=3 SV=1;>sp|P11388-4|TOP2A_HUMAN Isoform 4 of DNA topoisomerase 2-alpha OS=Homo sapiens GN=TOP2A;>tr|C9J5P2|C9J5P2_HUMAN DNA topoisomerase 2 OS=Homo sapiens GN=TOP2A PE=3 SV=1;>sp|P1138	0.794166	x	x	x	1	D	TKRDPALNSGVSQKPDPAKTKNRRKRKPSTS	2.25249e-122	350.49	2	1161	0.51246
Q86U42	17	Polyadenylate-binding protein 2	PABPN1	>sp|Q86U42|PABP2_HUMAN Polyadenylate-binding protein 2 OS=Homo sapiens GN=PABPN1 PE=1 SV=3;>sp|Q86U42-2|PABP2_HUMAN Isoform 2 of Polyadenylate-binding protein 2 OS=Homo sapiens GN=PABPN1	1	x	x	x	1	R	AAAAAAAAAAGAAGGRGSGPGRRRHLVPGAG	2.11677e-126	335.69	2	1146.98	0.00085928
Q9H9B1	129	Histone-lysine N-methyltransferase EHMT1	EHMT1	>sp|Q9H9B1|EHMT1_HUMAN Histone-lysine N-methyltransferase EHMT1 OS=Homo sapiens GN=EHMT1 PE=1 SV=4;>sp|Q9H9B1-3|EHMT1_HUMAN Isoform 3 of Histone-lysine N-methyltransferase EHMT1 OS=Homo sapiens GN=EHMT1;>tr|C9JD67|C9JD67_HUMAN Euchromatic histone-lysine N-	0.75858	x		x	1	K	FVQTSVIGSNGYILNKPALQAQPLRTTSTLA	2.82473e-159	348.93	4	1034.74	0.74339
C9J4C3	1573	DNA topoisomerase 2	TOP2A	>tr|C9J4C3|C9J4C3_HUMAN DNA topoisomerase 2 OS=Homo sapiens GN=TOP2A PE=3 SV=1;>sp|P11388-4|TOP2A_HUMAN Isoform 4 of DNA topoisomerase 2-alpha OS=Homo sapiens GN=TOP2A;>tr|C9J5P2|C9J5P2_HUMAN DNA topoisomerase 2 OS=Homo sapiens GN=TOP2A PE=3 SV=1;>sp|P1138	0.866363	x	x	x	1	K	NFEKIVSKAVTSKKSKGESDDFHMDFDSAVA	6.81394e-160	330.78	4	667.748	0.36238
Q99958	46	Forkhead box protein C2	FOXC2	>sp|Q99958|FOXC2_HUMAN Forkhead box protein C2 OS=Homo sapiens GN=FOXC2 PE=1 SV=1	1	x	x	x	1	E	YGGMASPMGVYSGHPEQYSAGMGRSYAPYHH	4.90752e-271	338.65	3	1111.75	-0.50075
P11387	4	DNA topoisomerase 1	TOP1	>sp|P11387|TOP1_HUMAN DNA topoisomerase 1 OS=Homo sapiens GN=TOP1 PE=1 SV=2	0.96252	x	x	x	1	D	____________MSGDHLHNDSQIEADFRLN	1.33336e-110	346.14	3	808.636	0.39051
P11387	15	DNA topoisomerase 1	TOP1	>sp|P11387|TOP1_HUMAN DNA topoisomerase 1 OS=Homo sapiens GN=TOP1 PE=1 SV=2	0.860037	x	x	x	1	D	_MSGDHLHNDSQIEADFRLNDSHKHKDKHKD	1.33336e-110	346.14	3	808.636	-0.14734
O43663	487	Protein regulator of cytokinesis 1	PRC1	>sp|O43663|PRC1_HUMAN Protein regulator of cytokinesis 1 OS=Homo sapiens GN=PRC1 PE=1 SV=2;>sp|O43663-2|PRC1_HUMAN Isoform 2 of Protein regulator of cytokinesis 1 OS=Homo sapiens GN=PRC1;>tr|F8W9B5|F8W9B5_HUMAN Protein regulator of cytokinesis 1 OS=Homo sa	0.909256			x	1	K	SKRRGLAPNTPGKARKLNTTTMSNATANSSI	1.86249e-88	289.73	4	962.942	0.16126
P25490	199	Transcriptional repressor protein YY1	YY1	>sp|P25490|TYY1_HUMAN Transcriptional repressor protein YY1 OS=Homo sapiens GN=YY1 PE=1 SV=2;>tr|H0YJV7|H0YJV7_HUMAN YY1 transcription factor (Fragment) OS=Homo sapiens GN=YY1 PE=4 SV=1;>tr|H0YJU4|H0YJU4_HUMAN YY1 transcription factor (Fragment) OS=Homo sa	1	x	x	x	1	D	SYLSGGAGAAGGGGADPGNKKWEQKQVQIKT	1.76585e-87	304.25	3	735.614	0.014756
P46783	139	40S ribosomal protein S10	RPS10	>sp|P46783|RS10_HUMAN 40S ribosomal protein S10 OS=Homo sapiens GN=RPS10 PE=1 SV=1;>sp|Q9NQ39|RS10L_HUMAN Putative 40S ribosomal protein S10-like OS=Homo sapiens GN=RPS10P5 PE=5 SV=1	0.832918	x	x	x	1	K	RDTYRRSAVPPGADKKAEAGAGSATEFQFRG	4.37425e-87	322.09	3	704.28	0.30986
Q68D10	447	Protein SPT2 homolog	SPTY2D1	>sp|Q68D10|SPT2_HUMAN Protein SPT2 homolog OS=Homo sapiens GN=SPTY2D1 PE=1 SV=3;>sp|Q68D10-2|SPT2_HUMAN Isoform 2 of Protein SPT2 homolog OS=Homo sapiens GN=SPTY2D1	0.877914	x	x	x	1	R	TCGPGQPASSSGGPGRPISGSVSSARPLGSS	1.23743e-96	284.16	4	974.931	-0.73987
Q9BTC0	597	Death-inducer obliterator 1	DIDO1	>sp|Q9BTC0|DIDO1_HUMAN Death-inducer obliterator 1 OS=Homo sapiens GN=DIDO1 PE=1 SV=5;>sp|Q9BTC0-1|DIDO1_HUMAN Isoform 1 of Death-inducer obliterator 1 OS=Homo sapiens GN=DIDO1	1	x	x	x	1	R	AIKKPPSGFKGTIPKRPWLSATPSSGASAAR	1.0002e-246	327.62	3	719.303	-0.16323
O96028-3	410	Probable histone-lysine N-methyltransferase NSD2	WHSC1	>sp|O96028-3|NSD2_HUMAN Isoform 3 of Probable histone-lysine N-methyltransferase NSD2 OS=Homo sapiens GN=WHSC1;>sp|O96028-5|NSD2_HUMAN Isoform 5 of Probable histone-lysine N-methyltransferase NSD2 OS=Homo sapiens GN=WHSC1;>sp|O96028|NSD2_HUMAN Probable his	0.85929	x	x	x	1	E	IPMKRRRRAKLCSSAETLESHPDIGKSTPQK	3.97041e-84	302.26	3	762.299	-0.21812
Q9BRJ6	21	Uncharacterized protein C7orf50	C7orf50	>sp|Q9BRJ6|CG050_HUMAN Uncharacterized protein C7orf50 OS=Homo sapiens GN=C7orf50 PE=1 SV=1;>tr|C9JQV0|C9JQV0_HUMAN Chromosome 7 open reading frame 50 (Fragment) OS=Homo sapiens GN=C7orf50 PE=4 SV=1	0.807114	x	x	x	1	K	RKVPEVTEKKNKKLKKASAEGPLLGPEAAPS	1.63548e-80	228.44	4	1224.57	-0.44579
Q9BXK1	114	Krueppel-like factor 16	KLF16	>sp|Q9BXK1|KLF16_HUMAN Krueppel-like factor 16 OS=Homo sapiens GN=KLF16 PE=1 SV=1	1	x	x	x	1	R	SPASSSSAASSPSSGRAPGAAPSAAAKSHRC	7.50505e-92	261.73	4	887.882	0.19604
Q86UW9	249	Probable E3 ubiquitin-protein ligase DTX2	DTX2	>sp|Q86UW9|DTX2_HUMAN Protein deltex-2 OS=Homo sapiens GN=DTX2 PE=1 SV=3;>sp|Q86UW9-2|DTX2_HUMAN Isoform 2 of Protein deltex-2 OS=Homo sapiens GN=DTX2;>tr|F5GX89|F5GX89_HUMAN Uncharacterized protein OS=Homo sapiens PE=4 SV=1;>tr|E7ET89|E7ET89_HUMAN Unchara	1	x	x	x	1	K	TASVFGTHQAFAPYNKPSLSGARSAPRLNTT	1.92475e-129	334.49	4	737.825	-0.41746
P49916	238	DNA ligase 3	LIG3	>sp|P49916|DNLI3_HUMAN DNA ligase 3 OS=Homo sapiens GN=LIG3 PE=1 SV=2;>sp|P49916-2|DNLI3_HUMAN Isoform Beta of DNA ligase 3 OS=Homo sapiens GN=LIG3	0.902933	x	x	x	1	E	PRKFSGFSAKPNNSGEAPSSPTPKRSLSSSK	7.98509e-166	318.93	3	883.362	0.4187
Q9UIG0	322	Tyrosine-protein kinase BAZ1B	BAZ1B	>sp|Q9UIG0|BAZ1B_HUMAN Tyrosine-protein kinase BAZ1B OS=Homo sapiens GN=BAZ1B PE=1 SV=2;>sp|Q9UIG0-2|BAZ1B_HUMAN Isoform 2 of Tyrosine-protein kinase BAZ1B OS=Homo sapiens GN=BAZ1B	0.947946	x	x	x	1	K	RKNTGSPDRKPSKKSKTDNSSLSSPLNPKLW	7.96298e-76	304.2	3	705.959	0.13368
P46013	305	Antigen KI-67	MKI67	>sp|P46013|KI67_HUMAN Antigen KI-67 OS=Homo sapiens GN=MKI67 PE=1 SV=2;>tr|F5H4V4|F5H4V4_HUMAN Antigen identified by monoclonal antibody Ki-67 OS=Homo sapiens GN=MKI67 PE=4 SV=1	0.713866	x		x	1	E	RKSRPKSGGSGHAVAEPASPEQELDQNKGKG	5.9673e-108	326.81	3	917.031	0.55393
Q9BSJ6	37	Protein FAM64A	FAM64A	>sp|Q9BSJ6|FA64A_HUMAN Protein FAM64A OS=Homo sapiens GN=FAM64A PE=1 SV=1;>sp|Q9BSJ6-2|FA64A_HUMAN Isoform 2 of Protein FAM64A OS=Homo sapiens GN=FAM64A	0.937467	x		x	1	E	QLEDSKELQPVVSHQETSVGALGSLCRQFQR	7.75115e-75	275.33	3	936.74	0.066035
Q8NEY8	170	Periphilin-1	PPHLN1	>sp|Q8NEY8|PPHLN_HUMAN Periphilin-1 OS=Homo sapiens GN=PPHLN1 PE=1 SV=2;>sp|Q8NEY8-3|PPHLN_HUMAN Isoform 3 of Periphilin-1 OS=Homo sapiens GN=PPHLN1;>tr|F8W0Q9|F8W0Q9_HUMAN Periphilin 1 OS=Homo sapiens GN=PPHLN1 PE=4 SV=1;>sp|Q8NEY8-2|PPHLN_HUMAN Isoform 2	1	x	x	x	1	R	SPERSKSYSFHQSQHRKSVRPGASYKRQNEG	1.08274e-72	251.84	3	649.251	2.6849
O43663	503	Protein regulator of cytokinesis 1	PRC1	>sp|O43663|PRC1_HUMAN Protein regulator of cytokinesis 1 OS=Homo sapiens GN=PRC1 PE=1 SV=2;>sp|O43663-2|PRC1_HUMAN Isoform 2 of Protein regulator of cytokinesis 1 OS=Homo sapiens GN=PRC1;>tr|F8W9B5|F8W9B5_HUMAN Protein regulator of cytokinesis 1 OS=Homo sa	1	x		x	1	R	LNTTTMSNATANSSIRPIFGGTVYHSPVSRL	1.98403e-70	262.74	4	930.918	0.034774
Q68D10	388	Protein SPT2 homolog	SPTY2D1	>sp|Q68D10|SPT2_HUMAN Protein SPT2 homolog OS=Homo sapiens GN=SPTY2D1 PE=1 SV=3;>sp|Q68D10-2|SPT2_HUMAN Isoform 2 of Protein SPT2 homolog OS=Homo sapiens GN=SPTY2D1	1	x	x	x	1	R	SSSSSAPGQPSTGVARPTVSSGPVPRRQNGS	1.49922e-69	265.05	4	819.863	-0.55632
Q92804	552	TATA-binding protein-associated factor 2N	TAF15	>sp|Q92804|RBP56_HUMAN TATA-binding protein-associated factor 2N OS=Homo sapiens GN=TAF15 PE=1 SV=1;>sp|Q92804-2|RBP56_HUMAN Isoform Short of TATA-binding protein-associated factor 2N OS=Homo sapiens GN=TAF15;>tr|F5GWQ7|F5GWQ7_HUMAN TAF15 RNA polymerase II	0.810524	x	x	x	1	D	GGSGYGGDRSGGYGGDRSGGGYGGDRGGGYG	5.77208e-69	290.52	2	1058.36	0.49751
Q8N5C6	167	S1 RNA-binding domain-containing protein 1	SRBD1	>sp|Q8N5C6|SRBD1_HUMAN S1 RNA-binding domain-containing protein 1 OS=Homo sapiens GN=SRBD1 PE=1 SV=2	0.605427	x	x	x	1	K	SETPSTSTVWGGTCKKEENDDDFTFGQSALK	6.36402e-155	386.42	3	795.637	-0.0038457
P02545	639	Prelamin-A/C	LMNA	>sp|P02545|LMNA_HUMAN Prelamin-A/C OS=Homo sapiens GN=LMNA PE=1 SV=1;>sp|P02545-3|LMNA_HUMAN Isoform ADelta10 of Prelamin-A/C OS=Homo sapiens GN=LMNA;>tr|E7EUI9|E7EUI9_HUMAN Lamin A/C OS=Homo sapiens GN=LMNA PE=3 SV=1;>tr|D6RAQ3|D6RAQ3_HUMAN Lamin A/C OS=H	1	x	x	x	1	D	RSYRSVGGSGGGSFGDNLVTRSYLLGNSSPR	1.47501e-93	286.7	3	703.275	0.41842
P62917	142	60S ribosomal protein L8	RPL8	>sp|P62917|RL8_HUMAN 60S ribosomal protein L8 OS=Homo sapiens GN=RPL8 PE=1 SV=2;>tr|E9PKZ0|E9PKZ0_HUMAN Ribosomal protein L8 OS=Homo sapiens GN=RPL8 PE=4 SV=1;>tr|E7EW01|E7EW01_HUMAN Uncharacterized protein OS=Homo sapiens GN=RPL8 PE=4 SV=1;>tr|E9PIZ3|E9PI	1	x	x	x	1	E	ARASGNYATVISHNPETKKTRVKLPSGSKKV	1.15426e-97	327.06	2	1115.45	1.4335
O75362	822	Zinc finger protein 217	ZNF217	>sp|O75362|ZN217_HUMAN Zinc finger protein 217 OS=Homo sapiens GN=ZNF217 PE=1 SV=1	1	x	x	x	1	R	GIDSSTLAPSNLKSHRPQQNVGVQGAATRQQ	1.59234e-68	277.85	3	749.653	0.49432
E9PHK9	579	Treacle protein	TCOF1	>tr|E9PHK9|E9PHK9_HUMAN Treacher Collins-Franceschetti syndrome 1 OS=Homo sapiens GN=TCOF1 PE=4 SV=1;>sp|Q13428-4|TCOF_HUMAN Isoform 4 of Treacle protein OS=Homo sapiens GN=TCOF1;>sp|Q13428-3|TCOF_HUMAN Isoform 3 of Treacle protein OS=Homo sapiens GN=TCOF1	1	x	x	x	1	K	VAPAQEKSLGNILQAKPTSSPAKGPPQKAGP	1.95858e-68	274.17	2	1076.99	-0.094668
Q8NHM5	857	Lysine-specific demethylase 2B	KDM2B	>sp|Q8NHM5|KDM2B_HUMAN Lysine-specific demethylase 2B OS=Homo sapiens GN=KDM2B PE=1 SV=1;>tr|E7ET57|E7ET57_HUMAN Lysine (K)-specific demethylase 2B OS=Homo sapiens GN=KDM2B PE=4 SV=1;>sp|Q8NHM5-2|KDM2B_HUMAN Isoform 2 of Lysine-specific demethylase 2B OS=H	1	x	x	x	1	K	SPWWRSSLTYFQQQLKPGKEDKLFRKKRRSW	3.69872e-84	305.12	3	722.648	0.033259
O43390	432	Heterogeneous nuclear ribonucleoprotein R	HNRNPR	>sp|O43390|HNRPR_HUMAN Heterogeneous nuclear ribonucleoprotein R OS=Homo sapiens GN=HNRNPR PE=1 SV=1;>tr|E7ERE4|E7ERE4_HUMAN Uncharacterized protein OS=Homo sapiens GN=HNRNPR PE=4 SV=1;>sp|O43390-2|HNRPR_HUMAN Isoform 2 of Heterogeneous nuclear ribonucleop	0.883791	x	x	x	1	E	KERQAARQASRSTAYEDYYYHPPPRMPPPIR	1.08766e-67	302.63	3	767.284	0.10979
Q96T88	704	E3 ubiquitin-protein ligase UHRF1	UHRF1	>sp|Q96T88|UHRF1_HUMAN E3 ubiquitin-protein ligase UHRF1 OS=Homo sapiens GN=UHRF1 PE=1 SV=1;>tr|F5GXG0|F5GXG0_HUMAN Ubiquitin-like with PHD and ring finger domains 1 OS=Homo sapiens GN=UHRF1 PE=4 SV=1;>tr|B5ME40|B5ME40_HUMAN Ubiquitin-like with PHD and rin	0.902994	x	x	x	1	R	SNAKLWNEVLASLKDRPASGSPFQLFLSKVE	2.43429e-95	273.94	2	1095.97	0.038289
Q9H788	138	SH2 domain-containing protein 4A	SH2D4A	>sp|Q9H788|SH24A_HUMAN SH2 domain-containing protein 4A OS=Homo sapiens GN=SH2D4A PE=1 SV=1;>tr|B4DDR1|B4DDR1_HUMAN Uncharacterized protein OS=Homo sapiens GN=SH2D4A PE=2 SV=1;>tr|H0YAT1|H0YAT1_HUMAN SH2 domain-containing 4A (Fragment) OS=Homo sapiens GN=S	0.92412	x	x	x	1	D	NSLKTKSQYHDLQAPDNQQTKDIWKKVAEKE	1.17633e-86	310.08	3	771.965	-0.5734
P02545-2	551		LMNA	>sp|P02545-2|LMNA_HUMAN Isoform C of Prelamin-A/C OS=Homo sapiens GN=LMNA;>tr|Q3BDU5|Q3BDU5_HUMAN Lamin A/C OS=Homo sapiens GN=LMNA PE=2 SV=1;>tr|Q5TCI8|Q5TCI8_HUMAN Lamin A/C OS=Homo sapiens GN=LMNA PE=2 SV=1	0.83188	x	x	x	1	E	EEVAMRKLVRSVTVVEDDEDEDGDDLLHHHH	1.92882e-64	265.71	5	688.873	0.46651
Q9BRJ6	25	Uncharacterized protein C7orf50	C7orf50	>sp|Q9BRJ6|CG050_HUMAN Uncharacterized protein C7orf50 OS=Homo sapiens GN=C7orf50 PE=1 SV=1;>tr|C9JQV0|C9JQV0_HUMAN Chromosome 7 open reading frame 50 (Fragment) OS=Homo sapiens GN=C7orf50 PE=4 SV=1	0.864885	x		x	1	E	EVTEKKNKKLKKASAEGPLLGPEAAPSGEGA	5.22586e-87	252.07	3	832.011	0.86397
Q9UHB7	252	AF4/FMR2 family member 4	AFF4	>sp|Q9UHB7|AFF4_HUMAN AF4/FMR2 family member 4 OS=Homo sapiens GN=AFF4 PE=1 SV=1;>sp|Q9UHB7-2|AFF4_HUMAN Isoform 2 of AF4/FMR2 family member 4 OS=Homo sapiens GN=AFF4;>sp|Q9UHB7-3|AFF4_HUMAN Isoform 3 of AF4/FMR2 family member 4 OS=Homo sapiens GN=AFF4	0.953734	x	x	x	1	K	SFPPSLMSKSNSMLQKPTAYVRPMDGQESME	3.39478e-130	342.48	4	817.09	0.07327
P17096-3	50	High mobility group protein HMG-I/HMG-Y	HMGA1	>sp|P17096-3|HMGA1_HUMAN Isoform HMG-R of High mobility group protein HMG-I/HMG-Y OS=Homo sapiens GN=HMGA1;>sp|P17096|HMGA1_HUMAN High mobility group protein HMG-I/HMG-Y OS=Homo sapiens GN=HMGA1 PE=1 SV=3	0.83153	x	x	x	1	E	VSPGTALVGSQKEPSEVPTPKRPRGRPKGSK	3.21318e-76	288.52	3	1033.82	0.49013
Q9GZR2	48	RNA exonuclease 4	REXO4	>sp|Q9GZR2|REXO4_HUMAN RNA exonuclease 4 OS=Homo sapiens GN=REXO4 PE=1 SV=2;>sp|Q9GZR2-2|REXO4_HUMAN Isoform 2 of RNA exonuclease 4 OS=Homo sapiens GN=REXO4	0.990109	x	x	x	1	K	KKKRFWKSKAREVSKKPASGPGAVVRPPKAP	2.11862e-61	267.93	3	634.627	-0.13902
A6NHR9	1423	Structural maintenance of chromosomes flexible hinge domain-containing protein 1	SMCHD1	>sp|A6NHR9|SMHD1_HUMAN Structural maintenance of chromosomes flexible hinge domain-containing protein 1 OS=Homo sapiens GN=SMCHD1 PE=1 SV=2;>sp|A6NHR9-2|SMHD1_HUMAN Isoform 2 of Structural maintenance of chromosomes flexible hinge domain-containing protein	0.911096	x	x	x	1	R	ARISMKMWKLSTSGNRPPANAETFSCNKIKD	1.33112e-87	306.88	3	864.679	-0.20495
E2QRI7	396	Nuclear factor 1	NFIA	>tr|E2QRI7|E2QRI7_HUMAN Nuclear factor 1 OS=Homo sapiens GN=NFIA PE=3 SV=1;>tr|F8W8W3|F8W8W3_HUMAN Nuclear factor 1 OS=Homo sapiens GN=NFIA PE=3 SV=1;>tr|B1AKN8|B1AKN8_HUMAN Nuclear factor 1 OS=Homo sapiens GN=NFIA PE=3 SV=1;>sp|Q12857|NFIA_HUMAN Nuclear f	1	x	x	x	1	R	PSQTSSLGTAFTQHHRPVITGPRASPHATPS	1.32716e-100	309.97	4	917.16	-0.5832
Q8N883	284	Zinc finger protein 614	ZNF614	>sp|Q8N883|ZN614_HUMAN Zinc finger protein 614 OS=Homo sapiens GN=ZNF614 PE=2 SV=2	0.933807	x	x	x	1	E	TVKSSLITHQQTHTEEKSYMCSECGKGFTMK	3.06482e-152	325.94	3	727.295	-1.0856
Q9NYD6	125	Homeobox protein Hox-C10	HOXC10	>sp|Q9NYD6|HXC10_HUMAN Homeobox protein Hox-C10 OS=Homo sapiens GN=HOXC10 PE=1 SV=2;>tr|D6RAG4|D6RAG4_HUMAN Homeobox C10 (Fragment) OS=Homo sapiens GN=HOXC10 PE=4 SV=1	0.910803	x		x	1	E	VCCMYSAEKRAKSGPEAALYSHPLPESCLGE	6.03749e-224	353.78	4	946.402	0.34071
Q15691	151	Microtubule-associated protein RP/EB family member 1	MAPRE1	>sp|Q15691|MARE1_HUMAN Microtubule-associated protein RP/EB family member 1 OS=Homo sapiens GN=MAPRE1 PE=1 SV=3	0.990906	x	x	x	1	K	AVAPSLVAPALNKPKKPLTSSSAAPQRPIST	1.00944e-69	276.25	4	617.285	-0.41801
H0YG49	32	Serine/arginine-rich splicing factor 2	SRSF2	>tr|H0YG49|H0YG49_HUMAN Serine/arginine-rich-splicing factor 2 OS=Homo sapiens GN=SRSF2 PE=4 SV=1;>sp|Q01130|SRSF2_HUMAN Serine/arginine-rich splicing factor 2 OS=Homo sapiens GN=SRSF2 PE=1 SV=4;>tr|Q8NAK9|Q8NAK9_HUMAN Uncharacterized protein OS=Homo sapie	0.97484	x	x	x	1	R	SSRGSGPPLRAMSYGRPPPDVEGMTSLKVDN	8.15225e-108	295.95	3	772.98	0.18737
Q8NC51	329	Plasminogen activator inhibitor 1 RNA-binding protein	SERBP1	>sp|Q8NC51|PAIRB_HUMAN Plasminogen activator inhibitor 1 RNA-binding protein OS=Homo sapiens GN=SERBP1 PE=1 SV=2;>sp|Q8NC51-3|PAIRB_HUMAN Isoform 3 of Plasminogen activator inhibitor 1 RNA-binding protein OS=Homo sapiens GN=SERBP1;>sp|Q8NC51-2|PAIRB_HUMAN	0.846244	x	x	x	1	K	GADGQWKKGFVLHKSKSEEAHAEDSVMDHHF	2.17938e-56	271.43	4	664.001	0.37837
E7ENA8	1136	Sister chromatid cohesion protein PDS5 homolog B	PDS5B	>tr|E7ENA8|E7ENA8_HUMAN Uncharacterized protein OS=Homo sapiens GN=PDS5B PE=4 SV=1;>sp|Q9NTI5|PDS5B_HUMAN Sister chromatid cohesion protein PDS5 homolog B OS=Homo sapiens GN=PDS5B PE=1 SV=1;>sp|Q9NTI5-2|PDS5B_HUMAN Isoform 2 of Sister chromatid cohesion pr	1	x	x	x	1	K	TPGKPKTTNVLGAVNKPLSSAGKQSQTKSSR	7.67878e-85	302.61	3	733.335	-0.029176
C9J4C3	1525	DNA topoisomerase 2	TOP2A	>tr|C9J4C3|C9J4C3_HUMAN DNA topoisomerase 2 OS=Homo sapiens GN=TOP2A PE=3 SV=1;>sp|P11388-4|TOP2A_HUMAN Isoform 4 of DNA topoisomerase 2-alpha OS=Homo sapiens GN=TOP2A;>tr|C9J5P2|C9J5P2_HUMAN DNA topoisomerase 2 OS=Homo sapiens GN=TOP2A PE=3 SV=1;>sp|P1138	0.790731	x	x	x	1	D	TTGAKKRAAPKGTKRDPALNSGVSQKPDPAK	1.56507e-116	296.07	3	722.303	-0.25542
Q9UBB5	124	Methyl-CpG-binding domain protein 2	MBD2	>sp|Q9UBB5|MBD2_HUMAN Methyl-CpG-binding domain protein 2 OS=Homo sapiens GN=MBD2 PE=1 SV=1;>sp|Q9UBB5-3|MBD2_HUMAN Isoform 3 of Methyl-CpG-binding domain protein 2 OS=Homo sapiens GN=MBD2	0.984622	x	x	x	1	R	GGCGGGGSGGGGAPRREPVPFPSGSAGPGPR	2.3616e-68	280.64	3	716.968	0.1969
Q9BTC0	570	Death-inducer obliterator 1	DIDO1	>sp|Q9BTC0|DIDO1_HUMAN Death-inducer obliterator 1 OS=Homo sapiens GN=DIDO1 PE=1 SV=5;>sp|Q9BTC0-1|DIDO1_HUMAN Isoform 1 of Death-inducer obliterator 1 OS=Homo sapiens GN=DIDO1	1	x	x	x	1	K	SAVGKQPAPRNLVPKKSSFANVAAATPAIKK	2.79832e-67	277.64	3	672.966	-0.19811
P54821-2	171		PRRX1	>sp|P54821-2|PRRX1_HUMAN Isoform PMX1-A of Paired mesoderm homeobox protein 1 OS=Homo sapiens GN=PRRX1;>tr|G3V2N3|G3V2N3_HUMAN Paired-related homeobox 1 OS=Homo sapiens GN=PRRX1 PE=3 SV=1;>tr|G3V5J2|G3V5J2_HUMAN Paired-related homeobox 1 OS=Homo sapiens GN	0.715196	x		x	1	D	MLANKNASLLKSYSGDVTAVEQPIVPRPAPR	9.27277e-64	230.76	4	1069.49	0.25265
Q7L590	427	Protein MCM10 homolog	MCM10	>sp|Q7L590|MCM10_HUMAN Protein MCM10 homolog OS=Homo sapiens GN=MCM10 PE=1 SV=2;>sp|Q7L590-2|MCM10_HUMAN Isoform 2 of Protein MCM10 homolog OS=Homo sapiens GN=MCM10;>tr|Q5T670|Q5T670_HUMAN MCM10 minichromosome maintenance deficient 10 (S. cerevisiae), isof	0.888723			x	1	R	CQYHVQAQYKKLSAKRADLQSTFSGGRIPKK	4.90134e-52	291.66	2	918.359	-0.11941
P35659	207	Protein DEK	DEK	>sp|P35659|DEK_HUMAN Protein DEK OS=Homo sapiens GN=DEK PE=1 SV=1;>tr|B4DFG0|B4DFG0_HUMAN Uncharacterized protein OS=Homo sapiens GN=DEK PE=2 SV=1;>tr|B4DN37|B4DN37_HUMAN Uncharacterized protein OS=Homo sapiens GN=DEK PE=2 SV=1;>tr|H0Y8X0|H0Y8X0_HUMAN DEK	0.914424	x	x	x	1	E	PLPKSKKTCSKGSKKERNSSGMARKAKRTKC	8.88755e-78	211.63	2	774.769	0.090659
P35659	208	Protein DEK	DEK	>sp|P35659|DEK_HUMAN Protein DEK OS=Homo sapiens GN=DEK PE=1 SV=1;>tr|B4DFG0|B4DFG0_HUMAN Uncharacterized protein OS=Homo sapiens GN=DEK PE=2 SV=1;>tr|B4DN37|B4DN37_HUMAN Uncharacterized protein OS=Homo sapiens GN=DEK PE=2 SV=1;>tr|H0Y8X0|H0Y8X0_HUMAN DEK	0.650959	x	x	x	1	R	LPKSKKTCSKGSKKERNSSGMARKAKRTKCP	8.88755e-78	211.63	3	516.848	-0.60527
P46063	626	ATP-dependent DNA helicase Q1	RECQL	>sp|P46063|RECQ1_HUMAN ATP-dependent DNA helicase Q1 OS=Homo sapiens GN=RECQL PE=1 SV=3	1	x	x	x	1	K	GDKKMEEKNSGNFQKKAANMLQQSGSKNTGA	9.49785e-51	287.42	2	902.36	-0.44347
P09874	360	Poly [ADP-ribose] polymerase 1	PARP1	>sp|P09874|PARP1_HUMAN Poly [ADP-ribose] polymerase 1 OS=Homo sapiens GN=PARP1 PE=1 SV=4	0.994264		x	x	1	E	LKKLKVKKQDRIFPPETSASVAATPPPSTAS	2.74804e-57	204.95	5	862.594	0.14328
O14646	1388	Chromodomain-helicase-DNA-binding protein 1	CHD1	>sp|O14646|CHD1_HUMAN Chromodomain-helicase-DNA-binding protein 1 OS=Homo sapiens GN=CHD1 PE=1 SV=2;>sp|O14646-2|CHD1_HUMAN Isoform 2 of Chromodomain-helicase-DNA-binding protein 1 OS=Homo sapiens GN=CHD1;>tr|H0Y8V4|H0Y8V4_HUMAN Chromodomain helicase DNA-b	0.776209			x	1	D	SKSDGRERSKKSSVSDAPVHITASGEPVPIS	1.34164e-48	225.05	3	1193.51	0.27132
Q3L8U1	2423	Chromodomain-helicase-DNA-binding protein 9	CHD9	>sp|Q3L8U1|CHD9_HUMAN Chromodomain-helicase-DNA-binding protein 9 OS=Homo sapiens GN=CHD9 PE=1 SV=2;>sp|Q3L8U1-3|CHD9_HUMAN Isoform 3 of Chromodomain-helicase-DNA-binding protein 9 OS=Homo sapiens GN=CHD9;>sp|Q3L8U1-2|CHD9_HUMAN Isoform 2 of Chromodomain-h	1	x		x	1	D	GTSIQPTLGANGVILDNQPIVKKRRGRRKNV	3.83778e-48	227.48	3	1087.19	0.3702
Q9GZR7	827	ATP-dependent RNA helicase DDX24	DDX24	>sp|Q9GZR7|DDX24_HUMAN ATP-dependent RNA helicase DDX24 OS=Homo sapiens GN=DDX24 PE=1 SV=1;>tr|G3V529|G3V529_HUMAN DEAD (Asp-Glu-Ala-Asp) box polypeptide 24 OS=Homo sapiens GN=DDX24 PE=3 SV=1;>tr|Q4V9L5|Q4V9L5_HUMAN DDX24 protein OS=Homo sapiens GN=DDX24 P	1	x	x	x	1	E	QSGKPPLLVSAPSKSESALSCLSKQKKKKTK	7.4248e-48	233.27	2	811.794	1.0922
Q59FJ7	231	Casein kinase I isoform delta	CSNK1D	>tr|Q59FJ7|Q59FJ7_HUMAN Casein kinase 1, delta (Fragment) OS=Homo sapiens GN=CSNK1D PE=2 SV=1;>sp|P48730|KC1D_HUMAN Casein kinase I isoform delta OS=Homo sapiens GN=CSNK1D PE=1 SV=2;>sp|P48730-2|KC1D_HUMAN Isoform 2 of Casein kinase I isoform delta OS=Homo	0.94916	x	x	x	1	E	RGLPSTASGRLRGTQEVAPPTPLTPTSHTAN	7.53274e-48	203.5	4	915.156	-0.52093
Q7Z422	65	UPF0485 protein C1orf144	C1orf144	>sp|Q7Z422|CA144_HUMAN UPF0485 protein C1orf144 OS=Homo sapiens GN=C1orf144 PE=1 SV=1;>tr|C9K0U0|C9K0U0_HUMAN Chromosome 1 open reading frame 144 OS=Homo sapiens GN=C1orf144 PE=4 SV=1;>sp|Q7Z422-3|CA144_HUMAN Isoform 3 of UPF0485 protein C1orf144 OS=Homo s	0.999271			x	1	R	DSLPAGPPPQIRILKRPTSNGVVSSPNSTSR	7.71177e-48	240.44	3	941.434	0.77769
Q9BXS6	345	Nucleolar and spindle-associated protein 1	NUSAP1	>sp|Q9BXS6|NUSAP_HUMAN Nucleolar and spindle-associated protein 1 OS=Homo sapiens GN=NUSAP1 PE=1 SV=1;>sp|Q9BXS6-2|NUSAP_HUMAN Isoform 2 of Nucleolar and spindle-associated protein 1 OS=Homo sapiens GN=NUSAP1;>sp|Q9BXS6-5|NUSAP_HUMAN Isoform 5 of Nucleolar	0.970261	x	x	x	1	E	TGNSAAVITPFKLTTEATQTPVSNKKPVFDL	8.36875e-59	265.13	3	920.096	0.050808
Q8WU10	227	Pyridine nucleotide-disulfide oxidoreductase domain-containing protein 1	PYROXD1	>sp|Q8WU10|PYRD1_HUMAN Pyridine nucleotide-disulfide oxidoreductase domain-containing protein 1 OS=Homo sapiens GN=PYROXD1 PE=1 SV=1;>tr|B3KWN8|B3KWN8_HUMAN Uncharacterized protein OS=Homo sapiens GN=PYROXD1 PE=2 SV=1;>tr|H0YGU0|H0YGU0_HUMAN Pyridine nucle	0.795797	x	x	x	1	K	RYTTEGRKKEARSKSKADNVGSALGPDWHEG	8.91811e-166	372.32	3	917.06	-0.049373
Q14527	208	Helicase-like transcription factor	HLTF	>sp|Q14527|HLTF_HUMAN Helicase-like transcription factor OS=Homo sapiens GN=HLTF PE=1 SV=2;>sp|Q14527-2|HLTF_HUMAN Isoform 2 of Helicase-like transcription factor OS=Homo sapiens GN=HLTF;>tr|F5H3D6|F5H3D6_HUMAN Helicase-like transcription factor OS=Homo sa	1	x		x	1	E	PSYSMPVHAAVQMTTEQLKTEFDKLFEDLKE	1.23108e-165	315.27	3	935.055	-1.2756
P82979	179	SAP domain-containing ribonucleoprotein	SARNP	>sp|P82979|SARNP_HUMAN SAP domain-containing ribonucleoprotein OS=Homo sapiens GN=SARNP PE=1 SV=3;>tr|H0YHG0|H0YHG0_HUMAN Uncharacterized protein (Fragment) OS=Homo sapiens PE=4 SV=1	0.704787			x	1	E	ISRKSEDDEKLKKRKERFGIVTSSAGTGTTE	5.76304e-50	253.21	3	900.035	-0.33864
Q86Y91-4	719	Kinesin-like protein KIF18B	KIF18B	>sp|Q86Y91-4|KI18B_HUMAN Isoform 4 of Kinesin-like protein KIF18B OS=Homo sapiens GN=KIF18B;>sp|Q86Y91|KI18B_HUMAN Kinesin-like protein KIF18B OS=Homo sapiens GN=KIF18B PE=1 SV=3;>sp|Q86Y91-3|KI18B_HUMAN Isoform 3 of Kinesin-like protein KIF18B OS=Homo sap	1			x	1	R	PCHSPRVCPATVIKSRVPLGPSAMQNCSTPL	5.84366e-47	239.78	3	965.429	0.034197
P18887	177	DNA repair protein XRCC1	XRCC1	>sp|P18887|XRCC1_HUMAN DNA repair protein XRCC1 OS=Homo sapiens GN=XRCC1 PE=1 SV=2;>tr|F5H8D7|F5H8D7_HUMAN X-ray repair-complementing defective repair in Chinese hamster cells 1 OS=Homo sapiens GN=XRCC1 PE=4 SV=1;>tr|B4DEB2|B4DEB2_HUMAN Uncharacterized pro	0.773596	x	x	x	1	E	SQKVTVTKLGQFRVKEEDESANSLRPGALFF	6.01915e-60	271.11	3	931.735	4.9252
P18887	176	DNA repair protein XRCC1	XRCC1	>sp|P18887|XRCC1_HUMAN DNA repair protein XRCC1 OS=Homo sapiens GN=XRCC1 PE=1 SV=2;>tr|F5H8D7|F5H8D7_HUMAN X-ray repair-complementing defective repair in Chinese hamster cells 1 OS=Homo sapiens GN=XRCC1 PE=4 SV=1;>tr|B4DEB2|B4DEB2_HUMAN Uncharacterized pro	0.819037	x	x	x	1	K	PSQKVTVTKLGQFRVKEEDESANSLRPGALF	6.01915e-60	271.11	4	699.053	0.33898
Q9GZR7	815	ATP-dependent RNA helicase DDX24	DDX24	>sp|Q9GZR7|DDX24_HUMAN ATP-dependent RNA helicase DDX24 OS=Homo sapiens GN=DDX24 PE=1 SV=1;>tr|G3V529|G3V529_HUMAN DEAD (Asp-Glu-Ala-Asp) box polypeptide 24 OS=Homo sapiens GN=DDX24 PE=3 SV=1;>tr|Q4V9L5|Q4V9L5_HUMAN DDX24 protein OS=Homo sapiens GN=DDX24 P	0.830042	x	x	x	1	K	LFTESQKTKYPTQSGKPPLLVSAPSKSESAL	7.4248e-48	241.29	3	847.399	-0.1713
Q29RF7	1277	Sister chromatid cohesion protein PDS5 homolog A	PDS5A	>sp|Q29RF7|PDS5A_HUMAN Sister chromatid cohesion protein PDS5 homolog A OS=Homo sapiens GN=PDS5A PE=1 SV=1	0.866516			x	1	E	PPAPSKPRRGRRPKSESQGNATKNDDLNKPI	3.33953e-46	238.04	3	872.032	-0.68038
Q9NZJ0	413	Denticleless protein homolog	DTL	>sp|Q9NZJ0|DTL_HUMAN Denticleless protein homolog OS=Homo sapiens GN=DTL PE=1 SV=3;>tr|F5GZ90|F5GZ90_HUMAN Denticleless homolog (Drosophila) OS=Homo sapiens GN=DTL PE=4 SV=1;>tr|E7ERQ0|E7ERQ0_HUMAN Denticleless homolog (Drosophila) OS=Homo sapiens GN=DTL P	0.744829	x	x	x	1	K	PGGDKLSTVGWASQKKKESRPGLVTVTSSQS	1.79748e-46	250.06	4	661.311	0.27198
P98179	156	Putative RNA-binding protein 3	RBM3	>sp|P98179|RBM3_HUMAN Putative RNA-binding protein 3 OS=Homo sapiens GN=RBM3 PE=1 SV=1	0.716758		x	x	1	D	GGYDRYSGGNYRDNYDN______________	5.11498e-102	318.43	3	923.659	0.37914
Q9Y570	16	Protein phosphatase methylesterase 1	PPME1	>sp|Q9Y570|PPME1_HUMAN Protein phosphatase methylesterase 1 OS=Homo sapiens GN=PPME1 PE=1 SV=3;>tr|F5H2D4|F5H2D4_HUMAN Protein phosphatase methylesterase 1 (Fragment) OS=Homo sapiens GN=PPME1 PE=4 SV=1	1	x	x	x	1	R	MSALEKSMHLGRLPSRPPLPGSGGSQSGAKM	7.54218e-46	253.31	3	745.326	0.058789
Q15059	671	Bromodomain-containing protein 3	BRD3	>sp|Q15059|BRD3_HUMAN Bromodomain-containing protein 3 OS=Homo sapiens GN=BRD3 PE=1 SV=1;>tr|B4DS09|B4DS09_HUMAN Bromodomain containing 3 OS=Homo sapiens GN=BRD3 PE=2 SV=1	0.871592	x	x	x	1	R	SKEELAQEKKKELEKRLQDVSGQLSSSKKPA	1.24327e-43	266.44	2	973.406	0.68345
Q96KM6	429	Zinc finger protein 512B	ZNF512B	>sp|Q96KM6|Z512B_HUMAN Zinc finger protein 512B OS=Homo sapiens GN=ZNF512B PE=1 SV=1	0.898118	x		x	1	K	DPERTKHRRKQKTPKKFTGEQPSISGTFGLK	3.08072e-55	271.62	3	746.655	-0.58878
Q6RFH5	364	WD repeat-containing protein 74	WDR74	>sp|Q6RFH5|WDR74_HUMAN WD repeat-containing protein 74 OS=Homo sapiens GN=WDR74 PE=1 SV=1;>sp|Q6RFH5-2|WDR74_HUMAN Isoform 2 of WD repeat-containing protein 74 OS=Homo sapiens GN=WDR74;>tr|E9PS41|E9PS41_HUMAN WD repeat domain 74 OS=Homo sapiens GN=WDR74 PE	1	x	x	x	1	E	WASLEAAAKRKLSGLEQPQGALQTRRRKKKR	2.35781e-43	255.37	2	1019.94	0.66319
B9A026	26	Small EDRK-rich factor 2	SERF2	>tr|B9A026|B9A026_HUMAN Small EDRK-rich factor 2 OS=Homo sapiens GN=SERF2 PE=4 SV=1;>tr|A6NL45|A6NL45_HUMAN Small EDRK-rich factor 2 OS=Homo sapiens GN=SERF2 PE=4 SV=2;>tr|F8WBV6|F8WBV6_HUMAN Small EDRK-rich factor 2 OS=Homo sapiens GN=SERF2 PE=4 SV=1;>tr|	0.718163	x	x	x	1	R	RQKNMKKQSDSVKGKRRDDGLSAAARKQRVG	3.79328e-43	279.65	2	864.846	0.38917
O95243	261	Methyl-CpG-binding domain protein 4	MBD4	>sp|O95243|MBD4_HUMAN Methyl-CpG-binding domain protein 4 OS=Homo sapiens GN=MBD4 PE=1 SV=1;>sp|O95243-2|MBD4_HUMAN Isoform 2 of Methyl-CpG-binding domain protein 4 OS=Homo sapiens GN=MBD4;>tr|E9PEE4|E9PEE4_HUMAN Methyl-CpG-binding domain protein 4 OS=Homo	1	x	x	x	1	D	TKKGCRKSCSGFVQSDSKRESVCNKADAESE	1.54057e-42	267.47	2	871.792	0.05736
Q07666	22	KH domain-containing, RNA-binding, signal transduction-associated protein 1	KHDRBS1	>sp|Q07666|KHDR1_HUMAN KH domain-containing, RNA-binding, signal transduction-associated protein 1 OS=Homo sapiens GN=KHDRBS1 PE=1 SV=1;>sp|Q07666-3|KHDR1_HUMAN Isoform 3 of KH domain-containing, RNA-binding, signal transduction-associated protein 1 OS=Hom	1	x	x	x	1	D	PAARMSRSSGRSGSMDPSGAHPSVRQTPSRQ	6.46164e-51	256.98	4	482.178	-0.87558
Q8NC51	200	Plasminogen activator inhibitor 1 RNA-binding protein	SERBP1	>sp|Q8NC51|PAIRB_HUMAN Plasminogen activator inhibitor 1 RNA-binding protein OS=Homo sapiens GN=SERBP1 PE=1 SV=2;>sp|Q8NC51-3|PAIRB_HUMAN Isoform 3 of Plasminogen activator inhibitor 1 RNA-binding protein OS=Homo sapiens GN=SERBP1	0.87965	x		x	1	D	FDSRGKREFDRHSGSDRSSFSHYSGLKHEDK	1.19354e-54	272.48	3	764.962	0.85382
Q9Y314	124	Nitric oxide synthase-interacting protein	NOSIP	>sp|Q9Y314|NOSIP_HUMAN Nitric oxide synthase-interacting protein OS=Homo sapiens GN=NOSIP PE=1 SV=1	0.601741	x		x	1	R	DHVRGFLEKESAIVSRPLNPFTAKALSGTSP	3.48725e-42	238.8	3	724.324	-0.40555
Q8NEF9	339	Serum response factor-binding protein 1	SRFBP1	>sp|Q8NEF9|SRFB1_HUMAN Serum response factor-binding protein 1 OS=Homo sapiens GN=SRFBP1 PE=1 SV=1	0.873937	x	x	x	1	K	GDTRNDKIKPSTETRKLESVFFHSLSGSKSS	5.61555e-52	240.61	3	702.969	-0.12816
Q9P016	15	Thymocyte nuclear protein 1	THYN1	>sp|Q9P016|THYN1_HUMAN Thymocyte nuclear protein 1 OS=Homo sapiens GN=THYN1 PE=1 SV=1;>sp|Q9P016-2|THYN1_HUMAN Isoform 2 of Thymocyte nuclear protein 1 OS=Homo sapiens GN=THYN1;>tr|E9PPQ6|E9PPQ6_HUMAN Thymocyte nuclear protein 1 (Fragment) OS=Homo sapiens	0.625014			x	1	D	_MSRPRKRLAGTSGSDKGLSGKRTKTENSGE	3.0478e-41	232.51	2	766.793	-1.966
Q14CA3	4	Probable E3 ubiquitin-protein ligase TRIP12	TRIP12	>tr|Q14CA3|Q14CA3_HUMAN TRIP12 protein OS=Homo sapiens GN=TRIP12 PE=2 SV=1;>sp|Q14669|TRIPC_HUMAN Probable E3 ubiquitin-protein ligase TRIP12 OS=Homo sapiens GN=TRIP12 PE=1 SV=1;>tr|Q14CF1|Q14CF1_HUMAN TRIP12 protein OS=Homo sapiens GN=TRIP12 PE=2 SV=1;>tr	1	x	x	x	1	R	____________MSNRPNNNPGGSLRRSQRN	6.47013e-53	265.77	2	983.384	0.70854
Q9BVI4	86	Nucleolar complex protein 4 homolog	NOC4L	>sp|Q9BVI4|NOC4L_HUMAN Nucleolar complex protein 4 homolog OS=Homo sapiens GN=NOC4L PE=1 SV=1	0.626143	x	x	x	1	R	LPSEEMVMTGSQGATRKYKVWMRHRYHSCCN	1.33154e-65	234.48	3	1031.77	-0.20306
Q9BVI4	65	Nucleolar complex protein 4 homolog	NOC4L	>sp|Q9BVI4|NOC4L_HUMAN Nucleolar complex protein 4 homolog OS=Homo sapiens GN=NOC4L PE=1 SV=1	0.730462	x	x	x	1	E	VRTCSRLFGALLERGELFVGQLPSEEMVMTG	2.12626e-38	221.45	3	1031.77	0.053005
Q00839	182	Heterogeneous nuclear ribonucleoprotein U	HNRNPU	>sp|Q00839|HNRPU_HUMAN Heterogeneous nuclear ribonucleoprotein U OS=Homo sapiens GN=HNRNPU PE=1 SV=6;>sp|Q00839-2|HNRPU_HUMAN Isoform Short of Heterogeneous nuclear ribonucleoprotein U OS=Homo sapiens GN=HNRNPU;>tr|B3KX72|B3KX72_HUMAN Uncharacterized prote	0.599912		x	x	1	E	ATQQQQPQQQRGAAKEAAGKSSGPTSLFAVT	2.61161e-75	288.79	2	1356.61	0.52764
Q8NHM5	834	Lysine-specific demethylase 2B	KDM2B	>sp|Q8NHM5|KDM2B_HUMAN Lysine-specific demethylase 2B OS=Homo sapiens GN=KDM2B PE=1 SV=1;>tr|E7ET57|E7ET57_HUMAN Lysine (K)-specific demethylase 2B OS=Homo sapiens GN=KDM2B PE=4 SV=1;>sp|Q8NHM5-2|KDM2B_HUMAN Isoform 2 of Lysine-specific demethylase 2B OS=H	1			x	1	R	SSLQTSPGSSSHLSPRPPLGSSLSPWWRSSL	1.58254e-37	200.03	4	901.657	0.18883
Q99729-2	233	Heterogeneous nuclear ribonucleoprotein A/B	HNRNPAB	>sp|Q99729-2|ROAA_HUMAN Isoform 2 of Heterogeneous nuclear ribonucleoprotein A/B OS=Homo sapiens GN=HNRNPAB;>tr|D6RBZ0|D6RBZ0_HUMAN Heterogeneous nuclear ribonucleoprotein A/B OS=Homo sapiens GN=HNRNPAB PE=4 SV=1;>sp|Q99729-3|ROAA_HUMAN Isoform 3 of Hetero	1	x	x	x	1	E	TVSGSKCEIKVAQPKEVYQQQQYGSGGRGNR	8.58844e-40	241.39	2	1020.88	1.227
Q9BX40	340	Protein LSM14 homolog B	LSM14B	>sp|Q9BX40|LS14B_HUMAN Protein LSM14 homolog B OS=Homo sapiens GN=LSM14B PE=1 SV=1;>sp|Q9BX40-2|LS14B_HUMAN Isoform 2 of Protein LSM14 homolog B OS=Homo sapiens GN=LSM14B;>tr|E9PG81|E9PG81_HUMAN Uncharacterized protein OS=Homo sapiens GN=LSM14B PE=4 SV=1	0.881384	x	x	x	1	K	ELKTSSRRTTWAEERKLNTETFGVSGRFLRG	3.63795e-37	252.68	3	617.255	0.80579
Q68D10	513	Protein SPT2 homolog	SPTY2D1	>sp|Q68D10|SPT2_HUMAN Protein SPT2 homolog OS=Homo sapiens GN=SPTY2D1 PE=1 SV=3;>sp|Q68D10-2|SPT2_HUMAN Isoform 2 of Protein SPT2 homolog OS=Homo sapiens GN=SPTY2D1	0.8785	x	x	x	1	R	GSIPAGRTVSNSVPGRPVSSLGPGQTVSSSG	9.51948e-50	223.56	4	866.413	0.32008
Q9BPY3	106	Protein FAM118B	FAM118B	>sp|Q9BPY3|F118B_HUMAN Protein FAM118B OS=Homo sapiens GN=FAM118B PE=1 SV=1;>tr|E9PMJ2|E9PMJ2_HUMAN Family with sequence similarity 118, member B (Fragment) OS=Homo sapiens GN=FAM118B PE=4 SV=1;>tr|G3V179|G3V179_HUMAN Putative uncharacterized protein FLJ21	1	x	x	x	1	D	QKCLHEDKNLVHVAHDLIQKLSPRTSNVRST	6.72991e-37	249.82	3	643.287	1.2998
Q8IXZ2	210	Zinc finger CCCH domain-containing protein 3	ZC3H3	>sp|Q8IXZ2|ZC3H3_HUMAN Zinc finger CCCH domain-containing protein 3 OS=Homo sapiens GN=ZC3H3 PE=1 SV=3	1	x	x	x	1	D	EPGKPRMVKSVGSVGDSPREPRRTVSESVIA	7.12894e-37	248.24	2	751.271	0.45763
Q8IXZ2	433	Zinc finger CCCH domain-containing protein 3	ZC3H3	>sp|Q8IXZ2|ZC3H3_HUMAN Zinc finger CCCH domain-containing protein 3 OS=Homo sapiens GN=ZC3H3 PE=1 SV=3	0.851727	x		x	1	E	DRPAVGHSGLKPLSGETPLSAYKVKSRTKII	3.81032e-43	222.66	4	813.121	-0.72426
Q8IXZ2	428	Zinc finger CCCH domain-containing protein 3	ZC3H3	>sp|Q8IXZ2|ZC3H3_HUMAN Zinc finger CCCH domain-containing protein 3 OS=Homo sapiens GN=ZC3H3 PE=1 SV=3	0.673932	x		x	1	K	RSPSGDRPAVGHSGLKPLSGETPLSAYKVKS	3.81032e-43	222.66	4	813.121	-0.54157
P17483	229	Homeobox protein Hox-B4	HOXB4	>sp|P17483|HXB4_HUMAN Homeobox protein Hox-B4 OS=Homo sapiens GN=HOXB4 PE=1 SV=2	0.964483	x	x	x	1	R	RMKWKKDHKLPNTKIRSGGAAGSAGGPPGRP	2.23183e-36	231.29	3	829.694	0.26319
B5MC40	605	Transcriptional repressor p66-alpha	GATAD2A	>tr|B5MC40|B5MC40_HUMAN GATA zinc finger domain-containing 2A OS=Homo sapiens GN=GATAD2A PE=4 SV=1;>sp|Q86YP4|P66A_HUMAN Transcriptional repressor p66-alpha OS=Homo sapiens GN=GATAD2A PE=1 SV=1;>sp|Q86YP4-2|P66A_HUMAN Isoform 2 of Transcriptional repressor	1	x		x	1	K	RTVSAGKGSATSNWKKTPLSTGGTLAFVSPS	3.07113e-36	222.36	3	884.754	-0.37177
Q9UIF8	711	Bromodomain adjacent to zinc finger domain protein 2B	BAZ2B	>sp|Q9UIF8|BAZ2B_HUMAN Bromodomain adjacent to zinc finger domain protein 2B OS=Homo sapiens GN=BAZ2B PE=1 SV=3;>sp|Q9UIF8-3|BAZ2B_HUMAN Isoform 3 of Bromodomain adjacent to zinc finger domain protein 2B OS=Homo sapiens GN=BAZ2B;>sp|Q9UIF8-5|BAZ2B_HUMAN Is	1			x	1	E	HIAKAPGSAPAALCSESQSPAFLGTSSSTLT	3.70394e-36	182.08	4	1001.93	0.62979
Q9P2N5	734	RNA-binding protein 27	RBM27	>sp|Q9P2N5|RBM27_HUMAN RNA-binding protein 27 OS=Homo sapiens GN=RBM27 PE=1 SV=2	1	x	x	x	1	K	SAPSTVHGGIQKMMSKPQTSGAYVLNKVPVK	5.30096e-47	248.97	3	732.635	-0.71221
Q9P2N5	745	RNA-binding protein 27	RBM27	>sp|Q9P2N5|RBM27_HUMAN RNA-binding protein 27 OS=Homo sapiens GN=RBM27 PE=1 SV=2	0.980241	x	x	x	1	K	KMMSKPQTSGAYVLNKVPVKHRLGHAGGNQS	4.02616e-36	235.84	3	873.73	-0.1236
Q13823	58	Nucleolar GTP-binding protein 2	GNL2	>sp|Q13823|NOG2_HUMAN Nucleolar GTP-binding protein 2 OS=Homo sapiens GN=GNL2 PE=1 SV=1	1	x	x	x	1	K	MYRQKERRNSRGKIIKPLQYQSTVASGTVAR	1.78696e-35	222.39	3	825.056	0.51946
O95503	94	Chromobox protein homolog 6	CBX6	>sp|O95503|CBX6_HUMAN Chromobox protein homolog 6 OS=Homo sapiens GN=CBX6 PE=1 SV=1	0.903077			x	1	D	FLLKARAQAEALRISDVHFSVKPSASASSPK	2.27695e-35	226.08	3	795.677	0.76873
Q13263	447	Transcription intermediary factor 1-beta	TRIM28	>sp|Q13263|TIF1B_HUMAN Transcription intermediary factor 1-beta OS=Homo sapiens GN=TRIM28 PE=1 SV=5;>sp|Q13263-2|TIF1B_HUMAN Isoform 2 of Transcription intermediary factor 1-beta OS=Homo sapiens GN=TRIM28	0.624654	x		x	1	E	LSKQGSGSSQPMEVQEGYGFGSGDDPYSSAE	6.49415e-35	180.81	4	1025.41	0.18527
Q5BKY9	20	Protein FAM133B	FAM133B	>sp|Q5BKY9|F133B_HUMAN Protein FAM133B OS=Homo sapiens GN=FAM133B PE=1 SV=1;>sp|Q5BKY9-2|F133B_HUMAN Isoform 2 of Protein FAM133B OS=Homo sapiens GN=FAM133B;>tr|G3XAI9|G3XAI9_HUMAN Putative uncharacterized protein MGC40405 OS=Homo sapiens GN=FAM133B PE=4 S	0.99145	x	x	x	1	R	DNRVAYMNPIAMARSRGPIQSSGPTIQDYLN	6.90068e-35	212.24	4	913.92	-0.23881
H0Y5T9	620	Bromodomain-containing protein 2	BRD2	>tr|H0Y5T9|H0Y5T9_HUMAN Bromodomain-containing 2 (Fragment) OS=Homo sapiens GN=BRD2 PE=4 SV=1;>tr|H0Y6K2|H0Y6K2_HUMAN Bromodomain containing 2 (Fragment) OS=Homo sapiens GN=BRD2 PE=4 SV=1;>sp|P25440|BRD2_HUMAN Bromodomain-containing protein 2 OS=Homo sapie	1	x	x	x	1	K	ALGPSGFGPSGGSGTKLPKKATKTAPPALPT	4.00491e-40	204.23	3	963.081	-0.045971
P83731	4	60S ribosomal protein L24	RPL24	>sp|P83731|RL24_HUMAN 60S ribosomal protein L24 OS=Homo sapiens GN=RPL24 PE=1 SV=1;>tr|C9JNW5|C9JNW5_HUMAN Ribosomal protein L24, isoform CRA_e OS=Homo sapiens GN=RPL24 PE=4 SV=1;>tr|C9JXB8|C9JXB8_HUMAN Ribosomal protein L24 OS=Homo sapiens GN=RPL24 PE=4 S	1	x	x	x	1	E	____________MKVELCSFSGYKIYPGHGR	6.77306e-36	242.19	2	865.812	-0.32761
P83731	2	60S ribosomal protein L24	RPL24	>sp|P83731|RL24_HUMAN 60S ribosomal protein L24 OS=Homo sapiens GN=RPL24 PE=1 SV=1;>tr|C9JNW5|C9JNW5_HUMAN Ribosomal protein L24, isoform CRA_e OS=Homo sapiens GN=RPL24 PE=4 SV=1;>tr|C9JXB8|C9JXB8_HUMAN Ribosomal protein L24 OS=Homo sapiens GN=RPL24 PE=4 S	0.932273	x	x	x	1	K	______________MKVELCSFSGYKIYPGH	6.77306e-36	242.19	2	995.38	-0.021748
Q9NRL2	1369	Bromodomain adjacent to zinc finger domain protein 1A	BAZ1A	>sp|Q9NRL2|BAZ1A_HUMAN Bromodomain adjacent to zinc finger domain protein 1A OS=Homo sapiens GN=BAZ1A PE=1 SV=2;>sp|Q9NRL2-2|BAZ1A_HUMAN Isoform 2 of Bromodomain adjacent to zinc finger domain protein 1A OS=Homo sapiens GN=BAZ1A;>tr|F5H239|F5H239_HUMAN Bro	1	x	x	x	1	E	PRRKRRGRKSANNTPENSPNFPNFRVIATKS	2.2628e-54	261.76	2	1173.94	-0.88465
Q13111	319	Chromatin assembly factor 1 subunit A	CHAF1A	>sp|Q13111|CAF1A_HUMAN Chromatin assembly factor 1 subunit A OS=Homo sapiens GN=CHAF1A PE=1 SV=2;>sp|Q13111-3|CAF1A_HUMAN Isoform 3 of Chromatin assembly factor 1 subunit A OS=Homo sapiens GN=CHAF1A;>tr|C9JLF8|C9JLF8_HUMAN Chromatin assembly factor 1, subu	1		x	x	1	R	KQHSSTSPFPTSTPLRRITKKFVKGSTEKNK	2.18637e-42	240.34	3	780.665	0.050815
Q14CA3	331	Probable E3 ubiquitin-protein ligase TRIP12	TRIP12	>tr|Q14CA3|Q14CA3_HUMAN TRIP12 protein OS=Homo sapiens GN=TRIP12 PE=2 SV=1;>sp|Q14669|TRIPC_HUMAN Probable E3 ubiquitin-protein ligase TRIP12 OS=Homo sapiens GN=TRIP12 PE=1 SV=1;>tr|G5E9G6|G5E9G6_HUMAN Thyroid hormone receptor interactor 12, isoform CRA_c	0.919816	x	x	x	1	K	KTKLSLPGSSKSETSKPGPSGLQAKLASLRK	1.19731e-40	233.09	3	643.266	-0.30986
P46013	652	Antigen KI-67	MKI67	>sp|P46013|KI67_HUMAN Antigen KI-67 OS=Homo sapiens GN=MKI67 PE=1 SV=2;>tr|F5H4V4|F5H4V4_HUMAN Antigen identified by monoclonal antibody Ki-67 OS=Homo sapiens GN=MKI67 PE=4 SV=1;>sp|P46013-2|KI67_HUMAN Isoform Short of Antigen KI-67 OS=Homo sapiens GN=MKI6	1	x	x	x	1	E	DILQMICSKRRSGASEANLIVAKSWADVVKL	3.94841e-41	251.91	3	567.569	0.28678
Q5T686	146	Arginine vasopressin-induced protein 1	AVPI1	>sp|Q5T686|AVPI1_HUMAN Arginine vasopressin-induced protein 1 OS=Homo sapiens GN=AVPI1 PE=2 SV=3	1	x	x	x	1	R	RNWRKSGPTSYLHQIRH______________	1.59984e-36	243.49	3	646.263	0.23018
Q9UNS1	950	Protein timeless homolog	TIMELESS	>sp|Q9UNS1|TIM_HUMAN Protein timeless homolog OS=Homo sapiens GN=TIMELESS PE=1 SV=2;>sp|Q9UNS1-2|TIM_HUMAN Isoform 2 of Protein timeless homolog OS=Homo sapiens GN=TIMELESS;>tr|E7EWS5|E7EWS5_HUMAN Uncharacterized protein OS=Homo sapiens GN=TIMELESS PE=4 SV	0.99442	x	x	x	1	K	GLVAERRELYKKRQKKLASSILPNGAESLKD	6.04235e-32	232.54	3	690.317	-0.28607
P38159	333	RNA-binding motif protein, X chromosome	RBMX	>sp|P38159|RBMX_HUMAN RNA-binding motif protein, X chromosome OS=Homo sapiens GN=RBMX PE=1 SV=3;>sp|P38159-2|RBMX_HUMAN Isoform 2 of RNA-binding motif protein, X chromosome OS=Homo sapiens GN=RBMX	1	x	x	x	1	D	DGYGGSRDSYSSSRSDLYSSGRDRVGRQERG	2.68895e-86	318.82	2	713.24	-0.10405
Q9ULW0	305	Targeting protein for Xklp2	TPX2	>sp|Q9ULW0|TPX2_HUMAN Targeting protein for Xklp2 OS=Homo sapiens GN=TPX2 PE=1 SV=2;>tr|Q96RR5|Q96RR5_HUMAN Hepatocellular carcinoma-associated antigen 90 OS=Homo sapiens GN=HCA90 PE=2 SV=1	1	x	x	x	1	K	HPSSPARVTKGCTIVKPFNLSQGKKRTFDET	3.83942e-42	237.3	2	1045.44	0.23402
Q15059	674	Bromodomain-containing protein 3	BRD3	>sp|Q15059|BRD3_HUMAN Bromodomain-containing protein 3 OS=Homo sapiens GN=BRD3 PE=1 SV=1;>tr|B4DS09|B4DS09_HUMAN Bromodomain containing 3 OS=Homo sapiens GN=BRD3 PE=2 SV=1	0.636434	x	x	x	1	D	ELAQEKKKELEKRLQDVSGQLSSSKKPARKE	1.26014e-31	223.32	3	649.273	0.74264
Q7Z7K6	17	Centromere protein V	CENPV	>sp|Q7Z7K6|CENPV_HUMAN Centromere protein V OS=Homo sapiens GN=CENPV PE=1 SV=1	1	x	x	x	1	R	RRSRSSAAAKLRGQKRSGASGASAAPAASAA	1.57126e-38	208.29	3	894.727	-0.41254
Q9BXS6	238	Nucleolar and spindle-associated protein 1	NUSAP1	>sp|Q9BXS6|NUSAP_HUMAN Nucleolar and spindle-associated protein 1 OS=Homo sapiens GN=NUSAP1 PE=1 SV=1;>sp|Q9BXS6-2|NUSAP_HUMAN Isoform 2 of Nucleolar and spindle-associated protein 1 OS=Homo sapiens GN=NUSAP1;>sp|Q9BXS6-5|NUSAP_HUMAN Isoform 5 of Nucleolar	1	x	x	x	1	R	PINKGGVRTPVPPRGRLSVASTPISQRRSQG	8.75347e-37	240.82	2	956.919	0.6665
P26583	116	High mobility group protein B2	HMGB2	>sp|P26583|HMGB2_HUMAN High mobility group protein B2 OS=Homo sapiens GN=HMGB2 PE=1 SV=2;>tr|D6R9A6|D6R9A6_HUMAN High mobility group box 2 (Fragment) OS=Homo sapiens GN=HMGB2 PE=4 SV=1	0.856949	x	x	x	1	E	AFFLFCSEHRPKIKSEHPGLSIGDTAKKLGE	6.4451e-32	228.08	3	618.243	-0.63172
P26583	114	High mobility group protein B2	HMGB2	>sp|P26583|HMGB2_HUMAN High mobility group protein B2 OS=Homo sapiens GN=HMGB2 PE=1 SV=2;>tr|D6R9A6|D6R9A6_HUMAN High mobility group box 2 (Fragment) OS=Homo sapiens GN=HMGB2 PE=4 SV=1	0.711778	x	x	x	1	K	PSAFFLFCSEHRPKIKSEHPGLSIGDTAKKL	6.4451e-32	228.08	3	698.636	0.54407
Q9P2Y4	150	Zinc finger protein 219	ZNF219	>sp|Q9P2Y4|ZN219_HUMAN Zinc finger protein 219 OS=Homo sapiens GN=ZNF219 PE=1 SV=2;>tr|G3V2Q8|G3V2Q8_HUMAN Zinc finger protein 219 (Fragment) OS=Homo sapiens GN=ZNF219 PE=4 SV=1	0.625749			x	1	E	GRARSSGGMQATPATEGLARPQAPSSSAFRC	1.29482e-28	190.56	3	1035.1	-1.1863
H0Y5T9	595	Bromodomain-containing protein 2	BRD2	>tr|H0Y5T9|H0Y5T9_HUMAN Bromodomain-containing 2 (Fragment) OS=Homo sapiens GN=BRD2 PE=4 SV=1;>tr|H0Y6K2|H0Y6K2_HUMAN Bromodomain containing 2 (Fragment) OS=Homo sapiens GN=BRD2 PE=4 SV=1;>sp|P25440|BRD2_HUMAN Bromodomain-containing protein 2 OS=Homo sapie	1	x		x	1	K	KGPRAPRPPQPKKSKKASGSGGGSAALGPSG	2.57938e-63	220.33	3	893.036	0.43875
Q9Y330	317	Zinc finger and BTB domain-containing protein 12	ZBTB12	>sp|Q9Y330|ZBT12_HUMAN Zinc finger and BTB domain-containing protein 12 OS=Homo sapiens GN=ZBTB12 PE=1 SV=1	1	x		x	1	R	MAARGAGGSLGAGGSRGPLPGGFSGGNPLKN	4.01766e-35	217.84	3	922.739	-0.56153
Q86T82	112	Ubiquitin carboxyl-terminal hydrolase 37	USP37	>sp|Q86T82|UBP37_HUMAN Ubiquitin carboxyl-terminal hydrolase 37 OS=Homo sapiens GN=USP37 PE=1 SV=2;>sp|Q86T82-2|UBP37_HUMAN Isoform 2 of Ubiquitin carboxyl-terminal hydrolase 37 OS=Homo sapiens GN=USP37;>tr|Q86W68|Q86W68_HUMAN USP37 protein OS=Homo sapiens	1			x	1	K	LFLDAVHQNRLPAAMKPSQGSGSFGAILGSR	1.78885e-27	205.38	3	858.38	1.1397
Q53EL6	312	Programmed cell death protein 4	PDCD4	>sp|Q53EL6|PDCD4_HUMAN Programmed cell death protein 4 OS=Homo sapiens GN=PDCD4 PE=1 SV=2;>tr|B5ME91|B5ME91_HUMAN Programmed cell death 4 (neoplastic transformation inhibitor) OS=Homo sapiens GN=PDCD4 PE=4 SV=2	1	x	x	x	1	D	KATVLLSMSKGGKRKDSVWGSGGGQQSVNHL	1.81136e-72	262.98	3	799.328	0.47278
F8W9H9	354	Nuclear factor 1	NFIC	>tr|F8W9H9|F8W9H9_HUMAN Nuclear factor 1 OS=Homo sapiens GN=NFIC PE=3 SV=1;>sp|P08651|NFIC_HUMAN Nuclear factor 1 C-type OS=Homo sapiens GN=NFIC PE=1 SV=2;>sp|P08651-2|NFIC_HUMAN Isoform 1 of Nuclear factor 1 C-type OS=Homo sapiens GN=NFIC;>sp|P08651-3|NFI	1	x	x	x	1	R	SPQDSPRLSSFTQHHRPVIAVHSGIARSPHP	1.9487e-47	239.13	5	551.659	-0.086781
Q9H875	78	PRKR-interacting protein 1	PRKRIP1	>sp|Q9H875|PKRI1_HUMAN PRKR-interacting protein 1 OS=Homo sapiens GN=PRKRIP1 PE=1 SV=1;>tr|B4DGM2|B4DGM2_HUMAN Uncharacterized protein OS=Homo sapiens GN=PRKRIP1 PE=2 SV=1	0.916001			x	1	E	FVRDVMGSSAGAGSGEFHVYRHLRRREYQRQ	1.56604e-26	212.79	3	789.963	-0.13429
Q92804	440	TATA-binding protein-associated factor 2N	TAF15	>sp|Q92804|RBP56_HUMAN TATA-binding protein-associated factor 2N OS=Homo sapiens GN=TAF15 PE=1 SV=1;>sp|Q92804-2|RBP56_HUMAN Isoform Short of TATA-binding protein-associated factor 2N OS=Homo sapiens GN=TAF15;>tr|F5GWQ7|F5GWQ7_HUMAN TAF15 RNA polymerase II	1	x	x	x	1	D	GGYGGDRSSGGGYSGDRSGGGYGGDRSGGGY	4.5711e-121	335.53	2	742.23	0.42402
Q92804	430	TATA-binding protein-associated factor 2N	TAF15	>sp|Q92804|RBP56_HUMAN TATA-binding protein-associated factor 2N OS=Homo sapiens GN=TAF15 PE=1 SV=1;>sp|Q92804-2|RBP56_HUMAN Isoform Short of TATA-binding protein-associated factor 2N OS=Homo sapiens GN=TAF15;>tr|F5GWQ7|F5GWQ7_HUMAN TAF15 RNA polymerase II	1	x	x	x	1	D	RGGYGGDRSGGGYGGDRSSGGGYSGDRSGGG	4.5499e-88	309.99	2	683.708	0.49008
P48634	1235	Protein PRRC2A	PRRC2A	>sp|P48634|PRC2A_HUMAN Protein PRRC2A OS=Homo sapiens GN=PRRC2A PE=1 SV=3;>sp|P48634-3|PRC2A_HUMAN Isoform 3 of Protein PRRC2A OS=Homo sapiens GN=PRRC2A;>tr|C9JD87|C9JD87_HUMAN Uncharacterized protein OS=Homo sapiens GN=PRRC2A PE=4 SV=1;>tr|C9JI26|C9JI26_H	0.796097	x	x	x	1	E	PVARGGSNGGSNVGMEDGERPRRRRHGRAQQ	3.19069e-133	361.7	3	772.949	0.54651
Q9Y2X9	844	Zinc finger protein 281	ZNF281	>sp|Q9Y2X9|ZN281_HUMAN Zinc finger protein 281 OS=Homo sapiens GN=ZNF281 PE=1 SV=1;>tr|A6NF48|A6NF48_HUMAN Zinc finger protein 281 OS=Homo sapiens GN=ZNF281 PE=4 SV=1;>tr|F5H1Z5|F5H1Z5_HUMAN Zinc finger protein 281 OS=Homo sapiens GN=ZNF281 PE=4 SV=1	0.8373	x	x	x	1	R	ENFAQAFGSQFKSGSRVPMTFITNSNGEVDH	1.09823e-59	271.11	4	687.034	-0.42449
Q68D10	477	Protein SPT2 homolog	SPTY2D1	>sp|Q68D10|SPT2_HUMAN Protein SPT2 homolog OS=Homo sapiens GN=SPTY2D1 PE=1 SV=3;>sp|Q68D10-2|SPT2_HUMAN Isoform 2 of Protein SPT2 homolog OS=Homo sapiens GN=SPTY2D1	1	x	x	x	1	R	SRGPGRPVSSPHELRRPVSGLGPPGRSVSGP	4.23658e-25	222.74	2	817.348	0.31332
Q9BQG0-2	1317	Myb-binding protein 1A	MYBBP1A	>sp|Q9BQG0-2|MBB1A_HUMAN Isoform 2 of Myb-binding protein 1A OS=Homo sapiens GN=MYBBP1A;>sp|Q9BQG0|MBB1A_HUMAN Myb-binding protein 1A OS=Homo sapiens GN=MYBBP1A PE=1 SV=2	1	x	x	x	1	K	LSLVIRSPSLLQSGAKKKAQTLRFTISSSKK	4.62453e-36	261.02	2	828.855	0.46519
P78364	826	Polyhomeotic-like protein 1	PHC1	>sp|P78364|PHC1_HUMAN Polyhomeotic-like protein 1 OS=Homo sapiens GN=PHC1 PE=1 SV=3;>tr|F5GX30|F5GX30_HUMAN Polyhomeotic homolog 1 (Drosophila) OS=Homo sapiens GN=PHC1 PE=4 SV=1	1	x	x	x	1	R	QFRGSKRFCSMTCAKRYNVSCSHQFRLKRKK	3.41368e-36	264.58	3	665.584	-0.035973
Q8WV92	7	MIT domain-containing protein 1	MITD1	>sp|Q8WV92|MITD1_HUMAN MIT domain-containing protein 1 OS=Homo sapiens GN=MITD1 PE=1 SV=1;>tr|B8ZZL5|B8ZZL5_HUMAN MIT, microtubule-interacting and transport, domain-containing 1 (Fragment) OS=Homo sapiens GN=MITD1 PE=4 SV=1;>tr|F8WCY2|F8WCY2_HUMAN MIT, mic	0.84904	x	x	x	1	R	_________MAKSGLRQDPQSTAAATVLKRA	1.02499e-44	214.92	3	814.039	0.073523
Q9BW71	494	HIRA-interacting protein 3	HIRIP3	>sp|Q9BW71|HIRP3_HUMAN HIRA-interacting protein 3 OS=Homo sapiens GN=HIRIP3 PE=1 SV=3;>sp|Q9BW71-2|HIRP3_HUMAN Isoform 2 of HIRA-interacting protein 3 OS=Homo sapiens GN=HIRIP3	0.833867	x	x	x	1	D	ALKEQREEAAEVASLDVANIISGSGRPRRRT	1.07034e-39	226.63	3	1065.81	0.26486
Q15697	271	Zinc finger protein 174	ZNF174	>sp|Q15697|ZN174_HUMAN Zinc finger protein 174 OS=Homo sapiens GN=ZNF174 PE=1 SV=1	1	x	x	x	1	K	EPRLSRRQVSSPNAQKPFAHYQRHCRVEYIS	1.45508e-24	206.74	3	800.337	-0.5578
Q8WW12	137	PEST proteolytic signal-containing nuclear protein	PCNP	>sp|Q8WW12|PCNP_HUMAN PEST proteolytic signal-containing nuclear protein OS=Homo sapiens GN=PCNP PE=1 SV=2;>sp|Q8WW12-3|PCNP_HUMAN Isoform 3 of PEST proteolytic signal-containing nuclear protein OS=Homo sapiens GN=PCNP	0.901782	x	x	x	1	R	EEMPPEAKMRMKNIGRDTPTSAGPNSFNKGK	7.36429e-35	233.34	3	772.981	-0.53506
Q8WW12	138	PEST proteolytic signal-containing nuclear protein	PCNP	>sp|Q8WW12|PCNP_HUMAN PEST proteolytic signal-containing nuclear protein OS=Homo sapiens GN=PCNP PE=1 SV=2;>sp|Q8WW12-3|PCNP_HUMAN Isoform 3 of PEST proteolytic signal-containing nuclear protein OS=Homo sapiens GN=PCNP	1	x	x	x	1	D	EMPPEAKMRMKNIGRDTPTSAGPNSFNKGKH	5.95094e-33	233.34	3	626.231	0.12914
Q86WJ1	593	Chromodomain-helicase-DNA-binding protein 1-like	CHD1L	>sp|Q86WJ1|CHD1L_HUMAN Chromodomain-helicase-DNA-binding protein 1-like OS=Homo sapiens GN=CHD1L PE=1 SV=2;>sp|Q86WJ1-4|CHD1L_HUMAN Isoform 4 of Chromodomain-helicase-DNA-binding protein 1-like OS=Homo sapiens GN=CHD1L;>sp|Q86WJ1-3|CHD1L_HUMAN Isoform 3 of	1	x	x	x	1	E	KDYSKEPSKEDRKSFEQLVNLQKTLLEKASQ	5.07175e-24	237.87	2	873.86	0.30863
Q86WJ1	616	Chromodomain-helicase-DNA-binding protein 1-like	CHD1L	>sp|Q86WJ1|CHD1L_HUMAN Chromodomain-helicase-DNA-binding protein 1-like OS=Homo sapiens GN=CHD1L PE=1 SV=2;>sp|Q86WJ1-4|CHD1L_HUMAN Isoform 4 of Chromodomain-helicase-DNA-binding protein 1-like OS=Homo sapiens GN=CHD1L;>sp|Q86WJ1-3|CHD1L_HUMAN Isoform 3 of	0.996567	x	x	x	1	K	TLLEKASQEGRSLRNKGSVLIPGLVEGSTKR	1.15975e-67	277.43	3	713.996	-0.42955
Q86WJ1	626	Chromodomain-helicase-DNA-binding protein 1-like	CHD1L	>sp|Q86WJ1|CHD1L_HUMAN Chromodomain-helicase-DNA-binding protein 1-like OS=Homo sapiens GN=CHD1L PE=1 SV=2;>sp|Q86WJ1-4|CHD1L_HUMAN Isoform 4 of Chromodomain-helicase-DNA-binding protein 1-like OS=Homo sapiens GN=CHD1L;>sp|Q86WJ1-3|CHD1L_HUMAN Isoform 3 of	1		x	x	1	E	RSLRNKGSVLIPGLVEGSTKRKRVLSPEELE	1.6754e-42	252.44	2	949.421	0.46744
C9J3L7	83	Replication initiator 1	REPIN1	>tr|C9J3L7|C9J3L7_HUMAN Replication initiator 1 OS=Homo sapiens GN=REPIN1 PE=4 SV=2;>sp|Q9BWE0|REPI1_HUMAN Replication initiator 1 OS=Homo sapiens GN=REPIN1 PE=1 SV=1;>tr|C9JYJ8|C9JYJ8_HUMAN Replication initiator 1 (Fragment) OS=Homo sapiens GN=REPIN1 PE=4	1	x	x	x	1	E	AMGLAQPRLLSGPSQESPQTLGKESRGLRQQ	9.67117e-69	242.09	2	1041.94	1.4032
Q9NYF8	794	Bcl-2-associated transcription factor 1	BCLAF1	>sp|Q9NYF8|BCLF1_HUMAN Bcl-2-associated transcription factor 1 OS=Homo sapiens GN=BCLAF1 PE=1 SV=2;>sp|Q9NYF8-2|BCLF1_HUMAN Isoform 2 of Bcl-2-associated transcription factor 1 OS=Homo sapiens GN=BCLAF1;>tr|E9PK91|E9PK91_HUMAN BCL2-associated transcription	0.948608	x	x	x	1	R	THHEMKEYSGFAGVSRPRGTFFRIRGRGRAR	7.95442e-37	244.44	3	622.912	1.1079
O15446-2	148	DNA-directed RNA polymerase I subunit RPA34	CD3EAP	>sp|O15446-2|RPA34_HUMAN Isoform 2 of DNA-directed RNA polymerase I subunit RPA34 OS=Homo sapiens GN=CD3EAP;>sp|O15446|RPA34_HUMAN DNA-directed RNA polymerase I subunit RPA34 OS=Homo sapiens GN=CD3EAP PE=1 SV=1	0.854795			x	1	R	QPIPASPPPQIPPGLRPRFCAFGGNPPVTGP	1.18456e-23	157.42	4	967.231	0.42539
Q9H8V3-3	863	Protein ECT2	ECT2	>sp|Q9H8V3-3|ECT2_HUMAN Isoform 3 of Protein ECT2 OS=Homo sapiens GN=ECT2;>tr|G5E9L8|G5E9L8_HUMAN Epithelial cell transforming sequence 2 oncogene OS=Homo sapiens GN=ECT2 PE=4 SV=1;>sp|Q9H8V3|ECT2_HUMAN Protein ECT2 OS=Homo sapiens GN=ECT2 PE=1 SV=4;>sp|Q9	1	x	x	x	1	E	KRALRRALMTSHGSVEGRSPSSNDKHVMSRL	1.4225e-36	246.86	3	595.894	0.38142
Q9HCK8	426	Chromodomain-helicase-DNA-binding protein 8	CHD8	>sp|Q9HCK8|CHD8_HUMAN Chromodomain-helicase-DNA-binding protein 8 OS=Homo sapiens GN=CHD8 PE=1 SV=5;>sp|Q9HCK8-2|CHD8_HUMAN Isoform 2 of Chromodomain-helicase-DNA-binding protein 8 OS=Homo sapiens GN=CHD8	1	x		x	1	E	GASSGLSVVKVLSASEVAALSSPASSAPHSG	2.43328e-38	220.49	3	884.384	0.24105
B7WP27	15	Pre-mRNA-splicing factor CWC22 homolog	CWC22	>tr|B7WP27|B7WP27_HUMAN CWC22 spliceosome-associated protein homolog (S. cerevisiae) OS=Homo sapiens GN=CWC22 PE=4 SV=1;>sp|Q9HCG8|CWC22_HUMAN Pre-mRNA-splicing factor CWC22 homolog OS=Homo sapiens GN=CWC22 PE=1 SV=3;>tr|B7WP74|B7WP74_HUMAN CWC22 spliceoso	0.595728	x	x	x	1	D	_MKSSVAQIKPSSGHDRRENLNSYQRNSSPE	5.7279e-23	209.31	3	670.609	0.99439
P18887	237	DNA repair protein XRCC1	XRCC1	>sp|P18887|XRCC1_HUMAN DNA repair protein XRCC1 OS=Homo sapiens GN=XRCC1 PE=1 SV=2;>tr|F5H8D7|F5H8D7_HUMAN X-ray repair-complementing defective repair in Chinese hamster cells 1 OS=Homo sapiens GN=XRCC1 PE=4 SV=1;>tr|B4DEB2|B4DEB2_HUMAN Uncharacterized pro	0.649979	x	x	x	1	K	ASSASPVSRAIGSTSKPQESPKGKRKLDLNQ	1.17106e-55	235.78	2	935.885	0.37917
P17844	476	Probable ATP-dependent RNA helicase DDX5	DDX5	>sp|P17844|DDX5_HUMAN Probable ATP-dependent RNA helicase DDX5 OS=Homo sapiens GN=DDX5 PE=1 SV=1;>tr|E7ETL9|E7ETL9_HUMAN DEAD (Asp-Glu-Ala-Asp) box polypeptide 5 OS=Homo sapiens GN=DDX5 PE=3 SV=1	0.893676	x	x	x	1	E	REANQAINPKLLQLVEDRGSGRSRGRGGMKD	7.56018e-23	210.08	2	942.406	0.43007
P17844	478	Probable ATP-dependent RNA helicase DDX5	DDX5	>sp|P17844|DDX5_HUMAN Probable ATP-dependent RNA helicase DDX5 OS=Homo sapiens GN=DDX5 PE=1 SV=1;>tr|E7ETL9|E7ETL9_HUMAN DEAD (Asp-Glu-Ala-Asp) box polypeptide 5 OS=Homo sapiens GN=DDX5 PE=3 SV=1	0.709959	x	x	x	1	R	ANQAINPKLLQLVEDRGSGRSRGRGGMKDDR	7.56018e-23	210.08	2	942.406	1.3652
Q9NWH9	879	SAFB-like transcription modulator	SLTM	>sp|Q9NWH9|SLTM_HUMAN SAFB-like transcription modulator OS=Homo sapiens GN=SLTM PE=1 SV=2;>tr|A8K5V8|A8K5V8_HUMAN Uncharacterized protein OS=Homo sapiens GN=SLTM PE=2 SV=1	0.807034	x	x	x	1	R	ITHPRHPREAGPNPSRPTSWKSEGSMSTDKR	5.42017e-48	252.11	4	762.315	0.50897
Q9NWH9	886	SAFB-like transcription modulator	SLTM	>sp|Q9NWH9|SLTM_HUMAN SAFB-like transcription modulator OS=Homo sapiens GN=SLTM PE=1 SV=2;>tr|A8K5V8|A8K5V8_HUMAN Uncharacterized protein OS=Homo sapiens GN=SLTM PE=2 SV=1	0.836237		x	x	1	E	REAGPNPSRPTSWKSEGSMSTDKRETRVERP	5.42017e-48	252.11	3	546.855	-1.4398
Q14980	2045	Nuclear mitotic apparatus protein 1	NUMA1	>sp|Q14980|NUMA1_HUMAN Nuclear mitotic apparatus protein 1 OS=Homo sapiens GN=NUMA1 PE=1 SV=2;>sp|Q14980-2|NUMA1_HUMAN Isoform 2 of Nuclear mitotic apparatus protein 1 OS=Homo sapiens GN=NUMA1;>tr|F5H2L0|F5H2L0_HUMAN Nuclear mitotic apparatus protein 1 OS=	1	x	x	x	1	R	AQKKAAPASTKQADRRQSMAFSILNTPKKLG	6.50276e-23	211.47	2	1017.43	0.15027
P22061-2	12	Protein-L-isoaspartate(D-aspartate) O-methyltransferase	PCMT1	>sp|P22061-2|PIMT_HUMAN Isoform 2 of Protein-L-isoaspartate(D-aspartate) O-methyltransferase OS=Homo sapiens GN=PCMT1;>sp|P22061|PIMT_HUMAN Protein-L-isoaspartate(D-aspartate) O-methyltransferase OS=Homo sapiens GN=PCMT1 PE=1 SV=4;>tr|B7Z972|B7Z972_HUMAN P	1	x	x	x	1	E	____MAWKSGGASHSELIHNLRKNGIIKTDK	1.31353e-41	240.66	3	673.609	0.25676
E9PFF0	114	High mobility group protein B1	HMGB1	>tr|E9PFF0|E9PFF0_HUMAN Uncharacterized protein OS=Homo sapiens GN=HMGB1 PE=4 SV=1;>sp|P09429|HMGB1_HUMAN High mobility group protein B1 OS=Homo sapiens GN=HMGB1 PE=1 SV=3;>tr|Q5T7C6|Q5T7C6_HUMAN High mobility group box 1 (Fragment) OS=Homo sapiens GN=HMGB	0.759153	x	x	x	1	K	PSAFFLFCSEYRPKIKGEHPGLSIGDVAKKL	5.35552e-25	209.43	3	687.973	-0.52776
Q8N5P1	52	Zinc finger CCCH domain-containing protein 8	ZC3H8	>sp|Q8N5P1|ZC3H8_HUMAN Zinc finger CCCH domain-containing protein 8 OS=Homo sapiens GN=ZC3H8 PE=1 SV=2	0.863455		x	x	1	K	TQEEKIKLECEQIPKKFRHSAISPKSSLHRK	2.78922e-22	165.51	3	571.25	0.25476
O14647	1690	Chromodomain-helicase-DNA-binding protein 2	CHD2	>sp|O14647|CHD2_HUMAN Chromodomain-helicase-DNA-binding protein 2 OS=Homo sapiens GN=CHD2 PE=1 SV=2;>sp|O14647-2|CHD2_HUMAN Isoform 2 of Chromodomain-helicase-DNA-binding protein 2 OS=Homo sapiens GN=CHD2	1	x	x	x	1	R	YGDRRHMDAHRSGSYRPNNMSRKRPYDQYSS	2.79953e-22	210.07	3	609.217	1.953
Q4FZB7	117	Histone-lysine N-methyltransferase SUV420H1	SUV420H1	>sp|Q4FZB7|SV421_HUMAN Histone-lysine N-methyltransferase SUV420H1 OS=Homo sapiens GN=SUV420H1 PE=1 SV=4;>tr|B5MCB3|B5MCB3_HUMAN Suppressor of variegation 4-20 homolog 1 (Drosophila) OS=Homo sapiens GN=SUV420H1 PE=4 SV=1;>sp|Q4FZB7-2|SV421_HUMAN Isoform 2	1	x	x	x	1	D	TSAFPSRSSRHFSKSDSFSHNNPVRFRPIKG	3.02711e-22	213.18	2	900.822	1.366
P35251	309	Replication factor C subunit 1	RFC1	>sp|P35251|RFC1_HUMAN Replication factor C subunit 1 OS=Homo sapiens GN=RFC1 PE=1 SV=4;>sp|P35251-2|RFC1_HUMAN Isoform 2 of Replication factor C subunit 1 OS=Homo sapiens GN=RFC1	1	x	x	x	1	E	KESQQHSKSSADKIGEVSSPKASSKLAIMKR	5.64889e-31	221.31	2	679.257	0.21192
P35251	305	Replication factor C subunit 1	RFC1	>sp|P35251|RFC1_HUMAN Replication factor C subunit 1 OS=Homo sapiens GN=RFC1 PE=1 SV=4;>sp|P35251-2|RFC1_HUMAN Isoform 2 of Replication factor C subunit 1 OS=Homo sapiens GN=RFC1	0.803062	x	x	x	1	D	YESSKESQQHSKSSADKIGEVSSPKASSKLA	5.64889e-31	221.31	2	923.369	-0.36019
O95218	68	Zinc finger Ran-binding domain-containing protein 2	ZRANB2	>sp|O95218|ZRAB2_HUMAN Zinc finger Ran-binding domain-containing protein 2 OS=Homo sapiens GN=ZRANB2 PE=1 SV=2;>sp|O95218-2|ZRAB2_HUMAN Isoform 2 of Zinc finger Ran-binding domain-containing protein 2 OS=Homo sapiens GN=ZRANB2	0.624355		x	x	1	D	GKTLAEKSRGLFSANDWQCKTCSNVNWARRS	1.98834e-29	202.52	2	1055.4	0.83636
Q8N3Z6	438	Zinc finger CCHC domain-containing protein 7	ZCCHC7	>sp|Q8N3Z6|ZCHC7_HUMAN Zinc finger CCHC domain-containing protein 7 OS=Homo sapiens GN=ZCCHC7 PE=1 SV=2;>tr|B4E024|B4E024_HUMAN Zinc finger, CCHC domain containing 7 OS=Homo sapiens GN=ZCCHC7 PE=2 SV=1	0.756062	x	x	x	1	R	PHHDIRKGRASWKSNRWPQENKETQKEMKNK	1.58731e-31	235.4	2	850.317	0.078421
Q9H6F5	252	Coiled-coil domain-containing protein 86	CCDC86	>sp|Q9H6F5|CCD86_HUMAN Coiled-coil domain-containing protein 86 OS=Homo sapiens GN=CCDC86 PE=1 SV=1	0.81591		x	x	1	K	KGKPKSGRVWKDRSKKRFSQMLQDKPLRTSW	1.24171e-21	209.42	3	729.997	-0.077869
Q7Z422	80	UPF0485 protein C1orf144	C1orf144	>sp|Q7Z422|CA144_HUMAN UPF0485 protein C1orf144 OS=Homo sapiens GN=C1orf144 PE=1 SV=1;>tr|C9K0U0|C9K0U0_HUMAN Chromosome 1 open reading frame 144 OS=Homo sapiens GN=C1orf144 PE=4 SV=1;>sp|Q7Z422-3|CA144_HUMAN Isoform 3 of UPF0485 protein C1orf144 OS=Homo s	0.698649	x	x	x	1	R	RPTSNGVVSSPNSTSRPTLPVKSLAQREAEY	3.34816e-48	248.95	3	941.434	0.22528
Q8NHM5	817	Lysine-specific demethylase 2B	KDM2B	>sp|Q8NHM5|KDM2B_HUMAN Lysine-specific demethylase 2B OS=Homo sapiens GN=KDM2B PE=1 SV=1;>tr|E7ET57|E7ET57_HUMAN Lysine (K)-specific demethylase 2B OS=Homo sapiens GN=KDM2B PE=4 SV=1;>sp|Q8NHM5-2|KDM2B_HUMAN Isoform 2 of Lysine-specific demethylase 2B OS=H	0.982523	x		x	1	R	KKRKYEKPQELSGRKRASSLQTSPGSSSHLS	2.00805e-49	221.65	4	940.682	0.21133
P09038	127	Fibroblast growth factor 2	FGF2	>sp|P09038|FGF2_HUMAN Fibroblast growth factor 2 OS=Homo sapiens GN=FGF2 PE=1 SV=3;>sp|P09038-1|FGF2_HUMAN Isoform 2 of Fibroblast growth factor 2 OS=Homo sapiens GN=FGF2;>sp|P09038-3|FGF2_HUMAN Isoform 4 of Fibroblast growth factor 2 OS=Homo sapiens GN=FG	0.944281	x		x	1	R	RGTAAPRAAPAARGSRPGPAGTMAAGSITTL	9.79282e-29	152.46	5	858.39	-0.35686
Q8N8J6-2	155	Zinc finger protein 615	ZNF615	>sp|Q8N8J6-2|ZN615_HUMAN Isoform 2 of Zinc finger protein 615 OS=Homo sapiens GN=ZNF615;>sp|Q8N8J6-3|ZN615_HUMAN Isoform 3 of Zinc finger protein 615 OS=Homo sapiens GN=ZNF615;>sp|Q8N8J6|ZN615_HUMAN Zinc finger protein 615 OS=Homo sapiens GN=ZNF615 PE=1 SV	1	x	x	x	1	E	TFDLHEKPLKSNLSFENQKRSSGLKNSAEFN	7.84331e-40	257.54	2	804.292	-0.84408
Q9H2U1	4	Probable ATP-dependent RNA helicase DHX36	DHX36	>sp|Q9H2U1|DHX36_HUMAN Probable ATP-dependent RNA helicase DHX36 OS=Homo sapiens GN=DHX36 PE=1 SV=2;>sp|Q9H2U1-3|DHX36_HUMAN Isoform 3 of Probable ATP-dependent RNA helicase DHX36 OS=Homo sapiens GN=DHX36;>tr|F5GZS0|F5GZS0_HUMAN DEAH (Asp-Glu-Ala-His) box	1		x	x	1	D	____________MSYDYHQNWGRDGGPRSSG	3.41279e-33	273.04	3	636.884	-0.76413
Q8WUA4	130	General transcription factor 3C polypeptide 2	GTF3C2	>sp|Q8WUA4|TF3C2_HUMAN General transcription factor 3C polypeptide 2 OS=Homo sapiens GN=GTF3C2 PE=1 SV=2;>sp|Q8WUA4-2|TF3C2_HUMAN Isoform 2 of General transcription factor 3C polypeptide 2 OS=Homo sapiens GN=GTF3C2	0.994521			x	1	D	QQPNPPSAPLVPGLLDQSNPLSTPMPKKRGR	1.1212e-19	150.07	4	905.177	-0.11419
Q14684	632	Ribosomal RNA processing protein 1 homolog B	RRP1B	>sp|Q14684|RRP1B_HUMAN Ribosomal RNA processing protein 1 homolog B OS=Homo sapiens GN=RRP1B PE=1 SV=3;>tr|C9JHZ3|C9JHZ3_HUMAN Uncharacterized protein OS=Homo sapiens GN=RRP1B PE=4 SV=1;>sp|Q14684-2|RRP1B_HUMAN Isoform 2 of Ribosomal RNA processing protein	0.736947	x		x	1	K	GQPQALGSSGTCSSLKKQKLRAESDFVKFDT	3.17316e-20	149.62	4	989.686	-0.52887
Q9UEG4	757	Zinc finger protein 629	ZNF629	>sp|Q9UEG4|ZN629_HUMAN Zinc finger protein 629 OS=Homo sapiens GN=ZNF629 PE=2 SV=2	1	x	x	x	1	E	SQKSPELGKSSSVLLEHLRSPLGARPYRCSD	5.03287e-24	238.01	2	841.353	-0.45518
Q15056	237	Eukaryotic translation initiation factor 4H	EIF4H	>sp|Q15056|IF4H_HUMAN Eukaryotic translation initiation factor 4H OS=Homo sapiens GN=EIF4H PE=1 SV=5;>sp|Q15056-2|IF4H_HUMAN Isoform Short of Eukaryotic translation initiation factor 4H OS=Homo sapiens GN=EIF4H	1			x	1	R	LNQVANPNSAIFGGARPREEVVQKEQE____	1.49273e-23	184.29	3	964.778	1.2104
B3KVH1	527	Protein Wiz	WIZ	>tr|B3KVH1|B3KVH1_HUMAN Uncharacterized protein OS=Homo sapiens GN=WIZ PE=2 SV=1;>tr|B7ZM82|B7ZM82_HUMAN Uncharacterized protein OS=Homo sapiens GN=WIZ PE=2 SV=1;>sp|O95785|WIZ_HUMAN Protein Wiz OS=Homo sapiens GN=WIZ PE=1 SV=2;>sp|O95785-2|WIZ_HUMAN Isofo	0.99945	x	x	x	1	K	AQVPRELSLTPITGAKPSATGYLGSVAAKRP	5.1622e-24	189.12	3	958.451	0.6763
O14646	1702	Chromodomain-helicase-DNA-binding protein 1	CHD1	>sp|O14646|CHD1_HUMAN Chromodomain-helicase-DNA-binding protein 1 OS=Homo sapiens GN=CHD1 PE=1 SV=2;>sp|O14646-2|CHD1_HUMAN Isoform 2 of Chromodomain-helicase-DNA-binding protein 1 OS=Homo sapiens GN=CHD1;>tr|E7EPE9|E7EPE9_HUMAN Chromodomain helicase DNA-b	1	x	x	x	1	E	SRSPFEHSVEHKSTPEHTWSSRKT_______	2.03371e-23	225.63	2	864.806	-0.88451
P38159	298	RNA-binding motif protein, X chromosome	RBMX	>sp|P38159|RBMX_HUMAN RNA-binding motif protein, X chromosome OS=Homo sapiens GN=RBMX PE=1 SV=3;>sp|P38159-2|RBMX_HUMAN Isoform 2 of RNA-binding motif protein, X chromosome OS=Homo sapiens GN=RBMX	1	x	x	x	1	R	DSYESYGNSRSAPPTRGPPPSYGGSSRYDDY	1.46257e-32	227.6	3	737.967	-0.0015826
Q8WY91	140	THAP domain-containing protein 4	THAP4	>sp|Q8WY91|THAP4_HUMAN THAP domain-containing protein 4 OS=Homo sapiens GN=THAP4 PE=1 SV=2	0.812704	x	x	x	1	E	AGWSPSSSGNPMAKPESRRLKQAALQGEATP	1.67757e-36	230.24	3	838.996	-0.37356
O14965	99	Aurora kinase A	AURKA	>sp|O14965|AURKA_HUMAN Aurora kinase A OS=Homo sapiens GN=AURKA PE=1 SV=2;>tr|A3KFJ0|A3KFJ0_HUMAN Aurora kinase A OS=Homo sapiens GN=AURKA PE=3 SV=1;>tr|Q5QPD4|Q5QPD4_HUMAN Aurora kinase A (Fragment) OS=Homo sapiens GN=AURKA PE=2 SV=1;>tr|A3KFJ1|A3KFJ1_HUM	0.627916	x	x	x	1	K	VPHPVSRPLNNTQKSKQPLPSAPENNPEEEL	8.35036e-26	206.03	3	902.716	0.35458
P62140	313	Serine/threonine-protein phosphatase PP1-beta catalytic subunit	PPP1CB	>sp|P62140|PP1B_HUMAN Serine/threonine-protein phosphatase PP1-beta catalytic subunit OS=Homo sapiens GN=PPP1CB PE=1 SV=3	1	x	x	x	1	R	SEKKAKYQYGGLNSGRPVTPPRTANPPKKR_	1.9953e-24	202.6	3	768.326	0.22779
Q9NZJ0	415	Denticleless protein homolog	DTL	>sp|Q9NZJ0|DTL_HUMAN Denticleless protein homolog OS=Homo sapiens GN=DTL PE=1 SV=3;>tr|F5GZ90|F5GZ90_HUMAN Denticleless homolog (Drosophila) OS=Homo sapiens GN=DTL PE=4 SV=1;>tr|E7ERQ0|E7ERQ0_HUMAN Denticleless homolog (Drosophila) OS=Homo sapiens GN=DTL P	0.862612	x		x	1	E	GDKLSTVGWASQKKKESRPGLVTVTSSQSTP	8.41455e-19	196.92	3	796.016	-0.050576
Q68D10	352	Protein SPT2 homolog	SPTY2D1	>sp|Q68D10|SPT2_HUMAN Protein SPT2 homolog OS=Homo sapiens GN=SPTY2D1 PE=1 SV=3;>sp|Q68D10-2|SPT2_HUMAN Isoform 2 of Protein SPT2 homolog OS=Homo sapiens GN=SPTY2D1	1	x	x	x	1	R	VEHKAKKSLSHPSHSRPGPMVTPHNKAKSPG	1.20756e-18	188.73	5	522.225	-0.3073
Q96KM6	268	Zinc finger protein 512B	ZNF512B	>sp|Q96KM6|Z512B_HUMAN Zinc finger protein 512B OS=Homo sapiens GN=ZNF512B PE=1 SV=1	0.875246	x	x	x	1	K	PVTKPITVTKSVPVTKPVPVTKPITVTKLVT	1.10533e-26	208.64	3	811.413	-0.20604
Q68D10	560	Protein SPT2 homolog	SPTY2D1	>sp|Q68D10|SPT2_HUMAN Protein SPT2 homolog OS=Homo sapiens GN=SPTY2D1 PE=1 SV=3;>sp|Q68D10-2|SPT2_HUMAN Isoform 2 of Protein SPT2 homolog OS=Homo sapiens GN=SPTY2D1	1	x	x	x	1	K	KNIISRSSNGQMNGMKPPLSGYRAAQGPQRL	8.39078e-85	301.92	3	788.976	-1.7337
B3KVH1	279	Protein Wiz	WIZ	>tr|B3KVH1|B3KVH1_HUMAN Uncharacterized protein OS=Homo sapiens GN=WIZ PE=2 SV=1;>tr|B7ZM82|B7ZM82_HUMAN Uncharacterized protein OS=Homo sapiens GN=WIZ PE=2 SV=1;>sp|O95785|WIZ_HUMAN Protein Wiz OS=Homo sapiens GN=WIZ PE=1 SV=2;>sp|O95785-2|WIZ_HUMAN Isofo	1	x	x	x	1	R	PIDTLREILKRRTQSRPGGPPNPPGPSPKAL	3.84699e-25	205.78	3	737.979	0.066549
E9PHK9	507	Treacle protein	TCOF1	>tr|E9PHK9|E9PHK9_HUMAN Treacher Collins-Franceschetti syndrome 1 OS=Homo sapiens GN=TCOF1 PE=4 SV=1;>sp|Q13428-4|TCOF_HUMAN Isoform 4 of Treacle protein OS=Homo sapiens GN=TCOF1;>sp|Q13428-3|TCOF_HUMAN Isoform 3 of Treacle protein OS=Homo sapiens GN=TCOF1	1	x	x	x	1	K	MNAAQVKPLGKSPQVKPASTMGMGPLGKGAG	1.62447e-18	186.63	3	742.982	-1.0836
Q14CW9-2	335	Ataxin-7-like protein 3	ATXN7L3	>sp|Q14CW9-2|AT7L3_HUMAN Isoform 2 of Ataxin-7-like protein 3 OS=Homo sapiens GN=ATXN7L3;>sp|Q14CW9|AT7L3_HUMAN Ataxin-7-like protein 3 OS=Homo sapiens GN=ATXN7L3 PE=1 SV=1;>tr|B4DKS1|B4DKS1_HUMAN Uncharacterized protein OS=Homo sapiens GN=ATXN7L3 PE=2 SV=	1	x		x	1	K	SHLSLVGTASGLGSNKKKKPKPPAPPTPSIY	2.27445e-18	190.1	3	732.994	-0.61546
O14908	229	PDZ domain-containing protein GIPC1	GIPC1	>sp|O14908|GIPC1_HUMAN PDZ domain-containing protein GIPC1 OS=Homo sapiens GN=GIPC1 PE=1 SV=2;>tr|A8K4I3|A8K4I3_HUMAN GIPC PDZ domain containing family, member 1 OS=Homo sapiens GN=GIPC1 PE=2 SV=1	1	x	x	x	1	R	PRKAFDMISQRSAGGRPGSGPQLGTGRGTLR	2.46231e-18	189.25	3	665.941	-0.16166
O00305	186	Voltage-dependent L-type calcium channel subunit beta-4	CACNB4	>sp|O00305|CACB4_HUMAN Voltage-dependent L-type calcium channel subunit beta-4 OS=Homo sapiens GN=CACNB4 PE=1 SV=2;>tr|H0Y476|H0Y476_HUMAN Calcium channel, voltage-dependent, beta 4 subunit (Fragment) OS=Homo sapiens GN=CACNB4 PE=4 SV=1;>tr|B4DG40|B4DG40_H	1	x		x	1	E	FHGGKSSGNSSSSLGEMVSGTFRATPTSTAK	2.50146e-18	189.11	2	1165.94	-0.061766
Q9UHF7-2	1040	Zinc finger transcription factor Trps1	TRPS1	>sp|Q9UHF7-2|TRPS1_HUMAN Isoform 2 of Zinc finger transcription factor Trps1 OS=Homo sapiens GN=TRPS1;>sp|Q9UHF7-3|TRPS1_HUMAN Isoform 3 of Zinc finger transcription factor Trps1 OS=Homo sapiens GN=TRPS1;>sp|Q9UHF7|TRPS1_HUMAN Zinc finger transcription fac	1			x	1	D	KSHSAQQPVLVSQTLDIHKRMQPLHIQIKSP	2.73006e-18	183.05	3	843.711	-0.73029
P35251	167	Replication factor C subunit 1	RFC1	>sp|P35251|RFC1_HUMAN Replication factor C subunit 1 OS=Homo sapiens GN=RFC1 PE=1 SV=4;>sp|P35251-2|RFC1_HUMAN Isoform 2 of Replication factor C subunit 1 OS=Homo sapiens GN=RFC1	1	x	x	x	1	D	NKPLSPIKLTPTSVLDYFGTGSVQRSNKKMV	3.1629e-18	184.5	2	1191.51	0.64081
Q8NCF5	119	NFATC2-interacting protein	NFATC2IP	>sp|Q8NCF5|NF2IP_HUMAN NFATC2-interacting protein OS=Homo sapiens GN=NFATC2IP PE=1 SV=1	0.892024	x	x	x	1	E	REPVRRRRRLVLDPGEAPLVPVYSGKVKSSL	1.92718e-35	231.41	3	765.683	0.38948
P26367-2	31	Paired box protein Pax-6	PAX6	>sp|P26367-2|PAX6_HUMAN Isoform 5a of Paired box protein Pax-6 OS=Homo sapiens GN=PAX6;>sp|P26367|PAX6_HUMAN Paired box protein Pax-6 OS=Homo sapiens GN=PAX6 PE=1 SV=2;>tr|B1B1J0|B1B1J0_HUMAN Paired box 6 (Fragment) OS=Homo sapiens GN=PAX6 PE=3 SV=1;>tr|E7	0.800912		x	x	1	E	VNGRPLPDSTRQKIVELAHSGARPCDISRIL	7.77968e-18	184.83	3	774.663	-0.76301
Q9Y657	16	Spindlin-1	SPIN1	>sp|Q9Y657|SPIN1_HUMAN Spindlin-1 OS=Homo sapiens GN=SPIN1 PE=1 SV=3	1	x	x	x	1	D	MKTPFGKTPGQRSRADAGHAGVSANMMKKRT	2.27897e-88	201.61	3	634.23	-0.26766
O94776	560	Metastasis-associated protein MTA2	MTA2	>sp|O94776|MTA2_HUMAN Metastasis-associated protein MTA2 OS=Homo sapiens GN=MTA2 PE=1 SV=1;>tr|Q68DB1|Q68DB1_HUMAN Putative uncharacterized protein DKFZp686F2281 OS=Homo sapiens GN=DKFZp686F2281 PE=2 SV=1	0.805345			x	1	R	NQLSQNRGLGGIMVKRAYETMAGAGVPFSAN	2.63412e-17	154.26	3	1030.79	0.12291
P38159	82	RNA-binding motif protein, X chromosome	RBMX	>sp|P38159|RBMX_HUMAN RNA-binding motif protein, X chromosome OS=Homo sapiens GN=RBMX PE=1 SV=3;>sp|P38159-2|RBMX_HUMAN Isoform 2 of RNA-binding motif protein, X chromosome OS=Homo sapiens GN=RBMX	0.860468	x	x	x	1	E	RDMNGKSLDGKAIKVEQATKPSFESGRRGPP	1.06007e-23	206.7	2	988.893	0.79813
P38159	86	RNA-binding motif protein, X chromosome	RBMX	>sp|P38159|RBMX_HUMAN RNA-binding motif protein, X chromosome OS=Homo sapiens GN=RBMX PE=1 SV=3;>sp|P38159-2|RBMX_HUMAN Isoform 2 of RNA-binding motif protein, X chromosome OS=Homo sapiens GN=RBMX	0.7455	x	x	x	1	K	GKSLDGKAIKVEQATKPSFESGRRGPPPPPR	1.06007e-23	206.7	3	711.631	0.070531
Q9P2Y4	408	Zinc finger protein 219	ZNF219	>sp|Q9P2Y4|ZN219_HUMAN Zinc finger protein 219 OS=Homo sapiens GN=ZNF219 PE=1 SV=2	1	x	x	x	1	R	GEGAEPGPGRSFGGFRPLSSALPARARRHRA	9.74411e-32	223.5	2	1052.46	0.20514
P49916	224	DNA ligase 3	LIG3	>sp|P49916|DNLI3_HUMAN DNA ligase 3 OS=Homo sapiens GN=LIG3 PE=1 SV=2;>sp|P49916-2|DNLI3_HUMAN Isoform Beta of DNA ligase 3 OS=Homo sapiens GN=LIG3	1			x	1	R	TSPVKGASFVTSTNPRKFSGFSAKPNNSGEA	6.85037e-17	198.48	3	602.58	0.58589
Q9H7E9-2	10	UPF0488 protein C8orf33	C8orf33	>sp|Q9H7E9-2|CH033_HUMAN Isoform 2 of UPF0488 protein C8orf33 OS=Homo sapiens GN=C8orf33;>sp|Q9H7E9|CH033_HUMAN UPF0488 protein C8orf33 OS=Homo sapiens GN=C8orf33 PE=1 SV=1	1	x		x	1	E	______MAALGHLAGEAAAAPGPGTPCASRG	9.07412e-17	154.33	4	672.283	0.15513
Q5T6S3	375	PHD finger protein 19	PHF19	>sp|Q5T6S3|PHF19_HUMAN PHD finger protein 19 OS=Homo sapiens GN=PHF19 PE=1 SV=1;>tr|B3KV88|B3KV88_HUMAN PHD finger protein 19 OS=Homo sapiens GN=PHF19 PE=2 SV=1;>tr|B7Z8H3|B7Z8H3_HUMAN Uncharacterized protein OS=Homo sapiens GN=PHF19 PE=2 SV=1;>tr|F5H8K3|F	0.943926	x	x	x	1	K	NENSASSELRKRGKSKPGLLPHEFQQQKRRV	1.01268e-16	199.05	4	545.241	-0.55861
P09874	743	Poly [ADP-ribose] polymerase 1	PARP1	>sp|P09874|PARP1_HUMAN Poly [ADP-ribose] polymerase 1 OS=Homo sapiens GN=PARP1 PE=1 SV=4	1	x	x	x	1	D	QILDLSNRFYTLIPHDFGMKKPPLLNNADSV	1.63132e-16	194.48	3	675.933	0.027671
Q86U42	23	Polyadenylate-binding protein 2	PABPN1	>sp|Q86U42|PABP2_HUMAN Polyadenylate-binding protein 2 OS=Homo sapiens GN=PABPN1 PE=1 SV=3;>sp|Q86U42-2|PABP2_HUMAN Isoform 2 of Polyadenylate-binding protein 2 OS=Homo sapiens GN=PABPN1	0.861702	x		x	1	R	AAAAGAAGGRGSGPGRRRHLVPGAGGEAGEG	1.11449e-30	206.03	3	817.022	0.021147
Q8N954	97	Coiled-coil domain-containing protein 75	CCDC75	>sp|Q8N954|CCD75_HUMAN Coiled-coil domain-containing protein 75 OS=Homo sapiens GN=CCDC75 PE=1 SV=3	1	x	x	x	1	E	YKSGQALGKSGGGIVEPIPLNIKTGKSGIGH	7.16796e-31	199.08	3	645.627	0.27666
P05204	31	Non-histone chromosomal protein HMG-17	HMGN2	>sp|P05204|HMGN2_HUMAN Non-histone chromosomal protein HMG-17 OS=Homo sapiens GN=HMGN2 PE=1 SV=3	0.934769	x	x	x	1	K	KVKDEPQRRSARLSAKPAPPKPEPKPKKAPA	2.64727e-16	186.56	4	532.258	-0.38724
B3KVH1	23		WIZ	>tr|B3KVH1|B3KVH1_HUMAN Uncharacterized protein OS=Homo sapiens GN=WIZ PE=2 SV=1;>tr|B7ZM82|B7ZM82_HUMAN Uncharacterized protein OS=Homo sapiens GN=WIZ PE=2 SV=1	1	x	x	x	1	E	SPSLPKKSLPVPGALEQVASRLSSKVAAEVP	1.55841e-22	198.67	2	982.929	0.36094
Q7Z2E3	176	Aprataxin	APTX	>sp|Q7Z2E3|APTX_HUMAN Aprataxin OS=Homo sapiens GN=APTX PE=1 SV=2;>sp|Q7Z2E3-7|APTX_HUMAN Isoform 7 of Aprataxin OS=Homo sapiens GN=APTX;>tr|Q5T782|Q5T782_HUMAN Aprataxin OS=Homo sapiens GN=APTX PE=2 SV=1;>sp|Q7Z2E3-9|APTX_HUMAN Isoform 9 of Aprataxin OS=H	1	x	x	x	1	E	CSVPLKKGKDAPIKKESLGHWSQGLKISMQD	4.19715e-17	199.31	2	891.848	0.90635
Q9BRU9	198	rRNA-processing protein UTP23 homolog	UTP23	>sp|Q9BRU9|UTP23_HUMAN rRNA-processing protein UTP23 homolog OS=Homo sapiens GN=UTP23 PE=2 SV=2	1	x	x	x	1	K	GLVKNTEQSRRKKRKKISGPNPLSCLKKKKK	3.86396e-16	187	3	618.933	0.30741
Q5HYJ3	214	Protein FAM76B	FAM76B	>sp|Q5HYJ3|FA76B_HUMAN Protein FAM76B OS=Homo sapiens GN=FAM76B PE=1 SV=3;>tr|F5GX09|F5GX09_HUMAN Family with sequence similarity 76, member B OS=Homo sapiens GN=FAM76B PE=4 SV=1;>tr|B2R9C2|B2R9C2_HUMAN Family with sequence similarity 76, member B, isoform	1	x	x	x	1	E	GLWKQSHKSSATIQNETPKKKPKLESKPSNG	2.35974e-35	206.45	3	572.889	0.16658
Q13415	222	Origin recognition complex subunit 1	ORC1	>sp|Q13415|ORC1_HUMAN Origin recognition complex subunit 1 OS=Homo sapiens GN=ORC1 PE=1 SV=2	1	x	x	x	1	R	HVAKRIESRHSASKSRQTPTHPLTPRARKRL	1.68999e-16	199.37	4	483.709	-0.39043
Q3L8U1	1567	Chromodomain-helicase-DNA-binding protein 9	CHD9	>sp|Q3L8U1|CHD9_HUMAN Chromodomain-helicase-DNA-binding protein 9 OS=Homo sapiens GN=CHD9 PE=1 SV=2;>sp|Q3L8U1-3|CHD9_HUMAN Isoform 3 of Chromodomain-helicase-DNA-binding protein 9 OS=Homo sapiens GN=CHD9;>sp|Q3L8U1-2|CHD9_HUMAN Isoform 2 of Chromodomain-h	1	x	x	x	1	E	FIWDLITPTEDGQTRELQNHLGLSAPVPRGR	1.49151e-40	230.07	3	691.305	0.53186
Q86U86	322	Protein polybromo-1	PBRM1	>sp|Q86U86|PB1_HUMAN Protein polybromo-1 OS=Homo sapiens GN=PBRM1 PE=1 SV=1;>sp|Q86U86-8|PB1_HUMAN Isoform 8 of Protein polybromo-1 OS=Homo sapiens GN=PBRM1;>sp|Q86U86-2|PB1_HUMAN Isoform 2 of Protein polybromo-1 OS=Homo sapiens GN=PBRM1;>sp|Q86U86-7|PB1_H	0.753125	x	x	x	1	E	AARLTGPSHSKGSLGEERNPTSKYYRNKRAV	7.99889e-23	209.56	2	908.351	-0.45444
Q8IYA6	325	Cytoskeleton-associated protein 2-like	CKAP2L	>sp|Q8IYA6|CKP2L_HUMAN Cytoskeleton-associated protein 2-like OS=Homo sapiens GN=CKAP2L PE=1 SV=4;>tr|F5H0M5|F5H0M5_HUMAN Cytoskeleton-associated protein 2-like OS=Homo sapiens GN=CKAP2L PE=4 SV=1	0.640525	x	x	x	1	E	YERPNETKIRSYPVTEQRVKHTKPRTYPSLL	5.59804e-16	217.12	3	597.248	0.97798
Q8IYA6	319	Cytoskeleton-associated protein 2-like	CKAP2L	>sp|Q8IYA6|CKP2L_HUMAN Cytoskeleton-associated protein 2-like OS=Homo sapiens GN=CKAP2L PE=1 SV=4;>tr|F5H0M5|F5H0M5_HUMAN Cytoskeleton-associated protein 2-like OS=Homo sapiens GN=CKAP2L PE=4 SV=1	0.892244	x	x	x	1	R	KVNRSQYERPNETKIRSYPVTEQRVKHTKPR	5.59804e-16	217.12	3	597.248	-0.33806
Q14527	376	Helicase-like transcription factor	HLTF	>sp|Q14527|HLTF_HUMAN Helicase-like transcription factor OS=Homo sapiens GN=HLTF PE=1 SV=2;>sp|Q14527-2|HLTF_HUMAN Isoform 2 of Helicase-like transcription factor OS=Homo sapiens GN=HLTF;>tr|F5H3D6|F5H3D6_HUMAN Helicase-like transcription factor OS=Homo sa	0.865535	x	x	x	1	R	SEQPSISDIKEKSKFRMSELSSSRPKRRKTA	2.03148e-33	237.1	3	655.936	0.24862
Q14527	379	Helicase-like transcription factor	HLTF	>sp|Q14527|HLTF_HUMAN Helicase-like transcription factor OS=Homo sapiens GN=HLTF PE=1 SV=2;>sp|Q14527-2|HLTF_HUMAN Isoform 2 of Helicase-like transcription factor OS=Homo sapiens GN=HLTF;>tr|F5H3D6|F5H3D6_HUMAN Helicase-like transcription factor OS=Homo sa	0.736605	x	x	x	1	E	PSISDIKEKSKFRMSELSSSRPKRRKTAVQY	1.12123e-23	194.01	2	831.815	-0.17027
O14965	24	Aurora kinase A	AURKA	>sp|O14965|AURKA_HUMAN Aurora kinase A OS=Homo sapiens GN=AURKA PE=1 SV=2;>tr|A3KFJ0|A3KFJ0_HUMAN Aurora kinase A OS=Homo sapiens GN=AURKA PE=3 SV=1;>tr|Q5QPD4|Q5QPD4_HUMAN Aurora kinase A (Fragment) OS=Homo sapiens GN=AURKA PE=2 SV=1;>tr|A3KFJ1|A3KFJ1_HUM	1	x		x	1	R	ISGPVKATAPVGGPKRVLVTQQFPCQNPLPV	3.81563e-30	209.68	3	1060.15	-0.40688
Q68D10	474	Protein SPT2 homolog	SPTY2D1	>sp|Q68D10|SPT2_HUMAN Protein SPT2 homolog OS=Homo sapiens GN=SPTY2D1 PE=1 SV=3;>sp|Q68D10-2|SPT2_HUMAN Isoform 2 of Protein SPT2 homolog OS=Homo sapiens GN=SPTY2D1	0.910089	x	x	x	1	E	LGSSRGPGRPVSSPHELRRPVSGLGPPGRSV	6.99909e-23	203.92	3	643.938	-0.41197
Q68D10	467	Protein SPT2 homolog	SPTY2D1	>sp|Q68D10|SPT2_HUMAN Protein SPT2 homolog OS=Homo sapiens GN=SPTY2D1 PE=1 SV=3;>sp|Q68D10-2|SPT2_HUMAN Isoform 2 of Protein SPT2 homolog OS=Homo sapiens GN=SPTY2D1	0.703438	x	x	x	1	R	SVSSARPLGSSRGPGRPVSSPHELRRPVSGL	6.99909e-23	203.92	4	751.608	0.075375
Q9P2N5	569	RNA-binding protein 27	RBM27	>sp|Q9P2N5|RBM27_HUMAN RNA-binding protein 27 OS=Homo sapiens GN=RBM27 PE=1 SV=2	1	x	x	x	1	E	VVLEPDSRKRAMSGLEGPLTKKPWLGKQGNN	6.80895e-17	199.84	2	822.822	-0.27191
Q12796	272	Proline-rich nuclear receptor coactivator 1	PNRC1	>sp|Q12796|PNRC1_HUMAN Proline-rich nuclear receptor coactivator 1 OS=Homo sapiens GN=PNRC1 PE=1 SV=1;>tr|Q49A59|Q49A59_HUMAN PNRC1 protein OS=Homo sapiens GN=PNRC1 PE=2 SV=1	1		x	x	1	E	ENIKNSHLKKSAFLTEVSQKENYAGAKFSDP	1.62231e-15	201.04	2	825.826	0.14465
O75943	363	Cell cycle checkpoint protein RAD17	RAD17	>sp|O75943|RAD17_HUMAN Cell cycle checkpoint protein RAD17 OS=Homo sapiens GN=RAD17 PE=1 SV=2;>sp|O75943-2|RAD17_HUMAN Isoform 2 of Cell cycle checkpoint protein RAD17 OS=Homo sapiens GN=RAD17;>sp|O75943-4|RAD17_HUMAN Isoform 4 of Cell cycle checkpoint pro	1	x	x	x	1	D	ENNLRPRKKGMSLKSDAVLSKSKRRKKPDRV	7.95247e-36	239.87	2	630.731	0.67302
Q5QJE6	565	Deoxynucleotidyltransferase terminal-interacting protein 2	DNTTIP2	>sp|Q5QJE6|TDIF2_HUMAN Deoxynucleotidyltransferase terminal-interacting protein 2 OS=Homo sapiens GN=DNTTIP2 PE=1 SV=2	1	x		x	1	D	NSTKAKLLKLTSSSIDPGLSIKQLGGLYINF	1.74952e-15	190.11	2	929.897	0.14577
Q8IYL3	31	UPF0688 protein C1orf174	C1orf174	>sp|Q8IYL3|CA174_HUMAN UPF0688 protein C1orf174 OS=Homo sapiens GN=C1orf174 PE=1 SV=2	1		x	x	1	E	LKARSCSAARLASAQEVAGSTSAKTACLTSS	1.81264e-15	186.98	2	930.874	0.76853
P09874	508	Poly [ADP-ribose] polymerase 1	PARP1	>sp|P09874|PARP1_HUMAN Poly [ADP-ribose] polymerase 1 OS=Homo sapiens GN=PARP1 PE=1 SV=4	0.893256	x	x	x	1	K	VAPRGKSGAALSKKSKGQVKEEGINKSEKRM	2.27726e-149	255.72	2	929.393	-0.34489
Q7Z7K6-3	17			>sp|Q7Z7K6-3|CENPV_HUMAN Isoform 3 of Centromere protein V OS=Homo sapiens GN=CENPV	1	x	x	x	1	R	RRSRSSAAAKLRGQKRSGASAAPAASAAAAL	4.81531e-28	214.74	3	823.03	-0.60875
P17483	243	Homeobox protein Hox-B4	HOXB4	>sp|P17483|HXB4_HUMAN Homeobox protein Hox-B4 OS=Homo sapiens GN=HOXB4 PE=1 SV=2	1	x	x	x	1	R	IRSGGAAGSAGGPPGRPNGGPRAL_______	2.56031e-20	196.89	3	739.966	0.049067
Q01780	841	Exosome component 10	EXOSC10	>sp|Q01780|EXOSX_HUMAN Exosome component 10 OS=Homo sapiens GN=EXOSC10 PE=1 SV=2;>sp|Q01780-2|EXOSX_HUMAN Isoform 2 of Exosome component 10 OS=Homo sapiens GN=EXOSC10	1	x	x	x	1	D	KAFAGNSKSKVSSQFDPNKQTPSGKKCIAAK	2.86033e-17	192.68	2	781.782	0.12823
Q7Z5L9	291	Interferon regulatory factor 2-binding protein 2	IRF2BP2	>sp|Q7Z5L9|I2BP2_HUMAN Interferon regulatory factor 2-binding protein 2 OS=Homo sapiens GN=IRF2BP2 PE=1 SV=2;>sp|Q7Z5L9-2|I2BP2_HUMAN Isoform 2 of Interferon regulatory factor 2-binding protein 2 OS=Homo sapiens GN=IRF2BP2	0.740847	x	x	x	1	R	AAGAAELSAEGAGKSRGSGEQDWVNRPKTVR	2.65735e-31	232.62	3	719.623	-0.63667
P05114	10	Non-histone chromosomal protein HMG-14	HMGN1	>sp|P05114|HMGN1_HUMAN Non-histone chromosomal protein HMG-14 OS=Homo sapiens GN=HMGN1 PE=1 SV=3;>tr|F2Z2Y5|F2Z2Y5_HUMAN Uncharacterized protein OS=Homo sapiens GN=HMGN1 PE=4 SV=1;>tr|F2Z2W6|F2Z2W6_HUMAN Uncharacterized protein OS=Homo sapiens GN=HMGN1 PE=	1	x	x	x	1	E	______MPKRKVSSAEGAAKEEPKRRSARLS	3.28733e-39	215.93	2	680.745	-1.1224
Q6PCT2	374	F-box/LRR-repeat protein 19	FBXL19	>sp|Q6PCT2|FXL19_HUMAN F-box/LRR-repeat protein 19 OS=Homo sapiens GN=FBXL19 PE=1 SV=3;>sp|Q6PCT2-3|FXL19_HUMAN Isoform 3 of F-box/LRR-repeat protein 19 OS=Homo sapiens GN=FBXL19;>sp|Q6PCT2-2|FXL19_HUMAN Isoform 2 of F-box/LRR-repeat protein 19 OS=Homo sap	0.807389	x		x	1	R	GSSGEKENRGGRRAVRPGSGGPLLSWPLGPA	3.01989e-35	183.47	4	860.922	-0.17563
Q6P4F7	972	Rho GTPase-activating protein 11A	ARHGAP11A	>sp|Q6P4F7|RHGBA_HUMAN Rho GTPase-activating protein 11A OS=Homo sapiens GN=ARHGAP11A PE=1 SV=2;>tr|B4DZN9|B4DZN9_HUMAN Uncharacterized protein OS=Homo sapiens GN=ARHGAP11A PE=2 SV=1	0.752954			x	1	K	QVKVPLDDLTNHDIVKPVVNNNMGISSGINN	3.89648e-14	48.124	4	922.422	0.30862
E9PHK9	732	Treacle protein	TCOF1	>tr|E9PHK9|E9PHK9_HUMAN Treacher Collins-Franceschetti syndrome 1 OS=Homo sapiens GN=TCOF1 PE=4 SV=1;>sp|Q13428-4|TCOF_HUMAN Isoform 4 of Treacle protein OS=Homo sapiens GN=TCOF1;>sp|Q13428-3|TCOF_HUMAN Isoform 3 of Treacle protein OS=Homo sapiens GN=TCOF1	1	x		x	1	K	SVGKGLQVKAASVPVKGSLGQGTAPVLPGKT	8.31223e-27	210.31	3	825.728	-0.34314
P20585	5	DNA mismatch repair protein Msh3	MSH3	>sp|P20585|MSH3_HUMAN DNA mismatch repair protein Msh3 OS=Homo sapiens GN=MSH3 PE=1 SV=4;>tr|F5GXK1|F5GXK1_HUMAN MutS homolog 3 (E. coli) OS=Homo sapiens GN=MSH3 PE=3 SV=1	1		x	x	1	K	___________MSRRKPASGGLAASSSAPAR	4.38242e-19	181.49	3	656.945	-0.38754
Q05682-3	472	Caldesmon	CALD1	>sp|Q05682-3|CALD1_HUMAN Isoform 3 of Caldesmon OS=Homo sapiens GN=CALD1;>tr|E7EX44|E7EX44_HUMAN Caldesmon 1 OS=Homo sapiens GN=CALD1 PE=4 SV=1;>sp|Q05682-5|CALD1_HUMAN Isoform 5 of Caldesmon OS=Homo sapiens GN=CALD1;>sp|Q05682|CALD1_HUMAN Caldesmon OS=Hom	0.742082	x	x	x	1	E	AKPTKPAASDLPVPAEGVRNIKSMWEKGNVF	3.27476e-20	200.13	3	844.723	0.11
Q05682-3	458	Caldesmon	CALD1	>sp|Q05682-3|CALD1_HUMAN Isoform 3 of Caldesmon OS=Homo sapiens GN=CALD1;>tr|E7EX44|E7EX44_HUMAN Caldesmon 1 OS=Homo sapiens GN=CALD1 PE=4 SV=1;>sp|Q05682-5|CALD1_HUMAN Isoform 5 of Caldesmon OS=Homo sapiens GN=CALD1;>sp|Q05682|CALD1_HUMAN Caldesmon OS=Hom	0.889311	x	x	x	1	K	RLEQYTSAIEGTKSAKPTKPAASDLPVPAEG	3.27476e-20	200.13	3	844.723	0.29818
P22102	688	Trifunctional purine biosynthetic protein adenosine-3	GART	>sp|P22102|PUR2_HUMAN Trifunctional purine biosynthetic protein adenosine-3 OS=Homo sapiens GN=GART PE=1 SV=1;>tr|B4DJ93|B4DJ93_HUMAN Uncharacterized protein OS=Homo sapiens GN=GART PE=2 SV=1	1	x		x	1	E	GHVKAFAHITGGGLLENIPRVLPEKLGVDLD	1.32022e-13	181.4	3	736.328	0.85518
Q7Z2Z1	868	Treslin	TICRR	>sp|Q7Z2Z1|TICRR_HUMAN Treslin OS=Homo sapiens GN=TICRR PE=1 SV=2;>sp|Q7Z2Z1-2|TICRR_HUMAN Isoform 2 of Treslin OS=Homo sapiens GN=TICRR	1	x	x	x	1	E	KKRRKNALIRHKSIAEVSQNLRQIEIPKVSK	1.06151e-19	234.79	2	829.335	-0.056203
P0CG31	222	Putative zinc finger protein 286B	ZNF286B	>sp|P0CG31|Z286B_HUMAN Putative zinc finger protein 286B OS=Homo sapiens GN=ZNF286B PE=5 SV=1;>sp|Q9HBT8|Z286A_HUMAN Zinc finger protein 286A OS=Homo sapiens GN=ZNF286A PE=2 SV=1	1	x	x	x	1	E	TEDRVPKGSYAFHTLEKSLKQKSNLMKKQRT	2.72967e-14	198.52	2	847.318	-0.15663
Q9HC52	93	Chromobox protein homolog 8	CBX8	>sp|Q9HC52|CBX8_HUMAN Chromobox protein homolog 8 OS=Homo sapiens GN=CBX8 PE=1 SV=3;>tr|C9JM54|C9JM54_HUMAN Chromobox homolog 8 (Fragment) OS=Homo sapiens GN=CBX8 PE=4 SV=1;>tr|C9J6K3|C9J6K3_HUMAN Chromobox homolog 8 (Fragment) OS=Homo sapiens GN=CBX8 PE=4	0.785349	x	x	x	1	E	TFLLKAQAKAKAKTYEFRSDSARGIRIPYPG	3.41748e-13	196.7	2	886.819	0.69145
E7EUT4	97	Glyceraldehyde-3-phosphate dehydrogenase	GAPDH	>tr|E7EUT4|E7EUT4_HUMAN Glyceraldehyde-3-phosphate dehydrogenase OS=Homo sapiens GN=GAPDH PE=3 SV=1;>tr|E7EUT5|E7EUT5_HUMAN Glyceraldehyde-3-phosphate dehydrogenase OS=Homo sapiens GN=GAPDH PE=3 SV=1;>sp|P04406|G3P_HUMAN Glyceraldehyde-3-phosphate dehydrog	0.652239			x	1	K	PSADAPMFVMGVNHEKYDNSLKIISNASCTT	4.63602e-13	137.32	4	908.409	-0.97749
Q14980	1967	Nuclear mitotic apparatus protein 1	NUMA1	>sp|Q14980|NUMA1_HUMAN Nuclear mitotic apparatus protein 1 OS=Homo sapiens GN=NUMA1 PE=1 SV=2;>sp|Q14980-2|NUMA1_HUMAN Isoform 2 of Nuclear mitotic apparatus protein 1 OS=Homo sapiens GN=NUMA1;>tr|F5H2L0|F5H2L0_HUMAN Nuclear mitotic apparatus protein 1 OS=	0.984471	x	x	x	1	R	TDEEMKTGDPQETLRRASMQPIQIAEGTGIT	1.33294e-58	217.94	3	824.364	-0.42672
Q07161	328	Serine/threonine-protein phosphatase PP1-alpha catalytic subunit	PPP1CA	>tr|Q07161|Q07161_HUMAN Serine/threonine-protein phosphatase OS=Homo sapiens GN=PPP1CA PE=2 SV=1;>sp|P62136|PP1A_HUMAN Serine/threonine-protein phosphatase PP1-alpha catalytic subunit OS=Homo sapiens GN=PPP1CA PE=1 SV=1;>tr|A6NNR3|A6NNR3_HUMAN Serine/threo	1	x	x	x	1	R	NKGKYGQFSGLNPGGRPITPPRNSAKAKK__	6.53792e-13	178.56	3	819.025	-0.041141
Q96JM3	487	Chromosome alignment-maintaining phosphoprotein 1	CHAMP1	>sp|Q96JM3|CHAP1_HUMAN Chromosome alignment-maintaining phosphoprotein 1 OS=Homo sapiens GN=CHAMP1 PE=1 SV=2	0.790396	x		x	1	E	SRGGSPDLWKSSFFIEPQKPVFPETRKPGPS	8.55699e-18	183.22	3	817.354	-0.33255
Q9BSJ6	157	Protein FAM64A	FAM64A	>sp|Q9BSJ6|FA64A_HUMAN Protein FAM64A OS=Homo sapiens GN=FAM64A PE=1 SV=1;>sp|Q9BSJ6-2|FA64A_HUMAN Isoform 2 of Protein FAM64A OS=Homo sapiens GN=FAM64A	0.805868	x	x	x	1	E	RLSGAAPAHSAADPWEKEHHRLSVRMGSHAH	1.7581e-25	214.81	3	831.679	0.28324
Q8IXZ2	284	Zinc finger CCCH domain-containing protein 3	ZC3H3	>sp|Q8IXZ2|ZC3H3_HUMAN Zinc finger CCCH domain-containing protein 3 OS=Homo sapiens GN=ZC3H3 PE=1 SV=3	0.785864	x	x	x	1	R	HTDQPVPSGSVGGPARPASGPRQAREASLVV	1.32334e-34	201.1	4	792.352	0.078975
Q8IXZ2	266	Zinc finger CCCH domain-containing protein 3	ZC3H3	>sp|Q8IXZ2|ZC3H3_HUMAN Zinc finger CCCH domain-containing protein 3 OS=Homo sapiens GN=ZC3H3 PE=1 SV=3	0.82052	x		x	1	D	SVASCAPQLLGDRRVDAGHTDQPVPSGSVGG	3.10355e-50	201.1	3	1004.1	0.35167
Q14CA3	14	Probable E3 ubiquitin-protein ligase TRIP12	TRIP12	>tr|Q14CA3|Q14CA3_HUMAN TRIP12 protein OS=Homo sapiens GN=TRIP12 PE=2 SV=1;>sp|Q14669|TRIPC_HUMAN Probable E3 ubiquitin-protein ligase TRIP12 OS=Homo sapiens GN=TRIP12 PE=1 SV=1;>tr|Q14CF1|Q14CF1_HUMAN TRIP12 protein OS=Homo sapiens GN=TRIP12 PE=2 SV=1;>tr	0.631435	x	x	x	1	R	__MSNRPNNNPGGSLRRSQRNTAGAQPQDDS	6.47013e-53	262.74	3	707.959	0.19759
Q9Y4F3	1198	Meiosis arrest female protein 1	KIAA0430	>sp|Q9Y4F3|LKAP_HUMAN Limkain-b1 OS=Homo sapiens GN=LKAP PE=1 SV=5;>sp|Q9Y4F3-5|LKAP_HUMAN Isoform 4 of Limkain-b1 OS=Homo sapiens GN=LKAP;>tr|F8VV09|F8VV09_HUMAN KIAA0430 OS=Homo sapiens GN=KIAA0430 PE=4 SV=1;>sp|Q9Y4F3-4|LKAP_HUMAN Isoform 3 of Limkain-b	1	x	x	x	1	E	LKLLKSQASKQVIVREFSQAYHWCFSKDWDV	5.61783e-16	184.99	3	710.92	0.67938
Q96ST2	684	Protein IWS1 homolog	IWS1	>sp|Q96ST2|IWS1_HUMAN Protein IWS1 homolog OS=Homo sapiens GN=IWS1 PE=1 SV=2;>tr|E7EX51|E7EX51_HUMAN IWS1 homolog (S. cerevisiae) OS=Homo sapiens GN=IWS1 PE=4 SV=2;>sp|Q96ST2-3|IWS1_HUMAN Isoform 3 of Protein IWS1 homolog OS=Homo sapiens GN=IWS1;>sp|Q96ST2	0.889674	x	x	x	1	E	KESRSNKDMAGKLINEWSRPIFGLTSNYKGM	1.08765e-24	202.65	3	860.384	-0.83923
Q9H4L4	51	Sentrin-specific protease 3	SENP3	>sp|Q9H4L4|SENP3_HUMAN Sentrin-specific protease 3 OS=Homo sapiens GN=SENP3 PE=1 SV=2	1	x	x	x	1	D	PPPKPRLKSGGGFGPDPGSGTTVPARRLPVP	6.19555e-19	196.83	2	1079.42	0.21841
Q3T8J9	1002	GON-4-like protein	GON4L	>sp|Q3T8J9|GON4L_HUMAN GON-4-like protein OS=Homo sapiens GN=GON4L PE=1 SV=1;>sp|Q3T8J9-3|GON4L_HUMAN Isoform 3 of GON-4-like protein OS=Homo sapiens GN=GON4L;>sp|Q3T8J9-2|GON4L_HUMAN Isoform 2 of GON-4-like protein OS=Homo sapiens GN=GON4L;>tr|Q5VYZ1|Q5VY	1			x	1	K	RFPRKAWRQKRSSVLKPLLIQPSPSLQPSFN	6.28687e-12	140.04	3	992.482	0.52568
P12956	315	X-ray repair cross-complementing protein 6	XRCC6	>sp|P12956|XRCC6_HUMAN X-ray repair cross-complementing protein 6 OS=Homo sapiens GN=XRCC6 PE=1 SV=2;>tr|B1AHC8|B1AHC8_HUMAN Uncharacterized protein OS=Homo sapiens GN=XRCC6 PE=2 SV=1;>tr|B1AHC9|B1AHC9_HUMAN Uncharacterized protein OS=Homo sapiens GN=XRCC6	1			x	1	D	TRTFNTSTGGLLLPSDTKRSQIYGSRQIILE	6.49685e-12	177.03	3	731.643	1.3153
Q8WYP5-2	2053	Protein ELYS	AHCTF1	>sp|Q8WYP5-2|ELYS_HUMAN Isoform 2 of Protein ELYS OS=Homo sapiens GN=AHCTF1;>sp|Q8WYP5|ELYS_HUMAN Protein ELYS OS=Homo sapiens GN=AHCTF1 PE=1 SV=3	0.845943	x	x	x	1	E	PSIRRRSTRNTPAKSENVDVGKPALGKSILV	6.85034e-12	176.57	3	618.927	-0.22986
Q9Y6X9	687	MORC family CW-type zinc finger protein 2	MORC2	>sp|Q9Y6X9|MORC2_HUMAN MORC family CW-type zinc finger protein 2 OS=Homo sapiens GN=MORC2 PE=1 SV=2;>sp|Q9Y6X9-2|MORC2_HUMAN Isoform 2 of MORC family CW-type zinc finger protein 2 OS=Homo sapiens GN=MORC2	1	x		x	1	R	EAPRKPANTLVKTASRPAPLVQQLSPSLLPN	5.26035e-15	169.8	3	915.772	0.15192
Q5T5H1	40	Alpha-endosulfine	ENSA	>tr|Q5T5H1|Q5T5H1_HUMAN Endosulfine alpha OS=Homo sapiens GN=ENSA PE=2 SV=1;>tr|C9JUF4|C9JUF4_HUMAN Endosulfine alpha OS=Homo sapiens GN=ENSA PE=4 SV=1;>tr|A6NMQ3|A6NMQ3_HUMAN Endosulfine alpha OS=Homo sapiens GN=ENSA PE=4 SV=2;>sp|O43768-4|ENSA_HUMAN Isof	0.791686	x	x	x	1	K	EGILPERAEEAKLKAKYPSLGQKPGGSDFLM	8.30815e-26	208.27	3	822.358	-0.2033
P61244	119	Protein max	MAX	>sp|P61244|MAX_HUMAN Protein max OS=Homo sapiens GN=MAX PE=1 SV=1;>sp|P61244-2|MAX_HUMAN Isoform 2 of Protein max OS=Homo sapiens GN=MAX;>tr|G3V5L1|G3V5L1_HUMAN MYC-associated factor X OS=Homo sapiens GN=MAX PE=4 SV=1;>tr|G3V302|G3V302_HUMAN MYC-associated	1			x	1	D	KARSSAQLQTNYPSSDNSLYTNAKGSTISAF	1.83947e-11	153.87	3	944.046	0.55444
P26373	49	60S ribosomal protein L13	RPL13	>sp|P26373|RL13_HUMAN 60S ribosomal protein L13 OS=Homo sapiens GN=RPL13 PE=1 SV=4;>tr|F5H1S2|F5H1S2_HUMAN 60S ribosomal protein L13 OS=Homo sapiens GN=RPL13 PE=3 SV=1	0.90365	x	x	x	1	R	RRRKARQAKARRIAPRPASGPIRPIVRCPTV	2.00352e-11	168.55	3	714.352	0.59186
O60563	430	Cyclin-T1	CCNT1	>sp|O60563|CCNT1_HUMAN Cyclin-T1 OS=Homo sapiens GN=CCNT1 PE=1 SV=1	1			x	1	D	KSQYAYAAQNLLSHHDSHSSVILKMPIEGSE	2.2915e-11	132.85	4	778.341	0.11164
P46108-2	191			>sp|P46108-2|CRK_HUMAN Isoform Crk-I of Adapter molecule crk OS=Homo sapiens GN=CRK	1	x		x	1	R	EGKRGMIPVPYVEKYRPASASVSALIGGR__	1.88266e-16	190.96	3	682.633	0.73584
Q6NZI2	304	Polymerase I and transcript release factor	PTRF	>sp|Q6NZI2|PTRF_HUMAN Polymerase I and transcript release factor OS=Homo sapiens GN=PTRF PE=1 SV=1;>tr|B3KRY5|B3KRY5_HUMAN Uncharacterized protein OS=Homo sapiens GN=PTRF PE=2 SV=1;>sp|Q6NZI2-2|PTRF_HUMAN Isoform 2 of Polymerase I and transcript release fa	1	x	x	x	1	D	KLKTSRDKLRKSFTPDHVVYARSKTAVYKVP	2.4604e-11	180.28	2	916.856	-0.18522
P49750-4	722	YLP motif-containing protein 1	YLPM1	>sp|P49750-4|YLPM1_HUMAN Isoform 4 of YLP motif-containing protein 1 OS=Homo sapiens GN=YLPM1;>sp|P49750|YLPM1_HUMAN YLP motif-containing protein 1 OS=Homo sapiens GN=YLPM1 PE=1 SV=3;>sp|P49750-3|YLPM1_HUMAN Isoform 3 of YLP motif-containing protein 1 OS=H	0.842734			x	1	E	SALPYSSFSSDQGLGESSAAPSQPITAVKDM	2.57958e-11	124.55	3	1141.83	-0.11998
Q8NB78	15	Lysine-specific histone demethylase 1B	KDM1B	>sp|Q8NB78|KDM1B_HUMAN Lysine-specific histone demethylase 1B OS=Homo sapiens GN=KDM1B PE=1 SV=3;>tr|F2Z2A7|F2Z2A7_HUMAN Lysine (K)-specific demethylase 1B OS=Homo sapiens GN=KDM1B PE=4 SV=1;>sp|Q8NB78-2|KDM1B_HUMAN Isoform 2 of Lysine-specific histone dem	0.858037	x		x	1	D	_MATPRGRTKKKASFDHSPDSLPLRSSGRQA	3.86796e-11	164.59	3	790.656	-0.062121
E9PAU2	581		RAVER1	>tr|E9PAU2|E9PAU2_HUMAN Ribonucleoprotein, PTB-binding 1 OS=Homo sapiens GN=RAVER1 PE=4 SV=1;>sp|Q8IY67-2|RAVR1_HUMAN Isoform 2 of Ribonucleoprotein PTB-binding 1 OS=Homo sapiens GN=RAVER1	1		x	x	1	R	PGGGSSSSKAFQLKSRLLSPLSSARLPPEPG	4.31033e-11	181.72	2	864.379	-0.64914
P46013	228	Antigen KI-67	MKI67	>sp|P46013|KI67_HUMAN Antigen KI-67 OS=Homo sapiens GN=MKI67 PE=1 SV=2;>tr|F5H4V4|F5H4V4_HUMAN Antigen identified by monoclonal antibody Ki-67 OS=Homo sapiens GN=MKI67 PE=4 SV=1	1		x	x	1	D	SRYGELKSVPTTQCLDNSKKNESPFWKLYES	4.65105e-11	179.56	3	630.904	-0.047699
Q14CA3	328	Probable E3 ubiquitin-protein ligase TRIP12	TRIP12	>tr|Q14CA3|Q14CA3_HUMAN TRIP12 protein OS=Homo sapiens GN=TRIP12 PE=2 SV=1;>sp|Q14669|TRIPC_HUMAN Probable E3 ubiquitin-protein ligase TRIP12 OS=Homo sapiens GN=TRIP12 PE=1 SV=1;>tr|G5E9G6|G5E9G6_HUMAN Thyroid hormone receptor interactor 12, isoform CRA_c	0.946197	x	x	x	1	E	SLPKTKLSLPGSSKSETSKPGPSGLQAKLAS	5.38187e-31	184.94	2	964.395	0.68368
Q9BYG3	139	MKI67 FHA domain-interacting nucleolar phosphoprotein	MKI67IP	>sp|Q9BYG3|MK67I_HUMAN MKI67 FHA domain-interacting nucleolar phosphoprotein OS=Homo sapiens GN=MKI67IP PE=1 SV=1;>tr|C9J808|C9J808_HUMAN MKI67 (FHA domain)-interacting nucleolar phosphoprotein (Fragment) OS=Homo sapiens GN=MKI67IP PE=4 SV=1;>tr|E9PFS2|E9P	0.910644	x	x	x	1	K	EKVHKELFKDWNIPFKQPSYPSVKRYNRNRT	6.0096e-11	176.69	3	782.999	0.14601
Q8WYP5-2	1886	Protein ELYS	AHCTF1	>sp|Q8WYP5-2|ELYS_HUMAN Isoform 2 of Protein ELYS OS=Homo sapiens GN=AHCTF1;>sp|Q8WYP5|ELYS_HUMAN Protein ELYS OS=Homo sapiens GN=AHCTF1 PE=1 SV=3	0.632624	x	x	x	1	E	TTGRESKRLKSSQLLEPAVEETTKKEVKVSS	8.08033e-16	190.83	3	734.319	0.037955
O94782	347	Ubiquitin carboxyl-terminal hydrolase 1	USP1	>sp|O94782|UBP1_HUMAN Ubiquitin carboxyl-terminal hydrolase 1 OS=Homo sapiens GN=USP1 PE=1 SV=1	1		x	x	1	K	QKKSRVKINWLKSATKQPSILSKFCSLGKIT	7.61254e-11	180.95	2	850.868	-0.72058
B3KVH1	644	Protein Wiz	WIZ	>tr|B3KVH1|B3KVH1_HUMAN Uncharacterized protein OS=Homo sapiens GN=WIZ PE=2 SV=1;>tr|B7ZM82|B7ZM82_HUMAN Uncharacterized protein OS=Homo sapiens GN=WIZ PE=2 SV=1;>sp|O95785|WIZ_HUMAN Protein Wiz OS=Homo sapiens GN=WIZ PE=1 SV=2;>sp|O95785-2|WIZ_HUMAN Isofo	1	x	x	x	1	R	RPQKVGAYRSYIQGGRPFTKKFRSAGHGRDS	1.78373e-16	185.66	2	897.866	-0.27362
P35249	13	Replication factor C subunit 4	RFC4	>sp|P35249|RFC4_HUMAN Replication factor C subunit 4 OS=Homo sapiens GN=RFC4 PE=1 SV=2;>tr|C9JZI1|C9JZI1_HUMAN Replication factor C (activator 1) 4, 37kDa OS=Homo sapiens GN=RFC4 PE=4 SV=1;>tr|C9J8M3|C9J8M3_HUMAN Replication factor C (activator 1) 4, 37kDa	1	x	x	x	1	K	___MQAFLKGTSISTKPPLTKDRGVAASAGS	5.04568e-24	208.83	3	590.929	0.96543
Q15345	329	Leucine-rich repeat-containing protein 41	LRRC41	>sp|Q15345|LRC41_HUMAN Leucine-rich repeat-containing protein 41 OS=Homo sapiens GN=LRRC41 PE=1 SV=3;>sp|Q15345-3|LRC41_HUMAN Isoform 3 of Leucine-rich repeat-containing protein 41 OS=Homo sapiens GN=LRRC41;>tr|E9PE58|E9PE58_HUMAN Leucine-rich repeat-conta	0.907923	x	x	x	1	E	PRAAPATRVTRRSTQESLTAGGTDLKRELHP	1.23654e-11	180.62	3	702.291	-0.23705
P62979	11	Ubiquitin-40S ribosomal protein S27a	RPS27A	>sp|P62979|RS27A_HUMAN Ubiquitin-40S ribosomal protein S27a OS=Homo sapiens GN=RPS27A PE=1 SV=2;>sp|P0CG48|UBC_HUMAN Polyubiquitin-C OS=Homo sapiens GN=UBC PE=1 SV=2;>tr|F5H041|F5H041_HUMAN Ubiquitin C OS=Homo sapiens GN=UBC PE=4 SV=1;>tr|F5H7K6|F5H7K6_HUM	0.981832	x	x	x	1	K	_____MQIFVKTLTGKTITLEVEPSDTIENV	8.36135e-15	179.78	3	943.766	0.47951
Q14966	629	Zinc finger protein 638	ZNF638	>sp|Q14966|ZN638_HUMAN Zinc finger protein 638 OS=Homo sapiens GN=ZNF638 PE=1 SV=2;>sp|Q14966-3|ZN638_HUMAN Isoform 3 of Zinc finger protein 638 OS=Homo sapiens GN=ZNF638;>sp|Q14966-4|ZN638_HUMAN Isoform 4 of Zinc finger protein 638 OS=Homo sapiens GN=ZNF6	1		x	x	1	D	SGTKPSVKPTSATKSDSNLGGHSIRCKSKNL	1.14664e-10	171.51	2	842.312	0.084322
Q01995	195	Transgelin	TAGLN	>sp|Q01995|TAGL_HUMAN Transgelin OS=Homo sapiens GN=TAGLN PE=1 SV=4;>tr|H0YCU9|H0YCU9_HUMAN Transgelin (Fragment) OS=Homo sapiens GN=TAGLN PE=4 SV=1	1		x	x	1	R	GSNRGASQAGMTGYGRPRQIIS_________	1.25684e-10	170.77	3	650.584	-0.81748
Q9ULL5-3	1123	Proline-rich protein 12	PRR12	>sp|Q9ULL5-3|PRR12_HUMAN Isoform 3 of Proline-rich protein 12 OS=Homo sapiens GN=PRR12;>sp|Q9ULL5|PRR12_HUMAN Proline-rich protein 12 OS=Homo sapiens GN=PRR12 PE=1 SV=2;>tr|A6NFN6|A6NFN6_HUMAN Proline-rich 12 OS=Homo sapiens GN=PRR12 PE=4 SV=2;>sp|Q9ULL5-2	0.613365	x		x	1	D	ADVPADIRLNPRRLPDLVSSCRSRPALSPLG	1.35487e-10	180.84	3	581.902	0.079795
Q5SSJ5	252	Heterochromatin protein 1-binding protein 3	HP1BP3	>sp|Q5SSJ5|HP1B3_HUMAN Heterochromatin protein 1-binding protein 3 OS=Homo sapiens GN=HP1BP3 PE=1 SV=1;>sp|Q5SSJ5-2|HP1B3_HUMAN Isoform 2 of Heterochromatin protein 1-binding protein 3 OS=Homo sapiens GN=HP1BP3;>sp|Q5SSJ5-3|HP1B3_HUMAN Isoform 3 of Heteroc	0.938668	x	x	x	1	D	TPQKSRNRKNRSSAVDPEPQVKLEDVLPLAF	3.1484e-41	194.83	2	849.326	0.066153
Q15699	208	ALX homeobox protein 1	ALX1	>sp|Q15699|ALX1_HUMAN ALX homeobox protein 1 OS=Homo sapiens GN=ALX1 PE=1 SV=2	1	x	x	x	1	D	YGQIQQAKSHFAATYDISVLPRTDSYPQIQN	1.82401e-10	172.2	3	706.629	0.63446
P18621	89	60S ribosomal protein L17	RPL17	>sp|P18621|RL17_HUMAN 60S ribosomal protein L17 OS=Homo sapiens GN=RPL17 PE=1 SV=3;>tr|B4E3C2|B4E3C2_HUMAN Ribosomal protein L17 OS=Homo sapiens GN=RPL17 PE=2 SV=1	1	x	x	x	1	E	KQWGWTQGRWPKKSAEFLLHMLKNAESNAEL	3.30583e-11	179.35	2	865.356	-0.075676
Q14781	82	Chromobox protein homolog 2	CBX2	>sp|Q14781|CBX2_HUMAN Chromobox protein homolog 2 OS=Homo sapiens GN=CBX2 PE=1 SV=2;>sp|Q14781-2|CBX2_HUMAN Isoform 2 of Chromobox protein homolog 2 OS=Homo sapiens GN=CBX2	1	x	x	x	1	K	VQNRKRGKRPRGRPRKLTAMSSCSRRSKLKE	1.1625e-13	187.45	3	561.209	-0.83221
Q1ED39	60	Protein C16orf88	C16orf88	>sp|Q1ED39|CP088_HUMAN Protein C16orf88 OS=Homo sapiens GN=C16orf88 PE=1 SV=1	1	x	x	x	1	E	RATSPSKSVAHGQAPEMPLVKKKKKKKKGVS	8.32039e-16	180.12	3	674.279	-0.80526
Q8N9Q2	151	Protein SREK1IP1	SREK1IP1	>sp|Q8N9Q2|SR1IP_HUMAN Protein SREK1IP1 OS=Homo sapiens GN=SREK1IP1 PE=1 SV=1	1	x	x	x	1	E	KKRKKEKHSSTPNSSEFSRK___________	3.72394e-16	190.34	3	626.223	-0.48109
P62899	14	60S ribosomal protein L31	RPL31	>sp|P62899|RL31_HUMAN 60S ribosomal protein L31 OS=Homo sapiens GN=RPL31 PE=1 SV=1;>tr|B7Z4C8|B7Z4C8_HUMAN Uncharacterized protein OS=Homo sapiens GN=RPL31 PE=2 SV=1;>sp|P62899-2|RL31_HUMAN Isoform 2 of 60S ribosomal protein L31 OS=Homo sapiens GN=RPL31;>t	0.961723	x	x	x	1	R	__MAPAKKGGEKKKGRSAINEVVTREYTINI	3.74514e-16	196.48	2	871.867	-0.84044
P62899	19	60S ribosomal protein L31	RPL31	>sp|P62899|RL31_HUMAN 60S ribosomal protein L31 OS=Homo sapiens GN=RPL31 PE=1 SV=1;>tr|B7Z4C8|B7Z4C8_HUMAN Uncharacterized protein OS=Homo sapiens GN=RPL31 PE=2 SV=1;>sp|P62899-2|RL31_HUMAN Isoform 2 of 60S ribosomal protein L31 OS=Homo sapiens GN=RPL31;>t	1	x	x	x	1	E	AKKGGEKKKGRSAINEVVTREYTINIHKRIH	3.74514e-16	196.48	2	765.305	-0.55084
Q9H8H2	685	Probable ATP-dependent RNA helicase DDX31	DDX31	>sp|Q9H8H2|DDX31_HUMAN Probable ATP-dependent RNA helicase DDX31 OS=Homo sapiens GN=DDX31 PE=1 SV=2;>tr|F8WAJ0|F8WAJ0_HUMAN DEAD (Asp-Glu-Ala-Asp) box polypeptide 31 OS=Homo sapiens GN=DDX31 PE=3 SV=1	1			x	1	E	GKRWGAQKSHAVGPQEIRERATVLQTVFEDY	3.40358e-11	174.89	2	817.822	0.058955
P10412	34	Histone H1.4	HIST1H1E	>sp|P10412|H14_HUMAN Histone H1.4 OS=Homo sapiens GN=HIST1H1E PE=1 SV=2;>sp|P16402|H13_HUMAN Histone H1.3 OS=Homo sapiens GN=HIST1H1D PE=1 SV=2;>sp|P16403|H12_HUMAN Histone H1.2 OS=Homo sapiens GN=HIST1H1C PE=1 SV=2	0.866363	x	x	x	1	K	PVKKKAAKKAGGTPRKASGPPVSELITKAVA	4.4397e-10	173.34	3	623.279	0.20044
Q8N954	113	Coiled-coil domain-containing protein 75	CCDC75	>sp|Q8N954|CCD75_HUMAN Coiled-coil domain-containing protein 75 OS=Homo sapiens GN=CCDC75 PE=1 SV=3;>sp|Q8N954-2|CCD75_HUMAN Isoform 2 of Coiled-coil domain-containing protein 75 OS=Homo sapiens GN=CCDC75	1	x	x	x	1	E	PIPLNIKTGKSGIGHEASLKRKAEEKLESYR	2.34302e-11	172.99	2	770.297	-0.86543
P11142	53	Heat shock cognate 71 kDa protein	HSPA8	>sp|P11142|HSP7C_HUMAN Heat shock cognate 71 kDa protein OS=Homo sapiens GN=HSPA8 PE=1 SV=1;>tr|E9PKE3|E9PKE3_HUMAN Heat shock 70kDa protein 8 OS=Homo sapiens GN=HSPA8 PE=3 SV=1;>tr|E7ET08|E7ET08_HUMAN Uncharacterized protein OS=Homo sapiens GN=HSPA8 PE=3	0.918418	x	x	x	1	D	TPSYVAFTDTERLIGDAAKNQVAMNPTNTVF	8.66449e-11	149.04	3	953.752	-0.33819
F8W727	116	60S ribosomal protein L32	RPL32	>tr|F8W727|F8W727_HUMAN Ribosomal protein L32 OS=Homo sapiens GN=RPL32 PE=4 SV=1;>sp|P62910|RL32_HUMAN 60S ribosomal protein L32 OS=Homo sapiens GN=RPL32 PE=1 SV=2;>tr|D3YTB1|D3YTB1_HUMAN Ribosomal protein L32 (Fragment) OS=Homo sapiens GN=RPL32 PE=4 SV=1	1		x	x	1	E	KELEVLLMCNKSYCAEIAHNVSSKNRKAIVE	3.48217e-23	215.79	3	669.583	-0.080973
Q9NVM9	648	Protein asunder homolog	Asun	>sp|Q9NVM9|ASUN_HUMAN Protein asunder homolog OS=Homo sapiens GN=Asun PE=1 SV=2;>tr|B4DNK1|B4DNK1_HUMAN Asunder, spermatogenesis regulator homolog (Drosphila) OS=Homo sapiens GN=ASUN PE=2 SV=1;>tr|H0YH12|H0YH12_HUMAN Asunder, spermatogenesis regulator homo	1	x	x	x	1	K	KPLVEMDETPQVEKSKGPVSLLSLWSNRINT	1.1675e-30	219.23	3	695.645	-0.13341
Q8IYA6	35	Cytoskeleton-associated protein 2-like	CKAP2L	>sp|Q8IYA6|CKP2L_HUMAN Cytoskeleton-associated protein 2-like OS=Homo sapiens GN=CKAP2L PE=1 SV=4;>tr|F8WBE0|F8WBE0_HUMAN Cytoskeleton-associated protein 2-like OS=Homo sapiens GN=CKAP2L PE=4 SV=1	1	x	x	x	1	K	QEYLAAKGKLKSQNTKPYLKSKNNCQNQPPS	8.63239e-14	225.55	2	810.329	-0.481
P35251	84	Replication factor C subunit 1	RFC1	>sp|P35251|RFC1_HUMAN Replication factor C subunit 1 OS=Homo sapiens GN=RFC1 PE=1 SV=4;>sp|P35251-2|RFC1_HUMAN Isoform 2 of Replication factor C subunit 1 OS=Homo sapiens GN=RFC1;>tr|E0CX09|E0CX09_HUMAN Replication factor C (activator 1) 1, 145kDa OS=Homo	0.984879	x	x	x	1	K	SDSESEETLQVKNAKKPPEKLPVSSKPGKIS	2.67138e-10	179.1	3	678.322	-0.14248
P35251	634	Replication factor C subunit 1	RFC1	>sp|P35251|RFC1_HUMAN Replication factor C subunit 1 OS=Homo sapiens GN=RFC1 PE=1 SV=4;>sp|P35251-2|RFC1_HUMAN Isoform 2 of Replication factor C subunit 1 OS=Homo sapiens GN=RFC1	0.693689	x	x	x	1	K	QKSSSEDKKHAAKFGKFSGKDDGSSFKAALL	1.25643e-09	178.4	3	683.266	0.85674
Q03112-3	540	MDS1 and EVI1 complex locus protein EVI1	MECOM	>sp|Q03112-3|EVI1_HUMAN Isoform 2 of MDS1 and EVI1 complex locus protein EVI1 OS=Homo sapiens GN=MECOM;>tr|E7EQ57|E7EQ57_HUMAN MDS1 and EVI1 complex locus OS=Homo sapiens GN=MECOM PE=4 SV=1;>sp|Q03112-4|EVI1_HUMAN Isoform 4 of MDS1 and EVI1 complex locus p	1			x	1	D	QSPLMTHPQILPATQDILKALSKHPSVGDNK	3.38062e-09	157.68	3	920.422	-0.34894
P11021	78	78 kDa glucose-regulated protein	HSPA5	>sp|P11021|GRP78_HUMAN 78 kDa glucose-regulated protein OS=Homo sapiens GN=HSPA5 PE=1 SV=2;>tr|B4DEF7|B4DEF7_HUMAN Heat shock 70kDa protein 5 (glucose-regulated protein, 78kDa) OS=Homo sapiens GN=HSPA5 PE=2 SV=1	0.906452		x	x	1	D	PSYVAFTPEGERLIGDAAKNQLTSNPENTVF	6.32517e-11	153.21	3	963.09	0.19829
Q8WVV9	289	Heterogeneous nuclear ribonucleoprotein L-like	HNRPLL	>sp|Q8WVV9|HNRLL_HUMAN Heterogeneous nuclear ribonucleoprotein L-like OS=Homo sapiens GN=HNRPLL PE=1 SV=1;>tr|C9J9G0|C9J9G0_HUMAN Heterogeneous nuclear ribonucleoprotein L-like, isoform CRA_a OS=Homo sapiens GN=HNRPLL PE=4 SV=1;>sp|Q8WVV9-4|HNRLL_HUMAN Iso	1			x	1	D	QRQAILGEHPSSFRHDGYGSHGPLLPLPSRY	3.77361e-17	163.45	3	748.647	0.3103
P54132	1318	Bloom syndrome protein	BLM	>sp|P54132|BLM_HUMAN Bloom syndrome protein OS=Homo sapiens GN=BLM PE=1 SV=1;>tr|F5H7R6|F5H7R6_HUMAN Bloom syndrome, RecQ helicase-like OS=Homo sapiens GN=BLM PE=4 SV=1;>tr|H0YNU5|H0YNU5_HUMAN Bloom syndrome, RecQ helicase-like OS=Homo sapiens GN=BLM PE=4	0.699408		x	x	1	E	SSRGPGRSAAEELDEEIPVSSHYFASKTRNE	1.59608e-26	208.39	3	917.368	-0.091308
Q69YN4	1756	Protein virilizer homolog	KIAA1429	>sp|Q69YN4|VIR_HUMAN Protein virilizer homolog OS=Homo sapiens GN=KIAA1429 PE=1 SV=2	0.995412	x	x	x	1	R	RGGQSNFNRGPLPPLRPLSSTGYRPSPRDRA	7.37204e-09	153.65	3	863.739	0.18409
Q9GZR2	86	RNA exonuclease 4	REXO4	>sp|Q9GZR2|REXO4_HUMAN RNA exonuclease 4 OS=Homo sapiens GN=REXO4 PE=1 SV=2	0.90153	x	x	x	1	E	KALQEWLLKQKSQAPEKPLVISQMGSKKKPK	2.91005e-13	179.85	3	747.66	0.51368
Q8IZT6	575	Abnormal spindle-like microcephaly-associated protein	ASPM	>sp|Q8IZT6|ASPM_HUMAN Abnormal spindle-like microcephaly-associated protein OS=Homo sapiens GN=ASPM PE=1 SV=2;>sp|Q8IZT6-2|ASPM_HUMAN Isoform 2 of Abnormal spindle-like microcephaly-associated protein OS=Homo sapiens GN=ASPM	0.925168			x	1	R	NEVTPSSTTASVARKRKSDGSMEDANVRVAI	7.55759e-14	176.08	3	669.254	0.79834
Q14807	465	Kinesin-like protein KIF22	KIF22	>sp|Q14807|KIF22_HUMAN Kinesin-like protein KIF22 OS=Homo sapiens GN=KIF22 PE=1 SV=5;>tr|B7Z265|B7Z265_HUMAN Kinesin family member 22 OS=Homo sapiens GN=KIF22 PE=2 SV=1	1	x	x	x	1	K	LASQGSQGAPLLSTPKRERMVLMKTVEEKDL	2.76298e-18	184.38	3	789.036	-0.028637
Q15651	33	High mobility group nucleosome-binding domain-containing protein 3	HMGN3	>sp|Q15651|HMGN3_HUMAN High mobility group nucleosome-binding domain-containing protein 3 OS=Homo sapiens GN=HMGN3 PE=1 SV=2;>sp|Q15651-2|HMGN3_HUMAN Isoform 2 of High mobility group nucleosome-binding domain-containing protein 3 OS=Homo sapiens GN=HMGN3	0.707142	x	x	x	1	K	VTKQEPTRRSARLSAKPAPPKPEPKPRKTSA	4.39276e-09	162.42	4	539.259	0.0896
E9PFF0	30	High mobility group protein B1	HMGB1	>tr|E9PFF0|E9PFF0_HUMAN Uncharacterized protein OS=Homo sapiens GN=HMGB1 PE=4 SV=1;>sp|P09429|HMGB1_HUMAN High mobility group protein B1 OS=Homo sapiens GN=HMGB1 PE=1 SV=3;>tr|Q5T7C6|Q5T7C6_HUMAN High mobility group box 1 (Fragment) OS=Homo sapiens GN=HMGB	0.990613	x	x	x	1	K	SYAFFVQTCREEHKKKHPDASVNFSEFSKKC	3.32928e-15	163.8	3	711.949	-0.27375
P46013	1499	Antigen KI-67	MKI67	>sp|P46013|KI67_HUMAN Antigen KI-67 OS=Homo sapiens GN=MKI67 PE=1 SV=2;>tr|F5H4V4|F5H4V4_HUMAN Antigen identified by monoclonal antibody Ki-67 OS=Homo sapiens GN=MKI67 PE=4 SV=1;>sp|P46013-2|KI67_HUMAN Isoform Short of Antigen KI-67 OS=Homo sapiens GN=MKI6	0.75374	x		x	1	D	TTHEKTTKIACRSQPDPVDTPTSSKPQSKRS	6.33666e-08	157.97	3	780.652	-0.69056
P20585	4	DNA mismatch repair protein Msh3	MSH3	>sp|P20585|MSH3_HUMAN DNA mismatch repair protein Msh3 OS=Homo sapiens GN=MSH3 PE=1 SV=4;>tr|F5GXK1|F5GXK1_HUMAN MutS homolog 3 (E. coli) OS=Homo sapiens GN=MSH3 PE=3 SV=1	0.851573	x	x	x	1	R	____________MSRRKPASGGLAASSSAPA	3.03268e-18	186.88	3	708.979	-0.34096
Q14244	344	Ensconsin	MAP7	>sp|Q14244|MAP7_HUMAN Ensconsin OS=Homo sapiens GN=MAP7 PE=1 SV=1;>sp|Q14244-2|MAP7_HUMAN Isoform 2 of Ensconsin OS=Homo sapiens GN=MAP7;>tr|F8W783|F8W783_HUMAN Microtubule-associated protein 7 OS=Homo sapiens GN=MAP7 PE=4 SV=1;>sp|Q14244-3|MAP7_HUMAN Isof	1	x		x	1	R	LWLPSKSLPHLPGTPRPTSSLPPGSVKAAPA	1.40803e-07	119.32	3	889.417	0.29522
P09874	498	Poly [ADP-ribose] polymerase 1	PARP1	>sp|P09874|PARP1_HUMAN Poly [ADP-ribose] polymerase 1 OS=Homo sapiens GN=PARP1 PE=1 SV=4	1	x		x	1;2	K	AEVKAEPVEVVAPRGKSGAALSKKSKGQVKE	1.14002e-14	160.48	2	1014.85	-1.1202
P09874	505	Poly [ADP-ribose] polymerase 1	PARP1	>sp|P09874|PARP1_HUMAN Poly [ADP-ribose] polymerase 1 OS=Homo sapiens GN=PARP1 PE=1 SV=4	1		x	x	1;2	K	VEVVAPRGKSGAALSKKSKGQVKEEGINKSE	5.61212e-11	164.31	3	434.842	-0.7276
P49454	3173	Centromere protein F	CENPF	>sp|P49454|CENPF_HUMAN Centromere protein F OS=Homo sapiens GN=CENPF PE=1 SV=2	1	x	x	x	1	E	LREPTTKSVPVNNLPERSPTDSPREGLRVKR	4.26754e-11	168.3	3	555.894	-0.84687
Q8IY57	52	YY1-associated factor 2	YAF2	>sp|Q8IY57|YAF2_HUMAN YY1-associated factor 2 OS=Homo sapiens GN=YAF2 PE=1 SV=3;>tr|B4DFU3|B4DFU3_HUMAN Uncharacterized protein OS=Homo sapiens GN=YAF2 PE=2 SV=1	0.873483	x		x	1	K	FKCMMCDVRKGTSTRKPRPVSQLVAQQVTQQ	8.10424e-50	248.73	3	1078.19	0.48706
Q9H2P0	311	Activity-dependent neuroprotector homeobox protein	ADNP	>sp|Q9H2P0|ADNP_HUMAN Activity-dependent neuroprotector homeobox protein OS=Homo sapiens GN=ADNP PE=1 SV=1	1			x	1	K	RSLPSQQMVNRLSIPKPNLNSTGVNMMSSVH	2.40005e-07	102.27	4	928.673	-0.5378
Q1ED39	392	Protein C16orf88	C16orf88	>sp|Q1ED39|CP088_HUMAN Protein C16orf88 OS=Homo sapiens GN=C16orf88 PE=1 SV=1	0.873477	x	x	x	1	R	LRLMGGFKNLSPSFSRPASTIARPNMALGKK	2.66419e-15	168.06	3	952.768	-0.74931
Q969Q0	44	60S ribosomal protein L36a-like	RPL36AL	>sp|Q969Q0|RL36L_HUMAN 60S ribosomal protein L36a-like OS=Homo sapiens GN=RPL36AL PE=1 SV=3;>tr|H0Y5B4|H0Y5B4_HUMAN Ribosomal protein L36a (Fragment) OS=Homo sapiens GN=RPL36A PE=3 SV=1;>sp|P83881|RL36A_HUMAN 60S ribosomal protein L36a OS=Homo sapiens GN=R	0.956708	x		x	1	K	GKDSLYAQGRRRYDRKQSGYGGQTKPIFRKK	4.20312e-07	157.7	3	703.305	2.4048
Q9NWH9	1024	SAFB-like transcription modulator	SLTM	>sp|Q9NWH9|SLTM_HUMAN SAFB-like transcription modulator OS=Homo sapiens GN=SLTM PE=1 SV=2;>tr|A8K5V8|A8K5V8_HUMAN Uncharacterized protein OS=Homo sapiens GN=SLTM PE=2 SV=1;>tr|H0YKH2|H0YKH2_HUMAN SAFB-like, transcription modulator (Fragment) OS=Homo sapien	1	x	x	x	1	K	QISGNSMPRGSGSGFKPFKGGPPRRF_____	2.21423e-08	163.93	3	518.2	-0.74929
P46013	1324	Antigen KI-67	MKI67	>sp|P46013|KI67_HUMAN Antigen KI-67 OS=Homo sapiens GN=MKI67 PE=1 SV=2;>tr|F5H4V4|F5H4V4_HUMAN Antigen identified by monoclonal antibody Ki-67 OS=Homo sapiens GN=MKI67 PE=4 SV=1;>sp|P46013-2|KI67_HUMAN Isoform Short of Antigen KI-67 OS=Homo sapiens GN=MKI6	0.902064			x	1	E	IIIFVGTPVQKLDLTENLTGSKRRPQTPKEE	4.82653e-07	160.87	2	866.347	-0.22095
P78549	21	Endonuclease III-like protein 1	NTHL1	>sp|P78549|NTHL1_HUMAN Endonuclease III-like protein 1 OS=Homo sapiens GN=NTHL1 PE=1 SV=2	1	x	x	x	1	R	ESGMTALSARMLTRSRSLGPGAGPRGCREEP	1.45353e-10	179.46	3	532.55	0.56247
Q14331	212	Protein FRG1	FRG1	>sp|Q14331|FRG1_HUMAN Protein FRG1 OS=Homo sapiens GN=FRG1 PE=1 SV=1;>sp|Q9BZ01|FRG1B_HUMAN Protein FRG1B OS=Homo sapiens GN=FRG1B PE=2 SV=1;>tr|E9PLY7|E9PLY7_HUMAN FSHD region gene 1 (Fragment) OS=Homo sapiens GN=FRG1 PE=4 SV=1	0.882661	x	x	x	1	K	EDKGNVKQCEINYVKKFQSFQDHKLKISKED	2.21734e-09	207.34	3	569.218	-0.80887
Q92620	35	Pre-mRNA-splicing factor ATP-dependent RNA helicase PRP16	DHX38	>sp|Q92620|PRP16_HUMAN Pre-mRNA-splicing factor ATP-dependent RNA helicase PRP16 OS=Homo sapiens GN=DHX38 PE=1 SV=2;>tr|B4DVG8|B4DVG8_HUMAN Uncharacterized protein OS=Homo sapiens GN=DHX38 PE=2 SV=1	1	x	x	x	1	E	CQVGGLICKSKSAASEQHVFKAPAPRPSLLG	1.03518e-23	183.06	2	822.808	0.40656
Q9Y483	404	Metal-response element-binding transcription factor 2	MTF2	>sp|Q9Y483|MTF2_HUMAN Metal-response element-binding transcription factor 2 OS=Homo sapiens GN=MTF2 PE=1 SV=2;>tr|B1AKT6|B1AKT6_HUMAN Metal response element binding transcription factor 2 OS=Homo sapiens GN=MTF2 PE=4 SV=1;>sp|Q9Y483-3|MTF2_HUMAN Isoform 3	1	x	x	x	1	R	VSNGIEKKGKKKSVGRPPGPYTRKMIQKTAE	1.74989e-16	185.95	2	864.351	-0.21881
Q8IYM9	389	E3 ubiquitin-protein ligase TRIM22	TRIM22	>sp|Q8IYM9|TRI22_HUMAN E3 ubiquitin-protein ligase TRIM22 OS=Homo sapiens GN=TRIM22 PE=1 SV=1;>sp|Q8IYM9-2|TRI22_HUMAN Isoform 2 of E3 ubiquitin-protein ligase TRIM22 OS=Homo sapiens GN=TRIM22;>tr|F8WAP8|F8WAP8_HUMAN Tripartite motif-containing 22 OS=Homo	1			x	1	D	KISSLNKRKSSGFAFDPSVNYSKVYSRYRPQ	6.54804e-07	152.94	2	1023.88	1.034
P46013	697	Antigen KI-67	MKI67	>sp|P46013|KI67_HUMAN Antigen KI-67 OS=Homo sapiens GN=MKI67 PE=1 SV=2;>tr|F5H4V4|F5H4V4_HUMAN Antigen identified by monoclonal antibody Ki-67 OS=Homo sapiens GN=MKI67 PE=4 SV=1;>sp|P46013-2|KI67_HUMAN Isoform Short of Antigen KI-67 OS=Homo sapiens GN=MKI6	0.856319			x	1	K	QRSMNKRQRRPATPKKPVGEVHSQFSTGHAN	6.56376e-07	109.14	4	802.11	0.059643
G3XAE0	247	Zinc finger protein 766	ZNF766	>tr|G3XAE0|G3XAE0_HUMAN Putative uncharacterized protein LOC90321 OS=Homo sapiens GN=ZNF766 PE=4 SV=1;>sp|Q5HY98|ZN766_HUMAN Zinc finger protein 766 OS=Homo sapiens GN=ZNF766 PE=2 SV=1	1	x	x	x	1	E	CHECGKTVRDKSGLAEHWRIRTGEKPYKCKE	6.84371e-07	167.09	2	748.771	-0.60413
G3XAE0	241	Zinc finger protein 766	ZNF766	>tr|G3XAE0|G3XAE0_HUMAN Putative uncharacterized protein LOC90321 OS=Homo sapiens GN=ZNF766 PE=4 SV=1;>sp|Q5HY98|ZN766_HUMAN Zinc finger protein 766 OS=Homo sapiens GN=ZNF766 PE=2 SV=1	0.782077	x	x	x	1	D	ADKPNRCHECGKTVRDKSGLAEHWRIRTGEK	8.6748e-10	179.67	3	580.557	-0.91131
P13010	148	X-ray repair cross-complementing protein 5	XRCC5	>sp|P13010|XRCC5_HUMAN X-ray repair cross-complementing protein 5 OS=Homo sapiens GN=XRCC5 PE=1 SV=3	1	x		x	1	D	EIFTDLSSRFSKSQLDIIIHSLKKCDISLQF	7.99351e-07	156.17	3	603.272	-0.027966
Q9NYZ3	336	G2 and S phase-expressed protein 1	GTSE1	>sp|Q9NYZ3|GTSE1_HUMAN G2 and S phase-expressed protein 1 OS=Homo sapiens GN=GTSE1 PE=1 SV=3	0.973749	x	x	x	1	E	SSACTSPAVGKAKSSEFASIPANSSRPLSNI	4.60551e-13	176.48	3	878.381	0.20325
Q9NYZ3	346	G2 and S phase-expressed protein 1	GTSE1	>sp|Q9NYZ3|GTSE1_HUMAN G2 and S phase-expressed protein 1 OS=Homo sapiens GN=GTSE1 PE=1 SV=3	0.827773	x	x	x	1	R	KAKSSEFASIPANSSRPLSNISKSGRMGPAM	4.60551e-13	176.48	3	878.381	-0.96017
P35269	426	General transcription factor IIF subunit 1	GTF2F1	>sp|P35269|T2FA_HUMAN General transcription factor IIF subunit 1 OS=Homo sapiens GN=GTF2F1 PE=1 SV=2;>tr|E7EUG6|E7EUG6_HUMAN General transcription factor IIF, polypeptide 1, 74kDa OS=Homo sapiens GN=GTF2F1 PE=4 SV=1	1	x	x	x	1	D	GKRVSEMPAAKRLRLDTGPQSLSGKSTPQPP	1.30468e-16	194.13	3	548.55	0.41204
P52701	302	DNA mismatch repair protein Msh6	MSH6	>sp|P52701|MSH6_HUMAN DNA mismatch repair protein Msh6 OS=Homo sapiens GN=MSH6 PE=1 SV=2;>tr|B4DF41|B4DF41_HUMAN MutS homolog 6 (E. coli) OS=Homo sapiens GN=MSH6 PE=2 SV=1;>sp|P52701-2|MSH6_HUMAN Isoform GTBP-alt of DNA mismatch repair protein Msh6 OS=Homo	1	x	x	x	1	R	SEGLNSPVKVARKRKRMVTGNGSLKRKSSRK	1.07727e-06	150.26	3	535.216	-0.62712
P48382	491	DNA-binding protein RFX5	RFX5	>sp|P48382|RFX5_HUMAN DNA-binding protein RFX5 OS=Homo sapiens GN=RFX5 PE=1 SV=1;>tr|F8W689|F8W689_HUMAN Regulatory factor X, 5 (influences HLA class II expression) (Fragment) OS=Homo sapiens GN=RFX5 PE=4 SV=1;>tr|B7Z848|B7Z848_HUMAN Uncharacterized protei	1			x	1	E	SGERNSTPLKSAAAMESAQSSRLPWETWGSG	1.0859e-06	159.22	3	579.538	-1.9062
Q15072	13	Zinc finger protein OZF	ZNF146	>sp|Q15072|OZF_HUMAN Zinc finger protein OZF OS=Homo sapiens GN=ZNF146 PE=1 SV=2	1			x	1	E	___MSHLSQQRIYSGENPFACKVCGKVFSHK	1.13539e-06	155.98	2	913.828	0.22422
F8W9H9	269	Nuclear factor 1	NFIC	>tr|F8W9H9|F8W9H9_HUMAN Nuclear factor 1 OS=Homo sapiens GN=NFIC PE=3 SV=1;>sp|P08651|NFIC_HUMAN Nuclear factor 1 C-type OS=Homo sapiens GN=NFIC PE=1 SV=2;>sp|P08651-2|NFIC_HUMAN Isoform 1 of Nuclear factor 1 C-type OS=Homo sapiens GN=NFIC;>sp|P08651-3|NFI	1		x	x	1	R	GHLAYDLNPASTGLRRTLPSTSSSGSKRHKS	4.89401e-16	183.76	3	583.568	-0.47168
Q9Y657	44	Spindlin-1	SPIN1	>sp|Q9Y657|SPIN1_HUMAN Spindlin-1 OS=Homo sapiens GN=SPIN1 PE=1 SV=3	1	x	x	x	1	K	KRTSHKKHRSSVGPSKPVSQPRRNIVGCRIQ	2.65722e-22	207.82	3	622.931	-0.26486
O75564	372	Jerky protein homolog	JRK	>sp|O75564|JERKY_HUMAN Jerky protein homolog OS=Homo sapiens GN=JRK PE=2 SV=2	1			x	1	E	CFPVKPHNKSFAHILELVKEGSSCPGQLRQR	1.33682e-06	150.21	2	849.37	-0.71436
Q9H981	447	Actin-related protein 8	ACTR8	>sp|Q9H981|ARP8_HUMAN Actin-related protein 8 OS=Homo sapiens GN=ACTR8 PE=1 SV=2;>sp|Q9H981-2|ARP8_HUMAN Isoform 2 of Actin-related protein 8 OS=Homo sapiens GN=ACTR8;>tr|H0Y849|H0Y849_HUMAN ARP8 actin-related protein 8 homolog (yeast) (Fragment) OS=Homo s	0.878053	x	x	x	1	K	QEQSAKATADRKSASKPIGFEGDLRGQSSDL	2.34806e-07	162.15	3	639.931	0.22586
F5GYQ5	298	Ribonuclease H2 subunit B	RNASEH2B	>tr|F5GYQ5|F5GYQ5_HUMAN Ribonuclease H2, subunit B OS=Homo sapiens GN=RNASEH2B PE=4 SV=1;>sp|Q5TBB1|RNH2B_HUMAN Ribonuclease H2 subunit B OS=Homo sapiens GN=RNASEH2B PE=1 SV=1	1	x	x	x	1	D	QKALAKVDKSGMKSIDTFFGVKKKLERFETL	1.11614e-06	181.68	2	777.799	0.35709
Q9H0A0	989	N-acetyltransferase 10	NAT10	>sp|Q9H0A0|NAT10_HUMAN N-acetyltransferase 10 OS=Homo sapiens GN=NAT10 PE=1 SV=2;>tr|E7ESU4|E7ESU4_HUMAN Uncharacterized protein OS=Homo sapiens GN=NAT10 PE=4 SV=1;>tr|E9PMN9|E9PMN9_HUMAN Uncharacterized protein OS=Homo sapiens GN=NAT10 PE=4 SV=1	0.718237	x	x	x	1	K	EVLNKAGPNASIISLKSDKKRKLEAKQEPKQ	1.81344e-50	262.74	2	971.421	0.60005
Q15014	65	Mortality factor 4-like protein 2	MORF4L2	>sp|Q15014|MO4L2_HUMAN Mortality factor 4-like protein 2 OS=Homo sapiens GN=MORF4L2 PE=1 SV=1;>tr|Q5JXX3|Q5JXX3_HUMAN Mortality factor 4 like 2 (Fragment) OS=Homo sapiens GN=MORF4L2 PE=2 SV=1;>tr|Q5JXX2|Q5JXX2_HUMAN Mortality factor 4 like 2 (Fragment) OS=	1	x		x	1	E	NLEPALPGRWGGRSAENPPSGSVRKTRKNKQ	2.13711e-06	148.48	2	821.301	0.31847
Q86U42	248	Polyadenylate-binding protein 2	PABPN1	>sp|Q86U42|PABP2_HUMAN Polyadenylate-binding protein 2 OS=Homo sapiens GN=PABPN1 PE=1 SV=3;>sp|Q86U42-2|PABP2_HUMAN Isoform 2 of Polyadenylate-binding protein 2 OS=Homo sapiens GN=PABPN1;>sp|Q92843-2|B2CL2_HUMAN Isoform 3 of Bcl-2-like protein 2 OS=Homo sa	0.765771			x	1	R	DESLFRGRQIKVIPKRTNRPGISTTDRGFPR	2.17592e-06	151.44	3	638.933	0.039547
Q9NQS7	891	Inner centromere protein	INCENP	>sp|Q9NQS7|INCE_HUMAN Inner centromere protein OS=Homo sapiens GN=INCENP PE=1 SV=3;>sp|Q9NQS7-2|INCE_HUMAN Isoform 2 of Inner centromere protein OS=Homo sapiens GN=INCENP	1			x	1	R	DLEDIFKKSKPRYHKRTSSAVWNSPPLQGAR	2.3674e-06	145.71	3	756.658	-0.075953
P10412	42	Histone H1.4	HIST1H1E	>sp|P10412|H14_HUMAN Histone H1.4 OS=Homo sapiens GN=HIST1H1E PE=1 SV=2;>sp|P16402|H13_HUMAN Histone H1.3 OS=Homo sapiens GN=HIST1H1D PE=1 SV=2;>sp|P16403|H12_HUMAN Histone H1.2 OS=Homo sapiens GN=HIST1H1C PE=1 SV=2	1	x	x	x	1	E	GATAGKRKASGPPVSELITKAVAASKERSGV	6.17527e-16	183.41	2	870.368	-0.75506
A6NEM2	2067	Host cell factor 1	HCFC1	>tr|A6NEM2|A6NEM2_HUMAN Host cell factor C1 (VP16-accessory protein) OS=Homo sapiens GN=HCFC1 PE=4 SV=2;>sp|P51610|HCFC1_HUMAN Host cell factor 1 OS=Homo sapiens GN=HCFC1 PE=1 SV=2;>sp|P51610-2|HCFC1_HUMAN Isoform 2 of Host cell factor 1 OS=Homo sapiens GN	0.631441			x	1	E	SSGTKPANKRPMSSPEMKSAPKKSKADGQ__	2.61374e-06	171.32	3	535.194	-0.36177
Q07666	36	KH domain-containing, RNA-binding, signal transduction-associated protein 1	KHDRBS1	>sp|Q07666|KHDR1_HUMAN KH domain-containing, RNA-binding, signal transduction-associated protein 1 OS=Homo sapiens GN=KHDRBS1 PE=1 SV=1;>sp|Q07666-3|KHDR1_HUMAN Isoform 3 of KH domain-containing, RNA-binding, signal transduction-associated protein 1 OS=Hom	1	x	x	x	1	R	MDPSGAHPSVRQTPSRQPPLPHRSRGGGGGS	1.48438e-15	187.63	3	652.282	-0.33516
Q9Y314	22	Nitric oxide synthase-interacting protein	NOSIP	>sp|Q9Y314|NOSIP_HUMAN Nitric oxide synthase-interacting protein OS=Homo sapiens GN=NOSIP PE=1 SV=1	1	x		x	1	D	NCTAGAVYTYHEKKKDTAASGYGTQNIRLSR	2.71596e-06	148.57	2	947.854	0.58958
Q8N5P1	54	Zinc finger CCCH domain-containing protein 8	ZC3H8	>sp|Q8N5P1|ZC3H8_HUMAN Zinc finger CCCH domain-containing protein 8 OS=Homo sapiens GN=ZC3H8 PE=1 SV=2	1	x		x	1	R	EEKIKLECEQIPKKFRHSAISPKSSLHRKSR	2.7848e-06	187.58	3	528.552	0.29851
F5H0X3	440	Protein kinase C-binding protein 1	ZMYND8	>tr|F5H0X3|F5H0X3_HUMAN Zinc finger, MYND-type-containing 8 OS=Homo sapiens GN=ZMYND8 PE=4 SV=1;>tr|E7ETU8|E7ETU8_HUMAN Zinc finger, MYND-type-containing 8 OS=Homo sapiens GN=ZMYND8 PE=4 SV=1;>sp|Q9ULU4-7|PKCB1_HUMAN Isoform 7 of Protein kinase C-binding p	1	x	x	x	1	K	KLNFDMTASPKILMSKPVLSGGTGRRISLSD	4.3852e-07	151.39	3	652.96	-0.2395
P07237	97	Protein disulfide-isomerase	P4HB	>sp|P07237|PDIA1_HUMAN Protein disulfide-isomerase OS=Homo sapiens GN=P4HB PE=1 SV=3;>tr|E7EPA8|E7EPA8_HUMAN Prolyl 4-hydroxylase, beta polypeptide OS=Homo sapiens GN=P4HB PE=3 SV=2;>tr|B4DUA5|B4DUA5_HUMAN Uncharacterized protein OS=Homo sapiens GN=P4HB PE	0.992951	x		x	1	R	VDATEESDLAQQYGVRGYPTIKFFRNGDTAS	7.19554e-07	111.66	3	994.425	-0.82357
Q9BXS6	371	Nucleolar and spindle-associated protein 1	NUSAP1	>sp|Q9BXS6|NUSAP_HUMAN Nucleolar and spindle-associated protein 1 OS=Homo sapiens GN=NUSAP1 PE=1 SV=1;>sp|Q9BXS6-2|NUSAP_HUMAN Isoform 2 of Nucleolar and spindle-associated protein 1 OS=Homo sapiens GN=NUSAP1;>sp|Q9BXS6-5|NUSAP_HUMAN Isoform 5 of Nucleolar	0.980666	x	x	x	1	E	PVFDLKASLSRPLNYEPHKGKLKPWGQSKEN	7.25323e-08	149.31	2	1026.93	-0.84835
P05114	27	Non-histone chromosomal protein HMG-14	HMGN1	>sp|P05114|HMGN1_HUMAN Non-histone chromosomal protein HMG-14 OS=Homo sapiens GN=HMGN1 PE=1 SV=3;>tr|F2Z2Y5|F2Z2Y5_HUMAN Uncharacterized protein OS=Homo sapiens GN=HMGN1 PE=4 SV=1;>tr|F2Z2W6|F2Z2W6_HUMAN Uncharacterized protein OS=Homo sapiens GN=HMGN1 PE=	1	x	x	x	1	K	AAKEEPKRRSARLSAKPPAKVEAKPKKAAAK	1.32548e-06	159.03	2	676.786	0.78815
Q8N5P1	154	Zinc finger CCCH domain-containing protein 8	ZC3H8	>sp|Q8N5P1|ZC3H8_HUMAN Zinc finger CCCH domain-containing protein 8 OS=Homo sapiens GN=ZC3H8 PE=1 SV=2	1	x	x	x	1	K	GKQKKMKRKWPGPGNKGSNALLRNSGSQEED	4.04768e-06	147.83	3	669.954	0.35453
O75676	723	Ribosomal protein S6 kinase alpha-4	RPS6KA4	>sp|O75676|KS6A4_HUMAN Ribosomal protein S6 kinase alpha-4 OS=Homo sapiens GN=RPS6KA4 PE=1 SV=1;>sp|O75676-2|KS6A4_HUMAN Isoform 2 of Ribosomal protein S6 kinase alpha-4 OS=Homo sapiens GN=RPS6KA4;>tr|E9PJN1|E9PJN1_HUMAN Ribosomal protein S6 kinase OS=Homo	1	x	x	x	1	E	AFNRGKREGFFLKSVENAPLAKRRKQKLRSA	2.66423e-06	178.49	2	735.289	-0.10153
Q14CA3	318	Probable E3 ubiquitin-protein ligase TRIP12	TRIP12	>tr|Q14CA3|Q14CA3_HUMAN TRIP12 protein OS=Homo sapiens GN=TRIP12 PE=2 SV=1;>sp|Q14669|TRIPC_HUMAN Probable E3 ubiquitin-protein ligase TRIP12 OS=Homo sapiens GN=TRIP12 PE=1 SV=1;>tr|G5E9G6|G5E9G6_HUMAN Thyroid hormone receptor interactor 12, isoform CRA_c	1	x		x	1	K	DWAARFSPKVSLPKTKLSLPGSSKSETSKPG	2.61877e-06	155.43	2	779.831	0.29375
Q13442	173	28 kDa heat- and acid-stable phosphoprotein	PDAP1	>sp|Q13442|HAP28_HUMAN 28 kDa heat- and acid-stable phosphoprotein OS=Homo sapiens GN=PDAP1 PE=1 SV=1	1	x	x	x	1	R	EEERKAKDDATLSGKRMQSLSLNK_______	4.17885e-06	171.32	3	539.888	-0.0078338
P39880-3	433	Homeobox protein cut-like 1	CUX1	>sp|P39880-3|CUX1_HUMAN Isoform 3 of Homeobox protein cut-like 1 OS=Homo sapiens GN=CUX1;>sp|P39880|CUX1_HUMAN Homeobox protein cut-like 1 OS=Homo sapiens GN=CUX1 PE=1 SV=3;>sp|P39880-2|CUX1_HUMAN Isoform 2 of Homeobox protein cut-like 1 OS=Homo sapiens GN	1	x	x	x	1	R	SGSARRKGKDQPESRRPGSLPAPPPSQLPRN	5.79373e-06	140.32	3	704.321	-0.25169
Q9NX65	238	Zinc finger protein 434	ZNF434	>sp|Q9NX65|ZN434_HUMAN Zinc finger protein 434 OS=Homo sapiens GN=ZNF434 PE=2 SV=2;>tr|B4DWL5|B4DWL5_HUMAN Uncharacterized protein OS=Homo sapiens GN=ZNF434 PE=2 SV=1	0.70553	x	x	x	1	E	NKALQRKSRGVYWHSELQKGLESEPTSRRQC	2.96994e-14	161.08	3	677.61	0.18014
A6NEM2	2061	Host cell factor 1	HCFC1	>tr|A6NEM2|A6NEM2_HUMAN Host cell factor C1 (VP16-accessory protein) OS=Homo sapiens GN=HCFC1 PE=4 SV=2;>sp|P51610|HCFC1_HUMAN Host cell factor 1 OS=Homo sapiens GN=HCFC1 PE=1 SV=2;>sp|P51610-2|HCFC1_HUMAN Isoform 2 of Host cell factor 1 OS=Homo sapiens GN	0.882661	x	x	x	1	R	QETSKDSSGTKPANKRPMSSPEMKSAPKKSK	1.11656e-16	190.78	3	535.194	-0.27449
F8W984	438	Ribosomal RNA processing protein 1 homolog A	RRP1	>tr|F8W984|F8W984_HUMAN Ribosomal RNA-processing 1 homolog (S. cerevisiae) OS=Homo sapiens GN=RRP1 PE=4 SV=1;>sp|P56182|RRP1_HUMAN Ribosomal RNA processing protein 1 homolog A OS=Homo sapiens GN=RRP1 PE=1 SV=1	1			x	1	R	RGRGQRGARQRRRTPRPLTSARAKAANVQEP	7.08712e-06	161.93	2	770.321	-0.4696
Q14004	452	Cyclin-dependent kinase 13	CDK13	>sp|Q14004|CDK13_HUMAN Cyclin-dependent kinase 13 OS=Homo sapiens GN=CDK13 PE=1 SV=2;>sp|Q14004-2|CDK13_HUMAN Isoform 2 of Cyclin-dependent kinase 13 OS=Homo sapiens GN=CDK13	1	x	x	x	1	E	SISPSTLTLKSSLAAELNKNKKARAAEAARA	4.85737e-13	203.03	2	737.287	0.55199
P18887	256	DNA repair protein XRCC1	XRCC1	>sp|P18887|XRCC1_HUMAN DNA repair protein XRCC1 OS=Homo sapiens GN=XRCC1 PE=1 SV=2;>tr|F5H8D7|F5H8D7_HUMAN X-ray repair-complementing defective repair in Chinese hamster cells 1 OS=Homo sapiens GN=XRCC1 PE=4 SV=1;>tr|B4DEB2|B4DEB2_HUMAN Uncharacterized pro	0.981723	x	x	x	1	K	SPKGKRKLDLNQEEKKTPSKPPAQLSPSVPK	2.44725e-28	161.06	3	735.011	0.1463
C9JEE1	452	Hepatoma-derived growth factor-related protein 2	HDGFRP2	>tr|C9JEE1|C9JEE1_HUMAN Uncharacterized protein OS=Homo sapiens PE=4 SV=1;>sp|Q7Z4V5|HDGR2_HUMAN Hepatoma-derived growth factor-related protein 2 OS=Homo sapiens GN=HDGFRP2 PE=1 SV=1;>sp|Q7Z4V5-2|HDGR2_HUMAN Isoform 2 of Hepatoma-derived growth factor-rela	0.68893	x	x	x	1	K	EEKQQAKPVKVERTRKRSEGFSMDRKVEKKK	2.23705e-12	184.11	3	585.218	0.03514
P18887	260	DNA repair protein XRCC1	XRCC1	>sp|P18887|XRCC1_HUMAN DNA repair protein XRCC1 OS=Homo sapiens GN=XRCC1 PE=1 SV=2;>tr|F5H8D7|F5H8D7_HUMAN X-ray repair-complementing defective repair in Chinese hamster cells 1 OS=Homo sapiens GN=XRCC1 PE=4 SV=1;>tr|B4DEB2|B4DEB2_HUMAN Uncharacterized pro	1			x	1	K	KRKLDLNQEEKKTPSKPPAQLSPSVPKRPKL	9.16066e-13	171.39	3	692.313	0.39135
P09874	520	Poly [ADP-ribose] polymerase 1	PARP1	>sp|P09874|PARP1_HUMAN Poly [ADP-ribose] polymerase 1 OS=Homo sapiens GN=PARP1 PE=1 SV=4	0.761012	x	x	x	1	E	KKSKGQVKEEGINKSEKRMKLTLKGGAAVDP	7.2446e-181	258.13	2	993.914	-0.40837
Q9H6R0	12	Putative ATP-dependent RNA helicase DHX33	DHX33	>sp|Q9H6R0|DHX33_HUMAN Putative ATP-dependent RNA helicase DHX33 OS=Homo sapiens GN=DHX33 PE=1 SV=2;>tr|Q05BE5|Q05BE5_HUMAN DEAH (Asp-Glu-Ala-His) box polypeptide 33, isoform CRA_c OS=Homo sapiens GN=DHX33 PE=2 SV=1	0.974502	x	x	x	1	R	____MPEEAGFPPAKRFRPGSGPPSRAGSFP	1.46408e-16	194.13	3	585.577	-0.30228
P10412	54	Histone H1.4	HIST1H1E	>sp|P10412|H14_HUMAN Histone H1.4 OS=Homo sapiens GN=HIST1H1E PE=1 SV=2;>sp|P16402|H13_HUMAN Histone H1.3 OS=Homo sapiens GN=HIST1H1D PE=1 SV=2;>sp|P16403|H12_HUMAN Histone H1.2 OS=Homo sapiens GN=HIST1H1C PE=1 SV=2	0.598131	x	x	x	1	R	PVSELITKAVAASKERSGVSLAALKKALAAA	6.14785e-11	154.65	3	557.909	-0.09488
P10412	53	Histone H1.4	HIST1H1E	>sp|P10412|H14_HUMAN Histone H1.4 OS=Homo sapiens GN=HIST1H1E PE=1 SV=2;>sp|P16402|H13_HUMAN Histone H1.3 OS=Homo sapiens GN=HIST1H1D PE=1 SV=2;>sp|P16403|H12_HUMAN Histone H1.2 OS=Homo sapiens GN=HIST1H1C PE=1 SV=2	0.92717	x	x	x	1	E	PPVSELITKAVAASKERSGVSLAALKKALAA	6.14785e-11	154.65	2	836.361	0.088083
Q15056	19	Eukaryotic translation initiation factor 4H	EIF4H	>sp|Q15056|IF4H_HUMAN Eukaryotic translation initiation factor 4H OS=Homo sapiens GN=EIF4H PE=1 SV=5;>sp|Q15056-2|IF4H_HUMAN Isoform Short of Eukaryotic translation initiation factor 4H OS=Homo sapiens GN=EIF4H	1	x	x	x	1	R	FDTYDDRAYSSFGGGRGSRGSAGGHGSRSQK	2.1135e-19	190.5	2	871.82	-0.13483
Q7Z6I8	61	UPF0461 protein C5orf24	C5orf24	>sp|Q7Z6I8|CE024_HUMAN UPF0461 protein C5orf24 OS=Homo sapiens GN=C5orf24 PE=1 SV=1;>sp|Q7Z6I8-2|CE024_HUMAN Isoform 2 of UPF0461 protein C5orf24 OS=Homo sapiens GN=C5orf24;>tr|H0YAE0|H0YAE0_HUMAN Chromosome 5 open reading frame 24 (Fragment) OS=Homo sapie	0.772906			x	1	E	VNHKPMVCQRQDPLNETHLQTTSGRSIEIKD	1.55856e-05	139.27	3	746.634	0.088088
Q9HCK8	1518	Chromodomain-helicase-DNA-binding protein 8	CHD8	>sp|Q9HCK8|CHD8_HUMAN Chromodomain-helicase-DNA-binding protein 8 OS=Homo sapiens GN=CHD8 PE=1 SV=5;>sp|Q9HCK8-2|CHD8_HUMAN Isoform 2 of Chromodomain-helicase-DNA-binding protein 8 OS=Homo sapiens GN=CHD8	1	x		x	1	E	FIWDLISPAENGKTKELQNHSGLSIPVPRGR	1.8791e-22	204.23	3	696.636	-0.10862
Q9BRL6	11	Serine/arginine-rich splicing factor 8	SRSF8	>sp|Q9BRL6|SRSF8_HUMAN Serine/arginine-rich splicing factor 8 OS=Homo sapiens GN=SRSF8 PE=1 SV=1;>sp|Q9BRL6-2|SRSF8_HUMAN Isoform 2 of Serine/arginine-rich splicing factor 8 OS=Homo sapiens GN=SRSF8	0.650929			x	1	D	_____MSCGRPPPDVDGMITLKVDNLTYRTS	2.22729e-05	127.49	3	775.981	-0.23027
P86452	162	Zinc finger BED domain-containing protein 6	ZBED6	>sp|P86452|ZBED6_HUMAN Zinc finger BED domain-containing protein 6 OS=Homo sapiens GN=ZBED6 PE=3 SV=1	1			x	1	K	WRAICNLCEKSVSRGKPGSHLGTSTLQRHLQ	2.31097e-05	137.81	3	660.617	0.23938
Q15723	193	ETS-related transcription factor Elf-2	ELF2	>sp|Q15723|ELF2_HUMAN ETS-related transcription factor Elf-2 OS=Homo sapiens GN=ELF2 PE=1 SV=2;>sp|Q15723-1|ELF2_HUMAN Isoform 1 of ETS-related transcription factor Elf-2 OS=Homo sapiens GN=ELF2;>sp|Q15723-3|ELF2_HUMAN Isoform 3 of ETS-related transcriptio	1		x	x	1	E	RKPKTQQSPISNGSPELGIKKKPREGKGNTT	2.06022e-06	145.88	3	732.979	-0.031592
P10412	63	Histone H1.4	HIST1H1E	>sp|P10412|H14_HUMAN Histone H1.4 OS=Homo sapiens GN=HIST1H1E PE=1 SV=2;>sp|P16402|H13_HUMAN Histone H1.3 OS=Homo sapiens GN=HIST1H1D PE=1 SV=2;>sp|P16403|H12_HUMAN Histone H1.2 OS=Homo sapiens GN=HIST1H1C PE=1 SV=2	0.796106	x	x	x	1	K	VAASKERSGVSLAALKKALAAAGYDVEKNNS	1.37087e-05	160.79	3	600.608	0.26162
Q96ME7	84	Zinc finger protein 512	ZNF512	>sp|Q96ME7|ZN512_HUMAN Zinc finger protein 512 OS=Homo sapiens GN=ZNF512 PE=1 SV=2;>tr|G3XAG1|G3XAG1_HUMAN Uncharacterized protein OS=Homo sapiens GN=ZNF512 PE=4 SV=1;>tr|B4DSM5|B4DSM5_HUMAN Uncharacterized protein OS=Homo sapiens GN=ZNF512 PE=2 SV=1;>tr|Q	0.969791	x	x	x	1	K	ASFRKSTYWMKMRRIKPAATSHVEGSGGVSA	9.99568e-13	132.51	3	746.326	0.31282
Q96ME7	92	Zinc finger protein 512	ZNF512	>sp|Q96ME7|ZN512_HUMAN Zinc finger protein 512 OS=Homo sapiens GN=ZNF512 PE=1 SV=2;>tr|G3XAG1|G3XAG1_HUMAN Uncharacterized protein OS=Homo sapiens GN=ZNF512 PE=4 SV=1;>tr|B4DSM5|B4DSM5_HUMAN Uncharacterized protein OS=Homo sapiens GN=ZNF512 PE=2 SV=1;>tr|Q	0.94891			x	1	E	WMKMRRIKPAATSHVEGSGGVSAKGKRKPRQ	7.00187e-06	144.58	3	746.326	-0.13956
Q7Z2Z1	968	Treslin	TICRR	>sp|Q7Z2Z1|TICRR_HUMAN Treslin OS=Homo sapiens GN=TICRR PE=1 SV=2;>sp|Q7Z2Z1-2|TICRR_HUMAN Isoform 2 of Treslin OS=Homo sapiens GN=TICRR	1	x	x	x	1	E	KKNKGYHKLLTKSVAETPVHKQISKRLLHRQ	8.89299e-13	164.48	3	503.532	-0.26757
Q8IX18	3	Probable ATP-dependent RNA helicase DHX40	DHX40	>sp|Q8IX18|DHX40_HUMAN Probable ATP-dependent RNA helicase DHX40 OS=Homo sapiens GN=DHX40 PE=1 SV=2;>tr|C9JR60|C9JR60_HUMAN DEAH (Asp-Glu-Ala-His) box polypeptide 40 OS=Homo sapiens GN=DHX40 PE=4 SV=2;>sp|Q8IX18-3|DHX40_HUMAN Isoform 3 of Probable ATP-depe	1	x	x	x	1	R	_____________MSRFPAVAGRAPRRQEEG	5.11596e-08	182.92	2	772.308	-0.58136
P49711	451	Transcriptional repressor CTCF	CTCF	>sp|P49711|CTCF_HUMAN Transcriptional repressor CTCF OS=Homo sapiens GN=CTCF PE=1 SV=1;>tr|B5MC38|B5MC38_HUMAN Uncharacterized protein OS=Homo sapiens GN=CTCF PE=4 SV=1	1	x	x	x	1	D	KFHCPHCDTVIARKSDLGVHLRKQHSYIEQG	3.91199e-05	158.08	2	719.282	1.2998
P86452	296	Zinc finger BED domain-containing protein 6	ZBED6	>sp|P86452|ZBED6_HUMAN Zinc finger BED domain-containing protein 6 OS=Homo sapiens GN=ZBED6 PE=3 SV=1	1	x	x	x	1	R	SRAVCNICKRSVSRGRPGSHLGTSTLQRHLQ	7.14513e-11	175.91	3	669.953	0.52513
Q6UUV7	75	CREB-regulated transcription coactivator 3	CRTC3	>sp|Q6UUV7|CRTC3_HUMAN CREB-regulated transcription coactivator 3 OS=Homo sapiens GN=CRTC3 PE=1 SV=2;>sp|Q6UUV7-3|CRTC3_HUMAN Isoform 3 of CREB-regulated transcription coactivator 3 OS=Homo sapiens GN=CRTC3;>tr|F8W842|F8W842_HUMAN CREB-regulated transcript	0.915837			x	1	E	GGSLPNVSQLRSSASEFQPSFHQADNVRGTR	5.25661e-05	138.04	3	816.648	-0.40014
Q15054	426	DNA polymerase delta subunit 3	POLD3	>sp|Q15054|DPOD3_HUMAN DNA polymerase delta subunit 3 OS=Homo sapiens GN=POLD3 PE=1 SV=2;>tr|Q32MZ9|Q32MZ9_HUMAN POLD3 protein OS=Homo sapiens GN=POLD3 PE=2 SV=1;>tr|Q32N00|Q32N00_HUMAN POLD3 protein OS=Homo sapiens GN=POLD3 PE=2 SV=1;>tr|H0YEX7|H0YEX7_HUM	1	x	x	x	1	R	TDSEEELNMKTSSVHRPPAMTVKKEPREERK	1.3439e-10	177.58	3	651.276	1.4457
Q9BTC0	1015	Death-inducer obliterator 1	DIDO1	>sp|Q9BTC0|DIDO1_HUMAN Death-inducer obliterator 1 OS=Homo sapiens GN=DIDO1 PE=1 SV=5;>sp|Q9BTC0-1|DIDO1_HUMAN Isoform 1 of Death-inducer obliterator 1 OS=Homo sapiens GN=DIDO1	0.906857	x	x	x	1	K	KPVLTSVMVPKSILAKPSSSPDPRYLSVPPS	6.97618e-05	139.08	3	632.603	0.031993
P35251	383	Replication factor C subunit 1	RFC1	>sp|P35251|RFC1_HUMAN Replication factor C subunit 1 OS=Homo sapiens GN=RFC1 PE=1 SV=4;>sp|P35251-2|RFC1_HUMAN Isoform 2 of Replication factor C subunit 1 OS=Homo sapiens GN=RFC1;>tr|H0Y8U4|H0Y8U4_HUMAN Replication factor C (activator 1) 1, 145kDa (Fragmen	1	x	x	x	1	R	SPEDSEKKRTNYQAYRSYLNREGPKALGSKE	9.57108e-33	236.43	3	697.277	-0.92655
Q9NRE2	188	Teashirt homolog 2	TSHZ2	>sp|Q9NRE2|TSH2_HUMAN Teashirt homolog 2 OS=Homo sapiens GN=TSHZ2 PE=1 SV=3	1	x		x	1	K	LSKSLQQNLPSRSVSKPSLFSSVQLYRQSSK	9.08807e-05	124.26	3	746.999	-0.63062
P46013	3043	Antigen KI-67	MKI67	>sp|P46013|KI67_HUMAN Antigen KI-67 OS=Homo sapiens GN=MKI67 PE=1 SV=2;>tr|F5H4V4|F5H4V4_HUMAN Antigen identified by monoclonal antibody Ki-67 OS=Homo sapiens GN=MKI67 PE=4 SV=1;>sp|P46013-2|KI67_HUMAN Isoform Short of Antigen KI-67 OS=Homo sapiens GN=MKI6	1	x	x	x	1	E	SKKQRVAPRARGKSSEPVVIMKRSLRTSAKR	2.38624e-06	150.09	2	765.801	-0.35721
P16949	21	Stathmin	STMN1	>sp|P16949|STMN1_HUMAN Stathmin OS=Homo sapiens GN=STMN1 PE=1 SV=3;>sp|P16949-2|STMN1_HUMAN Isoform 2 of Stathmin OS=Homo sapiens GN=STMN1;>tr|A2A2D0|A2A2D0_HUMAN Stathmin (Fragment) OS=Homo sapiens GN=STMN1 PE=3 SV=1	0.634868	x		x	1	E	IQVKELEKRASGQAFELILSPRSKESVPEFP	4.29279e-12	137.89	3	695.977	-0.59143
Q9UEE9	220	Craniofacial development protein 1	CFDP1	>sp|Q9UEE9|CFDP1_HUMAN Craniofacial development protein 1 OS=Homo sapiens GN=CFDP1 PE=1 SV=1	1	x	x	x	1	R	VPSALPSLPAGSGLKRSSGMSSLLGKIGAKK	0.000100067	141.34	3	555.223	-0.46461
P48634	32	Protein PRRC2A	PRRC2A	>sp|P48634|PRC2A_HUMAN Protein PRRC2A OS=Homo sapiens GN=PRRC2A PE=1 SV=3;>sp|P48634-3|PRC2A_HUMAN Isoform 3 of Protein PRRC2A OS=Homo sapiens GN=PRRC2A;>tr|C9JD87|C9JD87_HUMAN Uncharacterized protein OS=Homo sapiens GN=PRRC2A PE=4 SV=1;>tr|C9JI26|C9JI26_H	0.917741	x	x	x	1	E	YSSLNLFDTYKGKSLEIQKPAVAPRHGLQSL	0.000101915	143.93	3	617.28	0.64445
O43663	524	Protein regulator of cytokinesis 1	PRC1	>sp|O43663|PRC1_HUMAN Protein regulator of cytokinesis 1 OS=Homo sapiens GN=PRC1 PE=1 SV=2;>sp|O43663-2|PRC1_HUMAN Isoform 2 of Protein regulator of cytokinesis 1 OS=Homo sapiens GN=PRC1;>tr|F8W9B5|F8W9B5_HUMAN Protein regulator of cytokinesis 1 OS=Homo sa	1	x	x	x	1	K	TVYHSPVSRLPPSGSKPVAASTCSGKKTPRT	4.42164e-05	132.36	3	728.973	-0.89818
P35251	15	Replication factor C subunit 1	RFC1	>sp|P35251|RFC1_HUMAN Replication factor C subunit 1 OS=Homo sapiens GN=RFC1 PE=1 SV=4;>sp|P35251-2|RFC1_HUMAN Isoform 2 of Replication factor C subunit 1 OS=Homo sapiens GN=RFC1;>tr|E0CX09|E0CX09_HUMAN Replication factor C (activator 1) 1, 145kDa OS=Homo	0.952492	x	x	x	1	K	_MDIRKFFGVIPSGKKLVSETVKKNEKTKSD	2.33809e-08	177.83	2	722.81	-0.083611
Q9BRU9	197	rRNA-processing protein UTP23 homolog	UTP23	>sp|Q9BRU9|UTP23_HUMAN rRNA-processing protein UTP23 homolog OS=Homo sapiens GN=UTP23 PE=2 SV=2	0.881603	x	x	x	1	K	QGLVKNTEQSRRKKRKKISGPNPLSCLKKKK	1.73777e-05	158.45	3	661.632	-1.3018
Q15050	352	Ribosome biogenesis regulatory protein homolog	RRS1	>sp|Q15050|RRS1_HUMAN Ribosome biogenesis regulatory protein homolog OS=Homo sapiens GN=RRS1 PE=1 SV=2	1	x	x	x	1	K	GLGGKMNSGPPGLGGKRKGGQRPGGKRRK__	2.5661e-06	148.69	3	571.227	-0.66821
Q8IWC1	865	MAP7 domain-containing protein 3	MAP7D3	>sp|Q8IWC1|MA7D3_HUMAN MAP7 domain-containing protein 3 OS=Homo sapiens GN=MAP7D3 PE=1 SV=2;>sp|Q8IWC1-3|MA7D3_HUMAN Isoform 3 of MAP7 domain-containing protein 3 OS=Homo sapiens GN=MAP7D3;>sp|Q8IWC1-2|MA7D3_HUMAN Isoform 2 of MAP7 domain-containing protei	0.84737	x		x	1	D	TTSRSSAQTKSEGFHDILPKSSDTFRQ____	0.000157583	125.82	3	561.887	0.2544
Q9HCK8	1545	Chromodomain-helicase-DNA-binding protein 8	CHD8	>sp|Q9HCK8|CHD8_HUMAN Chromodomain-helicase-DNA-binding protein 8 OS=Homo sapiens GN=CHD8 PE=1 SV=5;>sp|Q9HCK8-2|CHD8_HUMAN Isoform 2 of Chromodomain-helicase-DNA-binding protein 8 OS=Homo sapiens GN=CHD8;>tr|H0YJG4|H0YJG4_HUMAN Chromodomain helicase DNA-b	1	x		x	1	D	PRGRKGKKVKSQSTFDIHKADWIRKYNPDTL	8.32433e-06	157.03	2	802.295	-0.58157
P46734-3	37	Dual specificity mitogen-activated protein kinase kinase 3	MAP2K3	>sp|P46734-3|MP2K3_HUMAN Isoform 2 of Dual specificity mitogen-activated protein kinase kinase 3 OS=Homo sapiens GN=MAP2K3;>tr|F8W9D9|F8W9D9_HUMAN Mitogen-activated protein kinase kinase 3 OS=Homo sapiens GN=MAP2K3 PE=4 SV=1;>sp|P46734|MP2K3_HUMAN Dual spe	1			x	1	K	GKSKRKKDLRISCMSKPPAPNPTPPRNLDSR	0.000196227	123.83	3	764.318	0.16188
E9PB61	80	THO complex subunit 4	ALYREF	>tr|E9PB61|E9PB61_HUMAN Aly/REF export factor OS=Homo sapiens GN=ALYREF PE=4 SV=1;>sp|Q86V81|THOC4_HUMAN THO complex subunit 4 OS=Homo sapiens GN=ALYREF PE=1 SV=3	0.700786	x	x	x	1	R	RPAIARGAAGGGGRNRPAPYSRPKQLPDKWQ	0.000210422	130.56	2	863.859	0.013664
E9PB61	86	THO complex subunit 4	ALYREF	>tr|E9PB61|E9PB61_HUMAN Aly/REF export factor OS=Homo sapiens GN=ALYREF PE=4 SV=1;>sp|Q86V81|THOC4_HUMAN THO complex subunit 4 OS=Homo sapiens GN=ALYREF PE=1 SV=3	0.770992	x	x	x	1	R	GAAGGGGRNRPAPYSRPKQLPDKWQHDLFDS	0.000210422	130.56	2	863.859	0.6913
Q6PGN9	285	Proline/serine-rich coiled-coil protein 1	PSRC1	>sp|Q6PGN9|PSRC1_HUMAN Proline/serine-rich coiled-coil protein 1 OS=Homo sapiens GN=PSRC1 PE=1 SV=1;>sp|Q6PGN9-2|PSRC1_HUMAN Isoform A of Proline/serine-rich coiled-coil protein 1 OS=Homo sapiens GN=PSRC1;>sp|Q6PGN9-4|PSRC1_HUMAN Isoform D of Proline/serin	1			x	1	R	AAKSSSQLPIPSAIPRPASRMPLTSRSVPPG	0.00021992	119.87	3	769.017	0.16436
O75940	203	Survival of motor neuron-related-splicing factor 30	SMNDC1	>sp|O75940|SPF30_HUMAN Survival of motor neuron-related-splicing factor 30 OS=Homo sapiens GN=SMNDC1 PE=1 SV=1	1	x	x	x	1	E	KNKKGQVKRSIFASPESVTGKVGVGTCGIAD	1.59775e-23	205.27	3	588.569	-0.32677
Q9BVP2	46	Guanine nucleotide-binding protein-like 3	GNL3	>sp|Q9BVP2|GNL3_HUMAN Guanine nucleotide-binding protein-like 3 OS=Homo sapiens GN=GNL3 PE=1 SV=2;>sp|Q9BVP2-2|GNL3_HUMAN Isoform 2 of Guanine nucleotide-binding protein-like 3 OS=Homo sapiens GN=GNL3;>tr|B4DMU5|B4DMU5_HUMAN Uncharacterized protein OS=Homo	0.865754			x	1	K	KLRKEAKKRGHKKPRKDPGVPNSAPFKEALL	0.000226036	139.49	3	599.913	0.45237
Q9UK61	261	Protein FAM208A	FAM208A	>sp|Q9UK61|F208A_HUMAN Protein FAM208A OS=Homo sapiens GN=FAM208A PE=1 SV=3;>sp|Q9UK61-4|F208A_HUMAN Isoform 4 of Protein FAM208A OS=Homo sapiens GN=FAM208A;>sp|Q9UK61-3|F208A_HUMAN Isoform 3 of Protein FAM208A OS=Homo sapiens GN=FAM208A	1	x	x	x	1	E	GKIKSIYDPMGVKSLESMLNKSALDPTPKHE	0.000242297	185.08	2	731.77	-0.15766
Q13501	177	Sequestosome-1	SQSTM1	>sp|Q13501|SQSTM_HUMAN Sequestosome-1 OS=Homo sapiens GN=SQSTM1 PE=1 SV=1;>tr|E7EMC7|E7EMC7_HUMAN Sequestosome 1 OS=Homo sapiens GN=SQSTM1 PE=4 SV=1;>sp|Q13501-2|SQSTM_HUMAN Isoform 2 of Sequestosome-1 OS=Homo sapiens GN=SQSTM1;>tr|E9PFW8|E9PFW8_HUMAN Sequ	1			x	1	E	GHTKLAFPSPFGHLSEGFSHSRWLRKVKHGH	0.000247284	119.79	3	838.681	-0.12594
P26373	108	60S ribosomal protein L13	RPL13	>sp|P26373|RL13_HUMAN 60S ribosomal protein L13 OS=Homo sapiens GN=RPL13 PE=1 SV=4	1			x	1	E	TIGISVDPRRRNKSTESLQANVQRLKEYRSK	0.000249783	136.21	2	887.346	-0.64546
Q9H5V7	185	Zinc finger protein Pegasus	IKZF5	>sp|Q9H5V7|IKZF5_HUMAN Zinc finger protein Pegasus OS=Homo sapiens GN=IKZF5 PE=1 SV=1	1	x	x	x	1	K	RSSLSSKKMWGVLQKKTSNLGYSRRALINLS	6.05885e-07	189.24	3	522.871	-0.10072
Q9BTC0	627	Death-inducer obliterator 1	DIDO1	>sp|Q9BTC0|DIDO1_HUMAN Death-inducer obliterator 1 OS=Homo sapiens GN=DIDO1 PE=1 SV=5;>sp|Q9BTC0-1|DIDO1_HUMAN Isoform 1 of Death-inducer obliterator 1 OS=Homo sapiens GN=DIDO1	1	x	x	x	1	K	RQAGPAPAAATAASKKFPGSAALVGAVRKPV	0.00017838	136.27	3	605.273	0.15641
P46013	2227	Antigen KI-67	MKI67	>sp|P46013|KI67_HUMAN Antigen KI-67 OS=Homo sapiens GN=MKI67 PE=1 SV=2;>tr|F5H4V4|F5H4V4_HUMAN Antigen identified by monoclonal antibody Ki-67 OS=Homo sapiens GN=MKI67 PE=4 SV=1;>sp|P46013-2|KI67_HUMAN Isoform Short of Antigen KI-67 OS=Homo sapiens GN=MKI6	0.914874	x	x	x	1	D	THEKTTKIACRSPQPDPVGTPTIFKPQSKRS	1.14856e-07	148.66	3	822.364	0.018424
Q9Y520-7	1543	Protein PRRC2C	PRRC2C	>sp|Q9Y520-7|PRC2C_HUMAN Isoform 7 of Protein PRRC2C OS=Homo sapiens GN=PRRC2C;>sp|Q9Y520|PRC2C_HUMAN Protein PRRC2C OS=Homo sapiens GN=PRRC2C PE=1 SV=4;>tr|E9PF21|E9PF21_HUMAN Proline-rich coiled-coil 2C OS=Homo sapiens GN=PRRC2C PE=4 SV=1;>sp|Q9Y520-5|PR	0.968967		x	x	1	R	KVGENVLPPKREIAKRSFSSQRPVDRQNRRG	1.53507e-06	150.26	3	625.923	0.17495
Q8TF76	282	Serine/threonine-protein kinase haspin	GSG2	>sp|Q8TF76|HASP_HUMAN Serine/threonine-protein kinase haspin OS=Homo sapiens GN=GSG2 PE=1 SV=3;>sp|Q8TF76-2|HASP_HUMAN Isoform 2 of Serine/threonine-protein kinase haspin OS=Homo sapiens GN=GSG2	1	x		x	1	E	RESCCKRKLVVGNGPEGPGLSSTGKRRATGQ	0.000274196	124.73	3	703.968	1.1157
Q9BY77	125	Polymerase delta-interacting protein 3	POLDIP3	>sp|Q9BY77|PDIP3_HUMAN Polymerase delta-interacting protein 3 OS=Homo sapiens GN=POLDIP3 PE=1 SV=2;>sp|Q9BY77-2|PDIP3_HUMAN Isoform 2 of Polymerase delta-interacting protein 3 OS=Homo sapiens GN=POLDIP3;>tr|F8WCX5|F8WCX5_HUMAN Polymerase (DNA-directed), de	1	x	x	x	1	R	KPRQVADAREKISLKRSSPAAFINPPIGTVT	4.43357e-06	122.04	3	860.075	0.48687
Q8N554	33	Zinc finger protein 276	ZNF276	>sp|Q8N554|ZN276_HUMAN Zinc finger protein 276 OS=Homo sapiens GN=ZNF276 PE=1 SV=4	1			x	1	R	CGASDGGGGVSRTRGRPSLSGGPRVDGATAR	0.000278255	127.71	2	762.803	-0.38793
Q92541	631	RNA polymerase-associated protein RTF1 homolog	RTF1	>sp|Q92541|RTF1_HUMAN RNA polymerase-associated protein RTF1 homolog OS=Homo sapiens GN=RTF1 PE=1 SV=4	1			x	1	D	ILAQLNAKYGSGVLPDAPKEMSKGQGKDKDL	8.57315e-05	141.54	2	822.821	-0.74519
Q14527	183	Helicase-like transcription factor	HLTF	>sp|Q14527|HLTF_HUMAN Helicase-like transcription factor OS=Homo sapiens GN=HLTF PE=1 SV=2;>sp|Q14527-2|HLTF_HUMAN Isoform 2 of Helicase-like transcription factor OS=Homo sapiens GN=HLTF;>tr|F5H3D6|F5H3D6_HUMAN Helicase-like transcription factor OS=Homo sa	1			x	1	E	GFKLGPAPKTLGFNLESGWGSGRAGPSYSMP	0.000317985	120.24	2	1011.39	-0.80831
D2IYK5	210		TCF19	>tr|D2IYK5|D2IYK5_HUMAN Transcription factor 19 OS=Homo sapiens GN=TCF19 PE=4 SV=1;>tr|G8JLL4|G8JLL4_HUMAN Transcription factor 19 OS=Homo sapiens GN=TCF19 PE=4 SV=1	1			x	1	E	SWGGPKSLPVPAPPGEVGTTPSAPPQRNRRK	8.0026e-10	139.47	3	866.054	0.24439
Q9H582	755	Zinc finger protein 644	ZNF644	>sp|Q9H582|ZN644_HUMAN Zinc finger protein 644 OS=Homo sapiens GN=ZNF644 PE=1 SV=2;>sp|Q9H582-2|ZN644_HUMAN Isoform 2 of Zinc finger protein 644 OS=Homo sapiens GN=ZNF644;>tr|F5GWV4|F5GWV4_HUMAN Zinc finger protein 644 OS=Homo sapiens GN=ZNF644 PE=4 SV=1	1	x	x	x	1	E	YRHKYENYRMIKKSGESYPVHFKKEEASSLN	2.87707e-11	148.13	2	846.311	0.14961
Q5SSJ5	508	Heterochromatin protein 1-binding protein 3	HP1BP3	>sp|Q5SSJ5|HP1B3_HUMAN Heterochromatin protein 1-binding protein 3 OS=Homo sapiens GN=HP1BP3 PE=1 SV=1;>sp|Q5SSJ5-2|HP1B3_HUMAN Isoform 2 of Heterochromatin protein 1-binding protein 3 OS=Homo sapiens GN=HP1BP3;>sp|Q5SSJ5-3|HP1B3_HUMAN Isoform 3 of Heteroc	0.876981	x	x	x	1	K	PLPKKAPPKAKTPAKKTRPSSTVIKKPSGGS	0.000408335	129.37	3	553.25	-0.19431
Q9UEG4	701	Zinc finger protein 629	ZNF629	>sp|Q9UEG4|ZN629_HUMAN Zinc finger protein 629 OS=Homo sapiens GN=ZNF629 PE=2 SV=2	0.987113			x	1	E	NEKPFLFPDYRIGLGEGAGPSPFLSGKPFKC	0.000415147	101.16	3	800.694	-1.8044
Q13065	13	G antigen 1	GAGE1	>sp|Q13065|GAGE1_HUMAN G antigen 1 OS=Homo sapiens GN=GAGE1 PE=1 SV=2;>sp|Q13067|GAGE3_HUMAN G antigen 3 OS=Homo sapiens GN=GAGE3 PE=1 SV=1;>sp|A1L429|GG12C_HUMAN G antigen 12B/C/D/E OS=Homo sapiens GN=GAGE12B PE=3 SV=1;>sp|A6NDE8|GG12H_HUMAN G antigen 12H	1		x	x	1	R	___MSWRGRSTYYWPRPRRYVQPPEMIGPMR	0.000420261	133.07	3	589.562	0.29411
Q9NZM5	17	Glioma tumor suppressor candidate region gene 2 protein	GLTSCR2	>sp|Q9NZM5|GSCR2_HUMAN Glioma tumor suppressor candidate region gene 2 protein OS=Homo sapiens GN=GLTSCR2 PE=1 SV=2;>tr|F8WDM9|F8WDM9_HUMAN Glioma tumor suppressor candidate region gene 2 OS=Homo sapiens GN=GLTSCR2 PE=4 SV=1;>tr|B4DVK1|B4DVK1_HUMAN Unchara	0.774964			x	1	D	AAGGSGVGGKRSSKSDADSGFLGLRPTSVDP	0.00042242	99.387	3	872.377	1.0589
Q96GN5	258	Cell division cycle-associated 7-like protein	CDCA7L	>sp|Q96GN5|CDA7L_HUMAN Cell division cycle-associated 7-like protein OS=Homo sapiens GN=CDCA7L PE=1 SV=2;>sp|Q96GN5-2|CDA7L_HUMAN Isoform 2 of Cell division cycle-associated 7-like protein OS=Homo sapiens GN=CDCA7L;>tr|B3KTR5|B3KTR5_HUMAN Cell division cyc	0.820385	x		x	1	R	PVRTPTSASRKKTVRRAFSEGQITRRMNPTR	0.000220693	137.4	3	569.229	-0.45268
Q5SSJ5	510	Heterochromatin protein 1-binding protein 3	HP1BP3	>sp|Q5SSJ5|HP1B3_HUMAN Heterochromatin protein 1-binding protein 3 OS=Homo sapiens GN=HP1BP3 PE=1 SV=1;>sp|Q5SSJ5-2|HP1B3_HUMAN Isoform 2 of Heterochromatin protein 1-binding protein 3 OS=Homo sapiens GN=HP1BP3;>sp|Q5SSJ5-3|HP1B3_HUMAN Isoform 3 of Heteroc	1	x	x	x	1	R	PKKAPPKAKTPAKKTRPSSTVIKKPSGGSSK	0.000208467	140.24	3	510.551	0.29599
Q9H0D6	428	5'-3' exoribonuclease 2	XRN2	>sp|Q9H0D6|XRN2_HUMAN 5'-3' exoribonuclease 2 OS=Homo sapiens GN=XRN2 PE=1 SV=1;>tr|B4DZC3|B4DZC3_HUMAN Uncharacterized protein OS=Homo sapiens GN=XRN2 PE=2 SV=1;>sp|Q9H0D6-2|XRN2_HUMAN Isoform 2 of 5'-3' exoribonuclease 2 OS=Homo sapiens GN=XRN2	1			x	1	D	SFRRRQKEKRKRMKRDQPAFTPSGILTPHAL	0.00047252	95.71	3	836.032	0.52833
O75362	928	Zinc finger protein 217	ZNF217	>sp|O75362|ZN217_HUMAN Zinc finger protein 217 OS=Homo sapiens GN=ZNF217 PE=1 SV=1;>tr|E7ET68|E7ET68_HUMAN Zinc finger protein 217 OS=Homo sapiens GN=ZNF217 PE=4 SV=1;>tr|Q9BZ31|Q9BZ31_HUMAN Zinc finger protein 217 (Fragment) OS=Homo sapiens GN=ZNF217 PE=2	0.647955			x	1	D	GEPLPKRLKSSVVALDVDQPGANYRRGYDLP	0.000493572	121.26	3	744.638	-0.35113
P15559	267	NAD(P)H dehydrogenase [quinone] 1	NQO1	>sp|P15559|NQO1_HUMAN NAD(P)H dehydrogenase [quinone] 1 OS=Homo sapiens GN=NQO1 PE=1 SV=1;>tr|B7ZAD1|B7ZAD1_HUMAN NAD(P)H dehydrogenase, quinone 1, isoform CRA_b OS=Homo sapiens GN=NQO1 PE=2 SV=1;>tr|B4DLR8|B4DLR8_HUMAN Uncharacterized protein OS=Homo sapi	1			x	1	D	FGLSVGHHLGKSIPTDNQIKARK________	0.000504069	136.96	2	778.805	0.57866
P62701	30	40S ribosomal protein S4, X isoform	RPS4X	>sp|P62701|RS4X_HUMAN 40S ribosomal protein S4, X isoform OS=Homo sapiens GN=RPS4X PE=1 SV=2;>sp|Q8TD47|RS4Y2_HUMAN 40S ribosomal protein S4, Y isoform 2 OS=Homo sapiens GN=RPS4Y2 PE=1 SV=3;>sp|P22090|RS4Y1_HUMAN 40S ribosomal protein S4, Y isoform 1 OS=Ho	1	x		x	1	R	PKHWMLDKLTGVFAPRPSTGPHKLRECLPLI	1.45476e-05	131.25	3	702.645	0.15052
Q96KM6	244	Zinc finger protein 512B	ZNF512B	>sp|Q96KM6|Z512B_HUMAN Zinc finger protein 512B OS=Homo sapiens GN=ZNF512B PE=1 SV=1	0.6488			x	1	R	PVTRPVPVTKPVTVSRPMPVTKAMPVTKPIT	0.000559506	88.395	4	778.651	-0.07842
B7Z8Y7	674	ATP-dependent DNA helicase Q5	RECQL5	>tr|B7Z8Y7|B7Z8Y7_HUMAN RecQ protein-like 5 OS=Homo sapiens GN=RECQL5 PE=2 SV=1;>sp|O94762|RECQ5_HUMAN ATP-dependent DNA helicase Q5 OS=Homo sapiens GN=RECQL5 PE=1 SV=2	0.920157			x	1	E	FPKGSCPFQTATELMETTRIREQAPQPERGG	0.000571118	122.57	3	790.632	0.70162
Q8N5P1	147	Zinc finger CCCH domain-containing protein 8	ZC3H8	>sp|Q8N5P1|ZC3H8_HUMAN Zinc finger CCCH domain-containing protein 8 OS=Homo sapiens GN=ZC3H8 PE=1 SV=2	0.843357	x		x	1	K	LKAGHKNGKQKKMKRKWPGPGNKGSNALLRN	0.000361112	93.381	3	712.652	-0.13585
Q14498	96	RNA-binding protein 39	RBM39	>sp|Q14498|RBM39_HUMAN RNA-binding protein 39 OS=Homo sapiens GN=RBM39 PE=1 SV=2;>sp|Q14498-2|RBM39_HUMAN Isoform 2 of RNA-binding protein 39 OS=Homo sapiens GN=RBM39;>tr|E9PCZ6|E9PCZ6_HUMAN Uncharacterized protein OS=Homo sapiens GN=RBM39 PE=4 SV=1;>tr|G3	1	x	x	x	1	R	RSRSRSRDRRFRGRYRSPYSGPKFNSAIRGK	0.000427239	145.31	2	798.3	-0.13547
P22061-2	18	Protein-L-isoaspartate(D-aspartate) O-methyltransferase	PCMT1	>sp|P22061-2|PIMT_HUMAN Isoform 2 of Protein-L-isoaspartate(D-aspartate) O-methyltransferase OS=Homo sapiens GN=PCMT1;>sp|P22061|PIMT_HUMAN Protein-L-isoaspartate(D-aspartate) O-methyltransferase OS=Homo sapiens GN=PCMT1 PE=1 SV=4;>tr|B7Z972|B7Z972_HUMAN P	0.89974	x	x	x	1	R	WKSGGASHSELIHNLRKNGIIKTDKVFEVML	1.31353e-41	240.66	4	537.482	0.20358
O00148	33	ATP-dependent RNA helicase DDX39A	DDX39A	>sp|O00148|DX39A_HUMAN ATP-dependent RNA helicase DDX39A OS=Homo sapiens GN=DDX39A PE=1 SV=2;>tr|Q8N5M0|Q8N5M0_HUMAN DDX39 protein OS=Homo sapiens GN=DDX39 PE=2 SV=1;>tr|B1Q2N1|B1Q2N1_HUMAN DEAD (Asp-Glu-Ala-Asp) box polypeptide 39 transcript variant OS=Ho	0.835084			x	1	D	EPQAPQESTPAPPKKDIKGSYVSIHSSGFRD	0.000724577	62.055	3	731.972	-0.078663
Q96NY9	180	Crossover junction endonuclease MUS81	MUS81	>sp|Q96NY9|MUS81_HUMAN Crossover junction endonuclease MUS81 OS=Homo sapiens GN=MUS81 PE=1 SV=3;>tr|E9PRI1|E9PRI1_HUMAN MUS81 endonuclease homolog (S. cerevisiae) OS=Homo sapiens GN=MUS81 PE=4 SV=1;>tr|H0YDU2|H0YDU2_HUMAN MUS81 endonuclease homolog (S. cer	1	x	x	x	1	R	QRCAQKSPRVAPGSARPWPALRSLLHRNLVL	0.000763403	114.64	3	640.284	0.4166
Q8WVV9	64	Heterogeneous nuclear ribonucleoprotein L-like	HNRPLL	>sp|Q8WVV9|HNRLL_HUMAN Heterogeneous nuclear ribonucleoprotein L-like OS=Homo sapiens GN=HNRPLL PE=1 SV=1;>tr|C9J9G0|C9J9G0_HUMAN Heterogeneous nuclear ribonucleoprotein L-like, isoform CRA_a OS=Homo sapiens GN=HNRPLL PE=4 SV=1;>sp|Q8WVV9-4|HNRLL_HUMAN Iso	1		x	x	1	E	GGGDGGGGGRSFSQPEAGGSHHKVSVSPVVH	1.1932e-06	124.43	3	637.235	-0.092768
Q9Y5Z7	10	Host cell factor 2	HCFC2	>sp|Q9Y5Z7|HCFC2_HUMAN Host cell factor 2 OS=Homo sapiens GN=HCFC2 PE=1 SV=1;>tr|C0H5X3|C0H5X3_HUMAN HCFC2 protein OS=Homo sapiens GN=HCFC2 PE=2 SV=1	1			x	1	R	______MAAPSLLNWRRVSSFTGPVPRARHG	0.000791892	79.82	2	883.874	-1.4802
Q15361	58	Transcription termination factor 1	TTF1	>sp|Q15361|TTF1_HUMAN Transcription termination factor 1 OS=Homo sapiens GN=TTF1 PE=1 SV=3;>tr|F8WDV8|F8WDV8_HUMAN Transcription termination factor, RNA polymerase I OS=Homo sapiens GN=TTF1 PE=4 SV=1	1	x		x	1	D	VNEQSQITRRKKRKKDFQHLISSPLKKSRIC	1.25729e-06	151.41	2	913.382	1.502
P16455	178	Methylated-DNA--protein-cysteine methyltransferase	MGMT	>sp|P16455|MGMT_HUMAN Methylated-DNA--protein-cysteine methyltransferase OS=Homo sapiens GN=MGMT PE=1 SV=1	1	x		x	1	K	AVKEWLLAHEGHRLGKPGLGGSSGLAGAWLK	0.000871885	98.796	3	737.34	1.1991
P49711	449	Transcriptional repressor CTCF	CTCF	>sp|P49711|CTCF_HUMAN Transcriptional repressor CTCF OS=Homo sapiens GN=CTCF PE=1 SV=1;>tr|B5MC38|B5MC38_HUMAN Uncharacterized protein OS=Homo sapiens GN=CTCF PE=4 SV=1	0.882277	x		x	1	K	VAKFHCPHCDTVIARKSDLGVHLRKQHSYIE	1.12917e-05	162.49	3	522.555	0.6084
Q86WR7	369	Uncharacterized protein C10orf47	C10orf47	>sp|Q86WR7|CJ047_HUMAN Uncharacterized protein C10orf47 OS=Homo sapiens GN=C10orf47 PE=1 SV=2;>tr|A6NDS2|A6NDS2_HUMAN Chromosome 10 open reading frame 47 OS=Homo sapiens GN=C10orf47 PE=4 SV=2;>sp|Q86WR7-2|CJ047_HUMAN Isoform 2 of Uncharacterized protein C1	1	x		x	1	R	SAPSSFAPAGKSLCFRPGPALPSTRARQSFP	0.000930852	98.077	3	700.631	-0.0038197
Q9ULW0	259	Targeting protein for Xklp2	TPX2	>sp|Q9ULW0|TPX2_HUMAN Targeting protein for Xklp2 OS=Homo sapiens GN=TPX2 PE=1 SV=2;>tr|Q96RR5|Q96RR5_HUMAN Hepatocellular carcinoma-associated antigen 90 OS=Homo sapiens GN=HCA90 PE=2 SV=1	1	x	x	x	1	D	GQPVKKSVSQVTKSVDFHFRTDERIKQHPKN	0.000960821	182.29	2	724.755	0.0080132
Q68D10	171	Protein SPT2 homolog	SPTY2D1	>sp|Q68D10|SPT2_HUMAN Protein SPT2 homolog OS=Homo sapiens GN=SPTY2D1 PE=1 SV=3;>sp|Q68D10-2|SPT2_HUMAN Isoform 2 of Protein SPT2 homolog OS=Homo sapiens GN=SPTY2D1;>tr|C9JCH5|C9JCH5_HUMAN SPT2, Suppressor of Ty, domain-containing 1 (S. cerevisiae) OS=Homo	1	x	x	x	1	D	PKVPLKSAPPPMNFTDLLRLAEKKQFEPVEI	7.84169e-10	164.65	3	672.604	-0.32166
Q99728	317	BRCA1-associated RING domain protein 1	BARD1	>sp|Q99728|BARD1_HUMAN BRCA1-associated RING domain protein 1 OS=Homo sapiens GN=BARD1 PE=1 SV=2;>tr|E7EUI3|E7EUI3_HUMAN BRCA1-associated RING domain 1 OS=Homo sapiens GN=BARD1 PE=4 SV=1	1		x	x	1	E	KVCKNYLTSKKSLPLENNGKRGHHNRLSSPI	2.23302e-06	179.72	2	756.792	0.13005
Q8NEY8	174	Periphilin-1	PPHLN1	>sp|Q8NEY8|PPHLN_HUMAN Periphilin-1 OS=Homo sapiens GN=PPHLN1 PE=1 SV=2;>sp|Q8NEY8-3|PPHLN_HUMAN Isoform 3 of Periphilin-1 OS=Homo sapiens GN=PPHLN1;>tr|F8W0Q9|F8W0Q9_HUMAN Periphilin 1 OS=Homo sapiens GN=PPHLN1 PE=4 SV=1;>sp|Q8NEY8-2|PPHLN_HUMAN Isoform 2	1	x	x	x	1	R	SKSYSFHQSQHRKSVRPGASYKRQNEGNPER	0.000215641	140	3	502.532	0.29981
O00257	89	E3 SUMO-protein ligase CBX4	CBX4	>sp|O00257|CBX4_HUMAN E3 SUMO-protein ligase CBX4 OS=Homo sapiens GN=CBX4 PE=1 SV=3;>sp|O00257-3|CBX4_HUMAN Isoform 2 of E3 SUMO-protein ligase CBX4 OS=Homo sapiens GN=CBX4	0.882762	x	x	x	1	R	PKPKPLVVQVPTFARRSNVLTGLQDSSTDNR	2.53749e-19	200.23	3	768.648	0.43428
Q4W5G0	60	Tigger transposable element-derived protein 2	TIGD2	>sp|Q4W5G0|TIGD2_HUMAN Tigger transposable element-derived protein 2 OS=Homo sapiens GN=TIGD2 PE=2 SV=1	1			x	1	D	IKKNKERIINYANSSDPTSGVSKRKSMKSST	0.00115332	110.77	3	731.963	0.60436
Q9UNS1	292	Protein timeless homolog	TIMELESS	>sp|Q9UNS1|TIM_HUMAN Protein timeless homolog OS=Homo sapiens GN=TIMELESS PE=1 SV=2;>sp|Q9UNS1-2|TIM_HUMAN Isoform 2 of Protein timeless homolog OS=Homo sapiens GN=TIMELESS;>tr|E7EWS5|E7EWS5_HUMAN Uncharacterized protein OS=Homo sapiens GN=TIMELESS PE=4 SV	0.77933	x	x	x	1	E	RFGGSYIVQGLKSIGERDLIFHKGLHNLRNY	8.95289e-07	139.77	2	928.392	-0.59425
Q92613	710	Protein Jade-3	PHF16	>sp|Q92613|JADE3_HUMAN Protein Jade-3 OS=Homo sapiens GN=PHF16 PE=1 SV=1	1	x		x	1	E	SPHLVSQGSFRKSTVEHFSRSFKETTNRWVK	0.000571605	178.54	2	752.269	-0.59221
Q92547	1498	DNA topoisomerase 2-binding protein 1	TOPBP1	>sp|Q92547|TOPB1_HUMAN DNA topoisomerase 2-binding protein 1 OS=Homo sapiens GN=TOPBP1 PE=1 SV=3	1	x	x	x	1	E	NYCLPEAISFIQNNKELGTGLSQKRKAPTEK	2.9387e-05	158.06	2	737.287	-0.37835
Q9H9Q4	283	Non-homologous end-joining factor 1	NHEJ1	>sp|Q9H9Q4|NHEJ1_HUMAN Non-homologous end-joining factor 1 OS=Homo sapiens GN=NHEJ1 PE=1 SV=1	0.675549			x	1	R	SAPEKESTGTSGPLQRPQLSKVKRKKPRGLF	0.00136255	103.41	3	742.986	-0.55573
Q16594	108	Transcription initiation factor TFIID subunit 9	TAF9	>sp|Q16594|TAF9_HUMAN Transcription initiation factor TFIID subunit 9 OS=Homo sapiens GN=TAF9 PE=1 SV=1;>tr|D6RIE8|D6RIE8_HUMAN TAF9 RNA polymerase II, TATA box-binding protein (TBP)-associated factor, 32kDa (Fragment) OS=Homo sapiens GN=TAF9 PE=4 SV=1;>tr	1			x	1	K	LDIARQRNQTPLPLIKPYSGPRLPPDRYCLT	0.00145029	95.814	3	741.34	0.32855
P09874	491	Poly [ADP-ribose] polymerase 1	PARP1	>sp|P09874|PARP1_HUMAN Poly [ADP-ribose] polymerase 1 OS=Homo sapiens GN=PARP1 PE=1 SV=4	0.895069	x	x	x	1	E	HILSPWGAEVKAEPVEVVAPRGKSGAALSKK	0.000413774	132.79	2	804.329	-0.016088
Q86U38	30	Pumilio domain-containing protein C14orf21	C14orf21	>sp|Q86U38|CN021_HUMAN Pumilio domain-containing protein C14orf21 OS=Homo sapiens GN=C14orf21 PE=1 SV=1;>tr|A8MY76|A8MY76_HUMAN Chromosome 14 open reading frame 21 OS=Homo sapiens GN=C14orf21 PE=4 SV=1	1		x	x	1	R	FPAGGKRGRGAKGSGRPLPGRKRQPWPPPDG	0.000150929	142.19	3	479.861	0.25806
Q9Y4A0	72	Jerky protein homolog-like	JRKL	>sp|Q9Y4A0|JERKL_HUMAN Jerky protein homolog-like OS=Homo sapiens GN=JRKL PE=2 SV=2	0.86735	x	x	x	1	K	SSSDSTSLLAKRKSMKPSMYEELDRAMLEWF	8.23718e-07	155.1	3	676.249	-0.55668
O15446-2	176	DNA-directed RNA polymerase I subunit RPA34	CD3EAP	>sp|O15446-2|RPA34_HUMAN Isoform 2 of DNA-directed RNA polymerase I subunit RPA34 OS=Homo sapiens GN=CD3EAP;>sp|O15446|RPA34_HUMAN DNA-directed RNA polymerase I subunit RPA34 OS=Homo sapiens GN=CD3EAP PE=1 SV=1	1			x	1	K	TGPRSALAPNLLTSGKKKKEMQVTEAPVTQE	0.00171132	110.38	3	614.28	-0.24105
Q9Y620	864	DNA repair and recombination protein RAD54B	RAD54B	>sp|Q9Y620|RA54B_HUMAN DNA repair and recombination protein RAD54B OS=Homo sapiens GN=RAD54B PE=1 SV=1;>tr|F5H7U4|F5H7U4_HUMAN RAD54 homolog B (S. cerevisiae) OS=Homo sapiens GN=RAD54B PE=4 SV=1	1			x	1	K	RDCQLGPHHQKSNSLKPLSMSQLKQWKHFSG	0.00176677	94.203	3	658.62	-0.36986
Q9NZB8	4	Molybdenum cofactor biosynthesis protein 1	MOCS1	>sp|Q9NZB8|MOCS1_HUMAN Molybdenum cofactor biosynthesis protein 1 OS=Homo sapiens GN=MOCS1 PE=1 SV=3;>sp|Q9NZB8-2|MOCS1_HUMAN Isoform 6 of Molybdenum cofactor biosynthesis protein 1 OS=Homo sapiens GN=MOCS1;>sp|Q9NZB8-5|MOCS1_HUMAN Isoform MOCS1A of Molybd	1			x	1	R	____________MAARPLSRMLRRLLRSSAR	0.00181561	76.221	2	677.271	-0.55117
Q6DD87	202	Zinc finger protein 787	ZNF787	>sp|Q6DD87|ZN787_HUMAN Zinc finger protein 787 OS=Homo sapiens GN=ZNF787 PE=1 SV=2	1	x	x	x	1	E	FSQPKSLARHLRLHPELSGPGVAAKVLAASV	0.000609772	121.95	3	606.26	0.44194
F2Z317	561	Histone-lysine N-methyltransferase SETD2	SETD2	>tr|F2Z317|F2Z317_HUMAN SET domain-containing 2 OS=Homo sapiens GN=SETD2 PE=3 SV=2;>sp|Q9BYW2|SETD2_HUMAN Histone-lysine N-methyltransferase SETD2 OS=Homo sapiens GN=SETD2 PE=1 SV=3;>tr|F5H340|F5H340_HUMAN SET domain-containing 2 OS=Homo sapiens GN=SETD2 P	1	x	x	x	1	K	SKHDSSASRYKSTLSKPIPKSDKFKNSFCCT	0.000336661	135.6	2	756.331	-1.0045
Q8IXK0-5	684	Polyhomeotic-like protein 2	PHC2	>sp|Q8IXK0-5|PHC2_HUMAN Isoform 5 of Polyhomeotic-like protein 2 OS=Homo sapiens GN=PHC2;>sp|Q8IXK0|PHC2_HUMAN Polyhomeotic-like protein 2 OS=Homo sapiens GN=PHC2 PE=1 SV=1;>sp|Q8IXK0-4|PHC2_HUMAN Isoform 4 of Polyhomeotic-like protein 2 OS=Homo sapiens GN	0.918463	x		x	1	D	RYNVGCTKRVGLFHSDRSKLQKAGAATHNRR	0.00250035	130.69	3	543.219	-0.18316
Q9Y5Q8-3	342	General transcription factor 3C polypeptide 5	GTF3C5	>sp|Q9Y5Q8-3|TF3C5_HUMAN Isoform 3 of General transcription factor 3C polypeptide 5 OS=Homo sapiens GN=GTF3C5;>sp|Q9Y5Q8|TF3C5_HUMAN General transcription factor 3C polypeptide 5 OS=Homo sapiens GN=GTF3C5 PE=1 SV=2;>sp|Q9Y5Q8-2|TF3C5_HUMAN Isoform 2 of Gen	1	x		x	1	R	MKHGYAPSDLPVKAKRSTYNYSLPITVKKTS	0.00193573	108.49	3	694.969	0.13963
Q12948	22	Forkhead box protein C1	FOXC1	>sp|Q12948|FOXC1_HUMAN Forkhead box protein C1 OS=Homo sapiens GN=FOXC1 PE=1 SV=3;>tr|A3KPE3|A3KPE3_HUMAN FOXC1 protein OS=Homo sapiens GN=FOXC1 PE=2 SV=1	1			x	1	E	VSSPNSLGVVPYLGGEQSYYRAAAAAAGGGY	0.00280449	85.191	3	1021.77	-0.64352
Q13887	155	Krueppel-like factor 5	KLF5	>sp|Q13887|KLF5_HUMAN Krueppel-like factor 5 OS=Homo sapiens GN=KLF5 PE=1 SV=2;>tr|B4DL96|B4DL96_HUMAN Uncharacterized protein OS=Homo sapiens GN=KLF5 PE=2 SV=1;>tr|A2TJX0|A2TJX0_HUMAN Kruppel-like factor 5 OS=Homo sapiens GN=KLF5 PE=2 SV=1	1		x	x	1	R	LPDITHLRTGLYKSQRPCVTHIKTEPVAIFS	0.00209076	109.47	3	589.574	0.19843
Q9NVN8	20	Guanine nucleotide-binding protein-like 3-like protein	GNL3L	>sp|Q9NVN8|GNL3L_HUMAN Guanine nucleotide-binding protein-like 3-like protein OS=Homo sapiens GN=GNL3L PE=1 SV=1;>tr|A8MX10|A8MX10_HUMAN Uncharacterized protein OS=Homo sapiens GN=GNL3L PE=4 SV=1	1	x		x	1	K	RHKNKKPGEGSKGHKKISWPYPQPAKQNGKK	4.0868e-05	144.27	3	619.265	0.073775
P13010	155	X-ray repair cross-complementing protein 5	XRCC5	>sp|P13010|XRCC5_HUMAN X-ray repair cross-complementing protein 5 OS=Homo sapiens GN=XRCC5 PE=1 SV=3	0.845942	x		x	1	K	SRFSKSQLDIIIHSLKKCDISLQFFLPFSLG	0.000764683	132.63	3	645.971	-0.24757
Q8WV92	20	MIT domain-containing protein 1	MITD1	>sp|Q8WV92|MITD1_HUMAN MIT domain-containing protein 1 OS=Homo sapiens GN=MITD1 PE=1 SV=1;>tr|B8ZZL5|B8ZZL5_HUMAN MIT, microtubule-interacting and transport, domain-containing 1 (Fragment) OS=Homo sapiens GN=MITD1 PE=4 SV=1;>tr|F8WCY2|F8WCY2_HUMAN MIT, mic	0.793654			x	1	K	GLRQDPQSTAAATVLKRAVELDSESRYPQAL	6.01169e-11	169.42	3	814.039	-0.94247
Q6P6C2	365	Probable alpha-ketoglutarate-dependent dioxygenase ABH5	ALKBH5	>sp|Q6P6C2|ALKB5_HUMAN Probable alpha-ketoglutarate-dependent dioxygenase ABH5 OS=Homo sapiens GN=ALKBH5 PE=1 SV=1;>sp|Q6P6C2-2|ALKB5_HUMAN Isoform 2 of Probable alpha-ketoglutarate-dependent dioxygenase ABH5 OS=Homo sapiens GN=ALKBH5;>tr|F5H6G2|F5H6G2_HUM	1	x	x	x	1	E	SVLLPTHRRRGSFSSENYWRKSYESSEDCSE	9.97684e-22	211.51	2	887.301	1.0564
Q68D10	22	Protein SPT2 homolog	SPTY2D1	>sp|Q68D10|SPT2_HUMAN Protein SPT2 homolog OS=Homo sapiens GN=SPTY2D1 PE=1 SV=3;>sp|Q68D10-2|SPT2_HUMAN Isoform 2 of Protein SPT2 homolog OS=Homo sapiens GN=SPTY2D1;>tr|C9JCH5|C9JCH5_HUMAN SPT2, Suppressor of Ty, domain-containing 1 (S. cerevisiae) OS=Homo	1			x	1	R	LMIASKGQGVNNVPKRYSLAVGPPKKDPKVK	0.0036533	109.95	2	814.847	-0.87088
Q9Y2X9	194	Zinc finger protein 281	ZNF281	>sp|Q9Y2X9|ZN281_HUMAN Zinc finger protein 281 OS=Homo sapiens GN=ZNF281 PE=1 SV=1;>tr|A6NF48|A6NF48_HUMAN Zinc finger protein 281 OS=Homo sapiens GN=ZNF281 PE=4 SV=1	1	x		x	1	D	ILHQHVQQQPAQHHRDVLLSSSSRTDDHHGT	0.00372937	114.76	2	752.789	-0.13002
Q15697	283	Zinc finger protein 174	ZNF174	>sp|Q15697|ZN174_HUMAN Zinc finger protein 174 OS=Homo sapiens GN=ZNF174 PE=1 SV=1	1			x	1	E	NAQKPFAHYQRHCRVEYISSPLKSHPLRELK	0.00401005	118.77	2	788.82	1.0616
P30101	62	Protein disulfide-isomerase A3	PDIA3	>sp|P30101|PDIA3_HUMAN Protein disulfide-isomerase A3 OS=Homo sapiens GN=PDIA3 PE=1 SV=4;>tr|G5EA52|G5EA52_HUMAN Protein disulfide isomerase family A, member 3 OS=Homo sapiens GN=PDIA3 PE=3 SV=1;>tr|B3KQT9|B3KQT9_HUMAN Protein disulfide isomerase family A,	0.999286	x	x	x	1	R	LMLVEFFAPWCGHCKRLAPEYEAAATRLKGI	3.70055e-08	141.38	3	630.259	-0.24612
Q9NZT2	52	Opioid growth factor receptor	OGFR	>sp|Q9NZT2|OGFR_HUMAN Opioid growth factor receptor OS=Homo sapiens GN=OGFR PE=1 SV=3;>sp|Q9NZT2-2|OGFR_HUMAN Isoform 2 of Opioid growth factor receptor OS=Homo sapiens GN=OGFR;>tr|Q4VXW4|Q4VXW4_HUMAN Opioid growth factor receptor OS=Homo sapiens GN=OGFR P	1	x	x	x	1	R	DAGDEDEESEEPRAARPSSFQSRMTGSRNWR	5.83858e-15	199.8	2	824.319	0.18835
P35251	94	Replication factor C subunit 1	RFC1	>sp|P35251|RFC1_HUMAN Replication factor C subunit 1 OS=Homo sapiens GN=RFC1 PE=1 SV=4;>sp|P35251-2|RFC1_HUMAN Isoform 2 of Replication factor C subunit 1 OS=Homo sapiens GN=RFC1;>tr|E0CX09|E0CX09_HUMAN Replication factor C (activator 1) 1, 145kDa OS=Homo	1			x	1	K	VKNAKKPPEKLPVSSKPGKISRQDPVTYISE	4.91297e-07	183.37	3	485.209	-0.33129
Q96GN5	262	Cell division cycle-associated 7-like protein	CDCA7L	>sp|Q96GN5|CDA7L_HUMAN Cell division cycle-associated 7-like protein OS=Homo sapiens GN=CDCA7L PE=1 SV=2;>sp|Q96GN5-2|CDA7L_HUMAN Isoform 2 of Cell division cycle-associated 7-like protein OS=Homo sapiens GN=CDCA7L;>tr|B3KTR5|B3KTR5_HUMAN Cell division cyc	1	x		x	1	E	PTSASRKKTVRRAFSEGQITRRMNPTRSARP	0.00348393	120.57	2	775.29	-0.65242
P46013	2291	Antigen KI-67	MKI67	>sp|P46013|KI67_HUMAN Antigen KI-67 OS=Homo sapiens GN=MKI67 PE=1 SV=2;>tr|F5H4V4|F5H4V4_HUMAN Antigen identified by monoclonal antibody Ki-67 OS=Homo sapiens GN=MKI67 PE=4 SV=1;>sp|P46013-2|KI67_HUMAN Isoform Short of Antigen KI-67 OS=Homo sapiens GN=MKI6	1	x		x	1	D	EKDMKAFMGTPVQKLDLPGNLPGSKRWPQTP	0.00399991	104	2	826.342	0.51286
Q14980	2058	Nuclear mitotic apparatus protein 1	NUMA1	>sp|Q14980|NUMA1_HUMAN Nuclear mitotic apparatus protein 1 OS=Homo sapiens GN=NUMA1 PE=1 SV=2;>sp|Q14980-2|NUMA1_HUMAN Isoform 2 of Nuclear mitotic apparatus protein 1 OS=Homo sapiens GN=NUMA1;>tr|F5H2L0|F5H2L0_HUMAN Nuclear mitotic apparatus protein 1 OS=	1		x	x	1	K	DRRQSMAFSILNTPKKLGNSLLRRGASKKAL	0.00496586	144.17	2	721.315	-0.67332
B4DT67	554	SPATS2-like protein	SPATS2L	>tr|B4DT67|B4DT67_HUMAN Uncharacterized protein OS=Homo sapiens GN=SPATS2L PE=2 SV=1;>sp|Q9NUQ6|SPS2L_HUMAN SPATS2-like protein OS=Homo sapiens GN=SPATS2L PE=1 SV=2;>sp|Q9NUQ6-2|SPS2L_HUMAN Isoform 2 of SPATS2-like protein OS=Homo sapiens GN=SPATS2L;>tr|B8	0.816493	x	x	x	1	R	RRRQHAADTSEARPFRGSVGRVSQCNLCPTR	0.000620193	125.92	4	621.512	0.02807
P35251	14	Replication factor C subunit 1	RFC1	>sp|P35251|RFC1_HUMAN Replication factor C subunit 1 OS=Homo sapiens GN=RFC1 PE=1 SV=4;>sp|P35251-2|RFC1_HUMAN Isoform 2 of Replication factor C subunit 1 OS=Homo sapiens GN=RFC1;>tr|E0CX09|E0CX09_HUMAN Replication factor C (activator 1) 1, 145kDa OS=Homo	1	x	x	x	1	K	__MDIRKFFGVIPSGKKLVSETVKKNEKTKS	0.000494628	106.47	2	810.847	-0.692
E9PFF0	29	High mobility group protein B1	HMGB1	>tr|E9PFF0|E9PFF0_HUMAN Uncharacterized protein OS=Homo sapiens GN=HMGB1 PE=4 SV=1;>sp|P09429|HMGB1_HUMAN High mobility group protein B1 OS=Homo sapiens GN=HMGB1 PE=1 SV=3;>tr|Q5T7C6|Q5T7C6_HUMAN High mobility group box 1 (Fragment) OS=Homo sapiens GN=HMGB	0.606107			x	1	K	SSYAFFVQTCREEHKKKHPDASVNFSEFSKK	0.000126445	119.18	3	754.647	-0.9385
Q1ED39	399	Protein C16orf88	C16orf88	>sp|Q1ED39|CP088_HUMAN Protein C16orf88 OS=Homo sapiens GN=C16orf88 PE=1 SV=1	0.610891	x		x	1	R	KNLSPSFSRPASTIARPNMALGKKAADSLQQ	0.000168343	98.7	4	714.828	-1.5587
Q9NQ55	352	Suppressor of SWI4 1 homolog	PPAN	>sp|Q9NQ55|SSF1_HUMAN Suppressor of SWI4 1 homolog OS=Homo sapiens GN=PPAN PE=1 SV=1;>tr|A8MV53|A8MV53_HUMAN HCG2033702, isoform CRA_a OS=Homo sapiens GN=PPAN PE=4 SV=1;>tr|C9J3F9|C9J3F9_HUMAN PPAN-P2RY11 readthrough OS=Homo sapiens GN=PPAN-P2RY11 PE=4 SV=	0.865571	x		x	1	K	QEQREAHRKKSLEGMKKARVGGSDEEASGIP	0.00564417	140.83	2	667.248	0.25764
Q96GV9	144	UNC119-binding protein C5orf30	C5orf30	>sp|Q96GV9|CE030_HUMAN UNC119-binding protein C5orf30 OS=Homo sapiens GN=C5orf30 PE=1 SV=1	1	x	x	x	1	E	RMPSSGDKCTKSLPYEPYKALHGPLPLCLLK	0.00237355	173.24	2	769.286	-0.38492
Q6P4F7	922	Rho GTPase-activating protein 11A	ARHGAP11A	>sp|Q6P4F7|RHGBA_HUMAN Rho GTPase-activating protein 11A OS=Homo sapiens GN=ARHGAP11A PE=1 SV=2;>tr|B4DZN9|B4DZN9_HUMAN Uncharacterized protein OS=Homo sapiens GN=ARHGAP11A PE=2 SV=1	1			x	1	E	SCEESNIGAISKSSMELPSKSFLKMRKHPDS	0.0061224	144.55	2	710.249	0.039783
Q9NYF8	418	Bcl-2-associated transcription factor 1	BCLAF1	>sp|Q9NYF8|BCLF1_HUMAN Bcl-2-associated transcription factor 1 OS=Homo sapiens GN=BCLAF1 PE=1 SV=2;>sp|Q9NYF8-2|BCLF1_HUMAN Isoform 2 of Bcl-2-associated transcription factor 1 OS=Homo sapiens GN=BCLAF1;>tr|E9PK91|E9PK91_HUMAN BCL2-associated transcription	1		x	x	1	D	EETEDYRQFRKSVLADQGKSFATASHRNTEE	4.47535e-20	193.83	2	679.755	0.97353
P35251	1128	Replication factor C subunit 1	RFC1	>sp|P35251|RFC1_HUMAN Replication factor C subunit 1 OS=Homo sapiens GN=RFC1 PE=1 SV=4;>sp|P35251-2|RFC1_HUMAN Isoform 2 of Replication factor C subunit 1 OS=Homo sapiens GN=RFC1	0.971045	x		x	1	K	AIETDAMIKKKTKSSKPSKPEKDKEPRKGKG	8.84656e-06	155.24	3	510.208	0.54392
Q9BWG6	204	Sodium channel modifier 1	SCNM1	>sp|Q9BWG6|SCNM1_HUMAN Sodium channel modifier 1 OS=Homo sapiens GN=SCNM1 PE=1 SV=1;>sp|Q9BWG6-2|SCNM1_HUMAN Isoform 2 of Sodium channel modifier 1 OS=Homo sapiens GN=SCNM1	1		x	x	1	D	ALDHYLTLRSSGWIPDGRGRWVKDENVEFDS	0.00641547	106.49	2	758.269	-0.13482
P48634	1383	Protein PRRC2A	PRRC2A	>sp|P48634|PRC2A_HUMAN Protein PRRC2A OS=Homo sapiens GN=PRRC2A PE=1 SV=3;>sp|P48634-3|PRC2A_HUMAN Isoform 3 of Protein PRRC2A OS=Homo sapiens GN=PRRC2A;>tr|C9JD87|C9JD87_HUMAN Uncharacterized protein OS=Homo sapiens GN=PRRC2A PE=4 SV=1;>tr|C9JI26|C9JI26_H	0.956714	x	x	x	1	R	MSRGDLSQRAKDLSKRSFSSQRPGMERQNRR	5.52681e-05	144.73	3	660.259	-0.26526
Q53F19	541	Uncharacterized protein C17orf85	C17orf85	>sp|Q53F19|CQ085_HUMAN Uncharacterized protein C17orf85 OS=Homo sapiens GN=C17orf85 PE=1 SV=2;>sp|Q53F19-2|CQ085_HUMAN Isoform 2 of Uncharacterized protein C17orf85 OS=Homo sapiens GN=C17orf85	1			x	1	K	PRQDSKGLYADTREKKSGNLWTRLGSAPKTK	0.00679412	139.32	3	501.532	1.4565
Q9H0D6	937	5'-3' exoribonuclease 2	XRN2	>sp|Q9H0D6|XRN2_HUMAN 5'-3' exoribonuclease 2 OS=Homo sapiens GN=XRN2 PE=1 SV=1;>tr|B4DZC3|B4DZC3_HUMAN Uncharacterized protein OS=Homo sapiens GN=XRN2 PE=2 SV=1;>sp|Q9H0D6-2|XRN2_HUMAN Isoform 2 of 5'-3' exoribonuclease 2 OS=Homo sapiens GN=XRN2	1	x	x	x	1	K	RDDRGGRQGYPREGRKYPLPPPSGRYNWN__	0.00684643	103.14	2	826.847	0.83972
P35251	334	Replication factor C subunit 1	RFC1	>sp|P35251|RFC1_HUMAN Replication factor C subunit 1 OS=Homo sapiens GN=RFC1 PE=1 SV=4;>sp|P35251-2|RFC1_HUMAN Isoform 2 of Replication factor C subunit 1 OS=Homo sapiens GN=RFC1	0.999185	x		x	1	E	LAIMKRKEESSYKEIEPVASKRKENAIKLKG	0.00483438	154.84	2	707.27	0.5876
P17676	133	CCAAT/enhancer-binding protein beta	CEBPB	>sp|P17676|CEBPB_HUMAN CCAAT/enhancer-binding protein beta OS=Homo sapiens GN=CEBPB PE=1 SV=2	0.951142			x	1	K	LSDLFSDDYGGKNCKKPAEYGYVSLGRLGAA	0.0079488	63.966	3	627.592	0.90346
Q13123	534	Protein Red	IK	>sp|Q13123|RED_HUMAN Protein Red OS=Homo sapiens GN=IK PE=1 SV=3	0.96644	x	x	x	1	K	FKETNDKAELDRQWKKISAIIEKRKKMEADG	0.00504885	134.98	2	721.82	0.49267
Q9H3P2	191	Negative elongation factor A	WHSC2	>sp|Q9H3P2|NELFA_HUMAN Negative elongation factor A OS=Homo sapiens GN=WHSC2 PE=1 SV=3;>tr|H0Y3X6|H0Y3X6_HUMAN Wolf-Hirschhorn syndrome candidate 2 (Fragment) OS=Homo sapiens GN=WHSC2 PE=4 SV=1;>tr|B3KSP0|B3KSP0_HUMAN Uncharacterized protein OS=Homo sapien	1	x	x	x	1	R	AELLQKSTETAQQLKRSAGVPFHAKGRGLLR	0.00269596	115.37	3	537.555	-0.61726
P78527	2699	DNA-dependent protein kinase catalytic subunit	PRKDC	>sp|P78527|PRKDC_HUMAN DNA-dependent protein kinase catalytic subunit OS=Homo sapiens GN=PRKDC PE=1 SV=3;>sp|P78527-2|PRKDC_HUMAN Isoform 2 of DNA-dependent protein kinase catalytic subunit OS=Homo sapiens GN=PRKDC;>tr|E7EUY0|E7EUY0_HUMAN Protein kinase, D	1	x	x	x	1	D	RSERLQRAPLKSVGPDFGKKRLGLPGDEVDN	9.10473e-16	192.54	2	674.236	0.046778
G5E927	219	Myc-associated zinc finger protein	MAZ	>tr|G5E927|G5E927_HUMAN MYC-associated zinc finger protein (Purine-binding transcription factor), isoform CRA_d OS=Homo sapiens GN=MAZ PE=4 SV=1;>sp|P56270|MAZ_HUMAN Myc-associated zinc finger protein OS=Homo sapiens GN=MAZ PE=1 SV=1;>tr|C6G496|C6G496_HUMA	1	x		x	1	R	NLRRHEAIHTGAKAGRVPSGAMKMPTMVPLS	0.00126016	133.32	2	757.797	-0.047303
O96028-3	602	Probable histone-lysine N-methyltransferase NSD2	WHSC1	>sp|O96028-3|NSD2_HUMAN Isoform 3 of Probable histone-lysine N-methyltransferase NSD2 OS=Homo sapiens GN=WHSC1;>sp|O96028-5|NSD2_HUMAN Isoform 5 of Probable histone-lysine N-methyltransferase NSD2 OS=Homo sapiens GN=WHSC1;>sp|O96028|NSD2_HUMAN Probable his	1			x	1	R	TKNLSDACKPLKKRNRASTAASSALGFSKSS	0.00924107	119.27	3	670.277	-0.042774
F8W7T5	467		TCF7L2	>tr|F8W7T5|F8W7T5_HUMAN Transcription factor 7-like 2 (T-cell-specific, HMG-box) OS=Homo sapiens GN=TCF7L2 PE=4 SV=1;>sp|Q9NQB0-6|TF7L2_HUMAN Isoform 6 of Transcription factor 7-like 2 OS=Homo sapiens GN=TCF7L2;>sp|Q9NQB0-9|TF7L2_HUMAN Isoform 9 of Transcr	1	x	x	x	1	K	KRKRDKQPGETNGEKKSAFATYKVKAAASAH	0.00393805	151.79	2	728.781	-1.1499
Q9Y5Q8-3	354	General transcription factor 3C polypeptide 5	GTF3C5	>sp|Q9Y5Q8-3|TF3C5_HUMAN Isoform 3 of General transcription factor 3C polypeptide 5 OS=Homo sapiens GN=GTF3C5;>sp|Q9Y5Q8|TF3C5_HUMAN General transcription factor 3C polypeptide 5 OS=Homo sapiens GN=GTF3C5 PE=1 SV=2;>sp|Q9Y5Q8-2|TF3C5_HUMAN Isoform 2 of Gen	0.776566	x		x	1	K	KAKRSTYNYSLPITVKKTSSQLVTMHDLKQG	0.01109	90.385	3	737.668	0.13461
Q9NRL2	1277	Bromodomain adjacent to zinc finger domain protein 1A	BAZ1A	>sp|Q9NRL2|BAZ1A_HUMAN Bromodomain adjacent to zinc finger domain protein 1A OS=Homo sapiens GN=BAZ1A PE=1 SV=2;>sp|Q9NRL2-2|BAZ1A_HUMAN Isoform 2 of Bromodomain adjacent to zinc finger domain protein 1A OS=Homo sapiens GN=BAZ1A;>tr|F5H239|F5H239_HUMAN Bro	1	x	x	x	1	K	KRGRPQVRLPVKTRGKLSSSFSSRGQQQEPG	0.0112289	113.99	2	798.808	-0.44575
Q5H9F3-3	1292	BCL-6 corepressor-like protein 1	BCORL1	>sp|Q5H9F3-3|BCORL_HUMAN Isoform 3 of BCL-6 corepressor-like protein 1 OS=Homo sapiens GN=BCORL1;>sp|Q5H9F3|BCORL_HUMAN BCL-6 corepressor-like protein 1 OS=Homo sapiens GN=BCORL1 PE=1 SV=1	1		x	x	1	R	YRSHHAQDKSLLSQGRRHLWRAREMPWRTEA	0.0104236	130.41	3	486.536	-0.32221
Q9Y5B9	513	FACT complex subunit SPT16	SUPT16H	>sp|Q9Y5B9|SP16H_HUMAN FACT complex subunit SPT16 OS=Homo sapiens GN=SUPT16H PE=1 SV=1	1			x	1	K	GEQQIQKARKSNVSYKNPSLMPKEPHIREMK	0.0113655	98.035	3	669.276	0.47205
P62851	90	40S ribosomal protein S25	RPS25	>sp|P62851|RS25_HUMAN 40S ribosomal protein S25 OS=Homo sapiens GN=RPS25 PE=1 SV=1	1	x	x	x	1	E	ERLKIRGSLARAALQELLSKGLIKLVSKHRA	0.0116884	102.4	2	757.32	-0.031308
A6NMQ1	150	DNA polymerase	POLA1	>tr|A6NMQ1|A6NMQ1_HUMAN DNA polymerase OS=Homo sapiens GN=POLA1 PE=3 SV=1;>sp|P09884|DPOLA_HUMAN DNA polymerase alpha catalytic subunit OS=Homo sapiens GN=POLA1 PE=1 SV=2	1			x	1	K	TKPNNIKSMFIACAGKKTADKAVDLSKDGLL	0.0117631	93.011	3	551.878	-0.16307
P09874	488	Poly [ADP-ribose] polymerase 1	PARP1	>sp|P09874|PARP1_HUMAN Poly [ADP-ribose] polymerase 1 OS=Homo sapiens GN=PARP1 PE=1 SV=4	0.972009	x	x	x	1	E	FLAHILSPWGAEVKAEPVEVVAPRGKSGAAL	0.000413774	132.79	2	804.329	1.1437
Q15361	68	Transcription termination factor 1	TTF1	>sp|Q15361|TTF1_HUMAN Transcription termination factor 1 OS=Homo sapiens GN=TTF1 PE=1 SV=3;>tr|F8WDV8|F8WDV8_HUMAN Transcription termination factor, RNA polymerase I OS=Homo sapiens GN=TTF1 PE=4 SV=1	0.89208	x	x	x	1	K	KKRKKDFQHLISSPLKKSRICDETANATSTL	3.28845e-10	179.94	3	651.955	-0.273
G3V3A4	449	SNW domain-containing protein 1	SNW1	>tr|G3V3A4|G3V3A4_HUMAN SNW domain-containing 1 OS=Homo sapiens GN=SNW1 PE=4 SV=1;>sp|Q13573|SNW1_HUMAN SNW domain-containing protein 1 OS=Homo sapiens GN=SNW1 PE=1 SV=1;>tr|G3V4X8|G3V4X8_HUMAN SNW domain-containing 1 OS=Homo sapiens GN=SNW1 PE=4 SV=1	0.859983	x		x	1	R	DQAWRGGKDMAQSIYRPSKNLDKDMYGDDLE	0.000313484	133.47	3	612.906	0.26064
Q9Y3C1	19	Nucleolar protein 16	NOP16	>sp|Q9Y3C1|NOP16_HUMAN Nucleolar protein 16 OS=Homo sapiens GN=NOP16 PE=1 SV=2;>tr|D6RGD3|D6RGD3_HUMAN NOP16 nucleolar protein homolog (yeast) OS=Homo sapiens GN=NOP16 PE=4 SV=1;>tr|E7ERV7|E7ERV7_HUMAN NOP16 nucleolar protein homolog (yeast) OS=Homo sapien	1	x		x	1	R	AKGKTRRQKFGYSVNRKRLNRNARRKAAPRI	0.0139183	124.81	3	504.529	-0.063202
O96028-3	443	Probable histone-lysine N-methyltransferase NSD2	WHSC1	>sp|O96028-3|NSD2_HUMAN Isoform 3 of Probable histone-lysine N-methyltransferase NSD2 OS=Homo sapiens GN=WHSC1;>sp|O96028-5|NSD2_HUMAN Isoform 5 of Probable histone-lysine N-methyltransferase NSD2 OS=Homo sapiens GN=WHSC1;>sp|O96028|NSD2_HUMAN Probable his	1	x		x	1	K	EADPRRGVGSPPGRKKTTVSMPRSRKGDAAS	0.0140028	124.23	2	730.786	0.43487
Q9NWT1	364	p21-activated protein kinase-interacting protein 1	PAK1IP1	>sp|Q9NWT1|PK1IP_HUMAN p21-activated protein kinase-interacting protein 1 OS=Homo sapiens GN=PAK1IP1 PE=1 SV=2	1	x	x	x	1	E	TKKRGLTGDSKKATKESGLISTKKRKMVEML	0.0104267	135.56	2	688.263	0.90254
Q9BQG0-2	1301	Myb-binding protein 1A	MYBBP1A	>sp|Q9BQG0-2|MBB1A_HUMAN Isoform 2 of Myb-binding protein 1A OS=Homo sapiens GN=MYBBP1A;>sp|Q9BQG0|MBB1A_HUMAN Myb-binding protein 1A OS=Homo sapiens GN=MYBBP1A PE=1 SV=2	1	x	x	x	1	R	VLGKSPLSALARKKARLSLVIRSPSLLQSGA	0.0141865	161.51	3	490.228	0.10113
Q9NYD6	38	Homeobox protein Hox-C10	HOXC10	>sp|Q9NYD6|HXC10_HUMAN Homeobox protein Hox-C10 OS=Homo sapiens GN=HOXC10 PE=1 SV=2	1			x	1	D	ERYSRSAGMYMQSGSDFNCGVMRGCGLAPSL	0.0146742	82.406	3	846.958	-0.223
Q14781	178	Chromobox protein homolog 2	CBX2	>sp|Q14781|CBX2_HUMAN Chromobox protein homolog 2 OS=Homo sapiens GN=CBX2 PE=1 SV=2	1		x	x	1	R	KRGRKPLPPEQKATRRPVSLAKVLKTARKDL	0.0155363	146.88	3	437.855	-0.38398
Q8WW12	82	PEST proteolytic signal-containing nuclear protein	PCNP	>sp|Q8WW12|PCNP_HUMAN PEST proteolytic signal-containing nuclear protein OS=Homo sapiens GN=PCNP PE=1 SV=2;>sp|Q8WW12-2|PCNP_HUMAN Isoform 2 of PEST proteolytic signal-containing nuclear protein OS=Homo sapiens GN=PCNP	1	x	x	x	1	K	KISKFGFAIGSQTTKKASAISIKLGSSKPKE	0.00320107	154.15	2	679.791	-0.19803
Q7LFL8	67	CXXC-type zinc finger protein 5	CXXC5	>sp|Q7LFL8|CXXC5_HUMAN CXXC-type zinc finger protein 5 OS=Homo sapiens GN=CXXC5 PE=2 SV=1;>tr|E7EVI8|E7EVI8_HUMAN CXXC finger protein 5 (Fragment) OS=Homo sapiens GN=CXXC5 PE=4 SV=1;>tr|D6RBE0|D6RBE0_HUMAN CXXC finger protein 5 (Fragment) OS=Homo sapiens G	1	x	x	x	1	E	DTPPPERRNKSGIISEPLNKSLRRSRPLSHY	1.84154e-18	198.32	2	799.829	0.16563
Q4G0S7	203	Coiled-coil domain-containing protein 152	CCDC152	>sp|Q4G0S7|CC152_HUMAN Coiled-coil domain-containing protein 152 OS=Homo sapiens GN=CCDC152 PE=2 SV=3;>tr|B4E0P7|B4E0P7_HUMAN Uncharacterized protein OS=Homo sapiens GN=CCDC152 PE=2 SV=1	1	x		x	1	D	DAKLARVQTKSKSYQDSTVLPQSIYRRKLQH	0.00140339	99.481	3	733.299	0.31677
Q9NW13	641	RNA-binding protein 28	RBM28	>sp|Q9NW13|RBM28_HUMAN RNA-binding protein 28 OS=Homo sapiens GN=RBM28 PE=1 SV=3;>tr|E9PDD9|E9PDD9_HUMAN RNA-binding motif protein 28 OS=Homo sapiens GN=RBM28 PE=4 SV=1	1			x	1	K	HHTEEQSKVPPEQKRKAGSTSWTGFQTKAEV	0.018089	97.352	3	647.259	0.39417
Q8N5P1	190	Zinc finger CCCH domain-containing protein 8	ZC3H8	>sp|Q8N5P1|ZC3H8_HUMAN Zinc finger CCCH domain-containing protein 8 OS=Homo sapiens GN=ZC3H8 PE=1 SV=2	1			x	1	E	KQQHLSQAFINQHTVERKGKQICKYFLERKC	4.47856e-12	140.95	3	826.351	-0.65726
P84098	9	60S ribosomal protein L19	RPL19	>sp|P84098|RL19_HUMAN 60S ribosomal protein L19 OS=Homo sapiens GN=RPL19 PE=1 SV=1	1	x	x	x	1	R	_______MSMLRLQKRLASSVLRCGKKKVWL	0.00907632	133.89	2	721.813	0.69759
Q8NBV8	13	Synaptotagmin-8	SYT8	>sp|Q8NBV8|SYT8_HUMAN Synaptotagmin-8 OS=Homo sapiens GN=SYT8 PE=2 SV=4;>sp|Q8NBV8-1|SYT8_HUMAN Isoform 1 of Synaptotagmin-8 OS=Homo sapiens GN=SYT8	1			x	1	R	___MLHLHGWQTMQGRKMGHPPVSPSAPAPA	0.0193104	36.284	3	730.97	0.0072162
Q49AG3	86	Zinc finger BED domain-containing protein 5	ZBED5	>sp|Q49AG3|ZBED5_HUMAN Zinc finger BED domain-containing protein 5 OS=Homo sapiens GN=ZBED5 PE=1 SV=2;>tr|E9PM71|E9PM71_HUMAN Zinc finger, BED-type-containing 5 (Fragment) OS=Homo sapiens GN=ZBED5 PE=4 SV=1;>tr|E9PJ57|E9PJ57_HUMAN Zinc finger, BED-type-con	0.905231	x	x	x	1	E	EDKQLQPSVSKKSEGELSRVKFISNSNKITF	0.00969104	125.23	2	659.721	0.84712
Q14676	1798	Mediator of DNA damage checkpoint protein 1	MDC1	>sp|Q14676|MDC1_HUMAN Mediator of DNA damage checkpoint protein 1 OS=Homo sapiens GN=MDC1 PE=1 SV=3;>tr|E9PGY5|E9PGY5_HUMAN Uncharacterized protein OS=Homo sapiens GN=MDC1 PE=4 SV=1;>sp|Q14676-2|MDC1_HUMAN Isoform 2 of Mediator of DNA damage checkpoint pro	0.651172	x	x	x	1	R	IHASQIQKVEPAGRSRFTPELQPKASQSRKR	0.012163	113.07	2	872.361	0.50858
Q49AG3	82	Zinc finger BED domain-containing protein 5	ZBED5	>sp|Q49AG3|ZBED5_HUMAN Zinc finger BED domain-containing protein 5 OS=Homo sapiens GN=ZBED5 PE=1 SV=2;>tr|E9PM71|E9PM71_HUMAN Zinc finger, BED-type-containing 5 (Fragment) OS=Homo sapiens GN=ZBED5 PE=4 SV=1;>tr|E9PJ57|E9PJ57_HUMAN Zinc finger, BED-type-con	0.964487	x		x	1	K	ILQSEDKQLQPSVSKKSEGELSRVKFISNSN	0.0195002	116.84	2	723.769	1.3343
Q6SPF0	88	Atherin	SAMD1	>sp|Q6SPF0|SAMD1_HUMAN Atherin OS=Homo sapiens GN=SAMD1 PE=1 SV=1;>tr|E9PIW9|E9PIW9_HUMAN Sterile alpha motif domain-containing 1 OS=Homo sapiens GN=SAMD1 PE=4 SV=1	1			x	1	K	LEKLIQQRAVLRVSYKGSISYRNAARVQPPR	0.0207674	86.803	2	850.839	-0.10714
P09382	38	Galectin-1	LGALS1	>sp|P09382|LEG1_HUMAN Galectin-1 OS=Homo sapiens GN=LGALS1 PE=1 SV=2	1	x	x	x	1	D	EVAPDAKSFVLNLGKDSNNLCLHFNPRFNAH	2.64669e-10	164.93	3	676.587	-0.64638
O00571	87	ATP-dependent RNA helicase DDX3X	DDX3X	>sp|O00571|DDX3X_HUMAN ATP-dependent RNA helicase DDX3X OS=Homo sapiens GN=DDX3X PE=1 SV=3;>tr|B4E3E8|B4E3E8_HUMAN DEAD (Asp-Glu-Ala-Asp) box polypeptide 3, X-linked OS=Homo sapiens GN=DDX3X PE=2 SV=1;>tr|B4DLU5|B4DLU5_HUMAN Uncharacterized protein OS=Homo	1	x		x	1	D	FGSRSDSRGKSSFFSDRGSGSRGRFDDRGRS	0.0212566	157.59	2	693.724	0.29823
G5E927	187	Myc-associated zinc finger protein	MAZ	>tr|G5E927|G5E927_HUMAN MYC-associated zinc finger protein (Purine-binding transcription factor), isoform CRA_d OS=Homo sapiens GN=MAZ PE=4 SV=1;>sp|P56270|MAZ_HUMAN Myc-associated zinc finger protein OS=Homo sapiens GN=MAZ PE=1 SV=1;>tr|C6G496|C6G496_HUMA	1	x	x	x	1	K	AVAPVASALEKKTKSKGPYICALCAKEFKNG	0.0108593	119.56	3	636.919	-0.14948
Q9NR12	347	PDZ and LIM domain protein 7	PDLIM7	>sp|Q9NR12|PDLI7_HUMAN PDZ and LIM domain protein 7 OS=Homo sapiens GN=PDLIM7 PE=1 SV=1;>sp|Q9NR12-2|PDLI7_HUMAN Isoform 2 of PDZ and LIM domain protein 7 OS=Homo sapiens GN=PDLIM7	0.942862	x		x	1	K	CYDVRYAPSCAKCKKKITGEIMHALKMTWHV	0.023631	69.979	2	899.386	0.64952
P46013	663	Antigen KI-67	MKI67	>sp|P46013|KI67_HUMAN Antigen KI-67 OS=Homo sapiens GN=MKI67 PE=1 SV=2;>tr|F5H4V4|F5H4V4_HUMAN Antigen identified by monoclonal antibody Ki-67 OS=Homo sapiens GN=MKI67 PE=4 SV=1;>sp|P46013-2|KI67_HUMAN Isoform Short of Antigen KI-67 OS=Homo sapiens GN=MKI6	1	x	x	x	1	D	SGASEANLIVAKSWADVVKLGAKQTQTKVIK	2.38622e-07	153.24	2	673.247	-0.43986
A8MTC3	1235	Retinoic acid-induced protein 1	RAI1	>tr|A8MTC3|A8MTC3_HUMAN Retinoic acid-induced 1 OS=Homo sapiens GN=RAI1 PE=4 SV=1;>sp|Q7Z5J4|RAI1_HUMAN Retinoic acid-induced protein 1 OS=Homo sapiens GN=RAI1 PE=1 SV=2;>tr|C9JWB0|C9JWB0_HUMAN Retinoic acid-induced 1 OS=Homo sapiens GN=RAI1 PE=4 SV=1;>sp|	1			x	1	K	HALKRKSAFMAPVPTKKRNLVLRSRSSSSSN	0.0250692	85.909	3	573.24	-0.7738
Q96J94	603	Piwi-like protein 1	PIWIL1	>sp|Q96J94|PIWL1_HUMAN Piwi-like protein 1 OS=Homo sapiens GN=PIWIL1 PE=1 SV=1;>sp|Q96J94-2|PIWL1_HUMAN Isoform 2 of Piwi-like protein 1 OS=Homo sapiens GN=PIWIL1;>sp|Q96J94-3|PIWL1_HUMAN Isoform 3 of Piwi-like protein 1 OS=Homo sapiens GN=PIWIL1	1			x	1	K	ARTLGKQQTVMAIATKIALQMNCKMGGELWR	0.0254515	41.871	3	874.71	-1.1422
Q6IQ21	148	Zinc finger protein 770	ZNF770	>sp|Q6IQ21|ZN770_HUMAN Zinc finger protein 770 OS=Homo sapiens GN=ZNF770 PE=2 SV=1	1	x	x	x	1	D	FTTEERWALHPCSKSDPMYSMKRRKNIHACT	0.00359143	152.07	2	750.235	-0.21033
Q3KQU3	94	MAP7 domain-containing protein 1	MAP7D1	>sp|Q3KQU3|MA7D1_HUMAN MAP7 domain-containing protein 1 OS=Homo sapiens GN=MAP7D1 PE=1 SV=1;>sp|Q3KQU3-4|MA7D1_HUMAN Isoform 4 of MAP7 domain-containing protein 1 OS=Homo sapiens GN=MAP7D1;>sp|Q3KQU3-2|MA7D1_HUMAN Isoform 2 of MAP7 domain-containing protei	1	x	x	x	1	R	PAPPQEESPSSEAKSRGPTPPAMGPRDARPP	1.10295e-09	165.86	3	588.902	-1.006
Q9GZR2	361	RNA exonuclease 4	REXO4	>sp|Q9GZR2|REXO4_HUMAN RNA exonuclease 4 OS=Homo sapiens GN=REXO4 PE=1 SV=2;>sp|Q9GZR2-2|REXO4_HUMAN Isoform 2 of RNA exonuclease 4 OS=Homo sapiens GN=REXO4	1	x	x	x	1	R	DTQKYKPFKSQVKSGRPSLRLLSEKILGLQV	0.0206194	133.13	2	657.255	-0.36711
Q9NWF9-1	463	E3 ubiquitin-protein ligase RNF216	RNF216	>sp|Q9NWF9-1|RN216_HUMAN Isoform 2 of E3 ubiquitin-protein ligase RNF216 OS=Homo sapiens GN=RNF216;>sp|Q9NWF9|RN216_HUMAN E3 ubiquitin-protein ligase RNF216 OS=Homo sapiens GN=RNF216 PE=1 SV=3;>tr|E9PHN2|E9PHN2_HUMAN Uncharacterized protein OS=Homo sapiens	0.81586	x	x	x	1	K	KWALHELKGHYAITRKALSDAIKKWQELSPE	0.0348536	122.7	2	757.836	0.17901
Q8N4W9	247	Zinc finger protein 808	ZNF808	>sp|Q8N4W9|ZN808_HUMAN Zinc finger protein 808 OS=Homo sapiens GN=ZNF808 PE=2 SV=2;>sp|Q8N4W9-2|ZN808_HUMAN Isoform 2 of Zinc finger protein 808 OS=Homo sapiens GN=ZNF808;>sp|Q6ZNG1|ZN600_HUMAN Zinc finger protein 600 OS=Homo sapiens GN=ZNF600 PE=1 SV=2;>s	1			x	1	R	PCNESGKAFNCSSLLRKHQIPHLGDKQYKCD	0.0357247	85.672	3	579.567	0.40626
Q9NUP7	128	tRNA guanosine-2'-O-methyltransferase TRM13 homolog	CCDC76	>sp|Q9NUP7|TRM13_HUMAN tRNA guanosine-2'-O-methyltransferase TRM13 homolog OS=Homo sapiens GN=CCDC76 PE=1 SV=2;>sp|Q9NUP7-2|TRM13_HUMAN Isoform 2 of tRNA guanosine-2'-O-methyltransferase TRM13 homolog OS=Homo sapiens GN=CCDC76	0.810309			x	1	K	SLSEEQLEKLIKKLRKASEGLNSTLKDHIMS	0.0363475	81.904	2	844.85	0.40211
Q9P2N5	1015	RNA-binding protein 27	RBM27	>sp|Q9P2N5|RBM27_HUMAN RNA-binding protein 27 OS=Homo sapiens GN=RBM27 PE=1 SV=2	1		x	x	1	K	QGPKFKDRRLQISWHKPKVPSISTETEEEEV	0.0394242	76.326	3	559.911	0.33187
P61247	60	40S ribosomal protein S3a	RPS3A	>sp|P61247|RS3A_HUMAN 40S ribosomal protein S3a OS=Homo sapiens GN=RPS3A PE=1 SV=2;>tr|D6RAT0|D6RAT0_HUMAN Ribosomal protein S3A OS=Homo sapiens GN=RPS3A PE=3 SV=1;>tr|D6RG13|D6RG13_HUMAN Ribosomal protein S3A (Fragment) OS=Homo sapiens GN=RPS3A PE=3 SV=1;	1	x	x	x	1	D	GKTLVTRTQGTKIASDGLKGRVFEVSLADLQ	0.0231914	152.86	2	622.733	-0.25913
P35251	19	Replication factor C subunit 1	RFC1	>sp|P35251|RFC1_HUMAN Replication factor C subunit 1 OS=Homo sapiens GN=RFC1 PE=1 SV=4;>sp|P35251-2|RFC1_HUMAN Isoform 2 of Replication factor C subunit 1 OS=Homo sapiens GN=RFC1;>tr|E0CX09|E0CX09_HUMAN Replication factor C (activator 1) 1, 145kDa OS=Homo	1	x		x	1	E	RKFFGVIPSGKKLVSETVKKNEKTKSDEETL	6.57247e-05	150.35	2	658.762	-0.523
Q9Y3B9	207	RRP15-like protein	RRP15	>sp|Q9Y3B9|RRP15_HUMAN RRP15-like protein OS=Homo sapiens GN=RRP15 PE=1 SV=2	1			x	1	K	GSSMRKRAKLISTVSKKDFISVLRGMDGSTN	0.0410117	99.973	3	472.877	0.24052
Q15527	253	Surfeit locus protein 2	SURF2	>sp|Q15527|SURF2_HUMAN Surfeit locus protein 2 OS=Homo sapiens GN=SURF2 PE=1 SV=3	1	x		x	1	K	KFKSHHRKPKSFSSCKQPG____________	0.043456	98.898	2	769.755	0.59771
Q03001-3	1259			>sp|Q03001-3|DYST_HUMAN Isoform 3 of Dystonin OS=Homo sapiens GN=DST	0.792955			x	1	K	ENTFTRRTLEDHLKRKDLSLNDLEQQKNKLM	0.0455316	75.695	2	986.408	-1.2863
P30411	169	B2 bradykinin receptor	BDKRB2	>sp|P30411|BKRB2_HUMAN B2 bradykinin receptor OS=Homo sapiens GN=BDKRB2 PE=1 SV=2;>sp|P30411-2|BKRB2_HUMAN Isoform Short of B2 bradykinin receptor OS=Homo sapiens GN=BDKRB2	1			x	2	R	DRYLALVKTMSMGRMRGVRWAKLYSLVIWGC	0.0477952	57.859	3	701.231	0.33761
P30411	172	B2 bradykinin receptor	BDKRB2	>sp|P30411|BKRB2_HUMAN B2 bradykinin receptor OS=Homo sapiens GN=BDKRB2 PE=1 SV=2;>sp|P30411-2|BKRB2_HUMAN Isoform Short of B2 bradykinin receptor OS=Homo sapiens GN=BDKRB2	1			x	2	R	LALVKTMSMGRMRGVRWAKLYSLVIWGCTLL	0.0477952	57.859	3	701.231	0.33761
Q9Y4I1-3	1298	Unconventional myosin-Va	MYO5A	>sp|Q9Y4I1-3|MYO5A_HUMAN Isoform 3 of Unconventional myosin-Va OS=Homo sapiens GN=MYO5A;>tr|F8W6H6|F8W6H6_HUMAN Myosin VA (heavy chain 12, myoxin) OS=Homo sapiens GN=MYO5A PE=4 SV=1;>sp|Q9Y4I1|MYO5A_HUMAN Unconventional myosin-Va OS=Homo sapiens GN=MYO5A P	0.737372			x	2	D	KDDKNTMTDSTILLEDVQKMKDKGEIAQAYI	0.0496712	47.082	3	935.993	0.32287
Q8TDD1-2	764	ATP-dependent RNA helicase DDX54	DDX54	>sp|Q8TDD1-2|DDX54_HUMAN Isoform 2 of ATP-dependent RNA helicase DDX54 OS=Homo sapiens GN=DDX54;>sp|Q8TDD1|DDX54_HUMAN ATP-dependent RNA helicase DDX54 OS=Homo sapiens GN=DDX54 PE=1 SV=2	1			x	1	K	KKIKTESGRYISSSYKRDLYQKWKQKQKIDD	0.0501456	94.297	3	515.532	-0.39923
Q9H0G5	179	Nuclear speckle splicing regulatory protein 1	NSRP1	>sp|Q9H0G5|NSRP1_HUMAN Nuclear speckle splicing regulatory protein 1 OS=Homo sapiens GN=NSRP1 PE=1 SV=1;>tr|F5H727|F5H727_HUMAN Nuclear speckle-splicing regulatory protein 1 OS=Homo sapiens GN=NSRP1 PE=4 SV=1	1			x	1	D	RAAALEACLDVTKQKDLSGFYRHLLNQAVGE	0.0504641	114.89	2	699.742	-0.034972
Q9H4L7-2	77	SWI/SNF-related matrix-associated actin-dependent regulator of chromatin subfamily A containing DEAD/H box 1	SMARCAD1	>sp|Q9H4L7-2|SMRCD_HUMAN Isoform 2 of SWI/SNF-related matrix-associated actin-dependent regulator of chromatin subfamily A containing DEAD/H box 1 OS=Homo sapiens GN=SMARCAD1;>sp|Q9H4L7|SMRCD_HUMAN SWI/SNF-related matrix-associated actin-dependent regulato	1			x	1	K	KTEDSSVPETPDNERKASISYFKNQRGIQYI	0.0508816	93.839	2	742.797	-1.7996
P49750-4	808	YLP motif-containing protein 1	YLPM1	>sp|P49750-4|YLPM1_HUMAN Isoform 4 of YLP motif-containing protein 1 OS=Homo sapiens GN=YLPM1;>sp|P49750|YLPM1_HUMAN YLP motif-containing protein 1 OS=Homo sapiens GN=YLPM1 PE=1 SV=3;>sp|P49750-3|YLPM1_HUMAN Isoform 3 of YLP motif-containing protein 1 OS=H	1	x		x	1	K	PRPRYEGHPAEGTKSKWGMIPRGPASQFYIT	0.0421695	128.81	2	758.296	0.14567
Q99958	210	Forkhead box protein C2	FOXC2	>sp|Q99958|FOXC2_HUMAN Forkhead box protein C2 OS=Homo sapiens GN=FOXC2 PE=1 SV=1	0.752388	x		x	1	K	PATPHLADAPKEAEKKVVIKSEAASPALPVI	1.98482e-06	148.29	3	798.069	-0.25352
Q9Y3B9	209	RRP15-like protein	RRP15	>sp|Q9Y3B9|RRP15_HUMAN RRP15-like protein OS=Homo sapiens GN=RRP15 PE=1 SV=2	1	x		x	1	D	SMRKRAKLISTVSKKDFISVLRGMDGSTNET	0.0330767	134.66	2	695.776	0.03811
Q13416	112	Origin recognition complex subunit 2	ORC2	>sp|Q13416|ORC2_HUMAN Origin recognition complex subunit 2 OS=Homo sapiens GN=ORC2 PE=1 SV=2	1		x	x	1	E	FQNRKHSEKMAKLASELAKTPQKSVSFSLKN	0.0106671	146.27	2	636.749	0.77282
Q96EU6	234	Ribosomal RNA processing protein 36 homolog	RRP36	>sp|Q96EU6|RRP36_HUMAN Ribosomal RNA processing protein 36 homolog OS=Homo sapiens GN=RRP36 PE=1 SV=1;>sp|Q96EU6-2|RRP36_HUMAN Isoform 2 of Ribosomal RNA processing protein 36 homolog OS=Homo sapiens GN=RRP36	0.834931	x		x	1	K	QLALAEKFKELKRSKKLENFLSRKRRRNAGK	0.0223432	113.42	2	774.318	0.43372
B3KVH1	461	Protein Wiz	WIZ	>tr|B3KVH1|B3KVH1_HUMAN Uncharacterized protein OS=Homo sapiens GN=WIZ PE=2 SV=1;>tr|B7ZM82|B7ZM82_HUMAN Uncharacterized protein OS=Homo sapiens GN=WIZ PE=2 SV=1;>sp|O95785|WIZ_HUMAN Protein Wiz OS=Homo sapiens GN=WIZ PE=1 SV=2;>sp|O95785-2|WIZ_HUMAN Isofo	1	x	x	x	1	K	GSPIDTLREILKKKSKPCLIKKEPPAGDLAP	0.00848315	134.84	3	462.856	0.027379
Q12797	437	Aspartyl/asparaginyl beta-hydroxylase	ASPH	>sp|Q12797|ASPH_HUMAN Aspartyl/asparaginyl beta-hydroxylase OS=Homo sapiens GN=ASPH PE=1 SV=3;>tr|F5H667|F5H667_HUMAN Aspartate beta-hydroxylase OS=Homo sapiens GN=ASPH PE=4 SV=1;>tr|F8W7A9|F8W7A9_HUMAN Aspartate beta-hydroxylase OS=Homo sapiens GN=ASPH PE	1	x	x	x	1	R	SLKRRSDRQQFLGHMRGSLLTLQRLVQLFPN	0.0012541	99.069	3	814.698	-0.67741
Q9Y520-7	1231	Protein PRRC2C	PRRC2C	>sp|Q9Y520-7|PRC2C_HUMAN Isoform 7 of Protein PRRC2C OS=Homo sapiens GN=PRRC2C;>sp|Q9Y520|PRC2C_HUMAN Protein PRRC2C OS=Homo sapiens GN=PRRC2C PE=1 SV=4;>tr|E9PF21|E9PF21_HUMAN Proline-rich coiled-coil 2C OS=Homo sapiens GN=PRRC2C PE=4 SV=1;>sp|Q9Y520-5|PR	1	x		x	1	E	HTRDYPQYRDNKPRAEHIPSGPLRQREESET	0.0142468	94.122	3	539.887	0.7871
Q8N0U7	309	Uncharacterized protein C1orf87	C1orf87	>sp|Q8N0U7|CA087_HUMAN Uncharacterized protein C1orf87 OS=Homo sapiens GN=C1orf87 PE=2 SV=1	1	x		x	2	K	SSSQPEVNRSLLEILKMALRTTNGRLNIDNL	0.0467381	54.598	3	795.639	0.26391
Q5UIP0	793	Telomere-associated protein RIF1	RIF1	>sp|Q5UIP0|RIF1_HUMAN Telomere-associated protein RIF1 OS=Homo sapiens GN=RIF1 PE=1 SV=2;>sp|Q5UIP0-2|RIF1_HUMAN Isoform 2 of Telomere-associated protein RIF1 OS=Homo sapiens GN=RIF1	1	x	x	x	2	K	PKVKSPQRPSDWSKKKNEPLGKLTSLFKLIV	0.0305822	82.261	3	623.196	0.55679
O00257	212	E3 SUMO-protein ligase CBX4	CBX4	>sp|O00257|CBX4_HUMAN E3 SUMO-protein ligase CBX4 OS=Homo sapiens GN=CBX4 PE=1 SV=3	1	x		x	1	K	KWAQGAGAKGYLGAVKPLAGAAGAPGKGSEK	1.21512e-10	145.89	3	713.661	0.52175
Q8IYA6	397	Cytoskeleton-associated protein 2-like	CKAP2L	>sp|Q8IYA6|CKP2L_HUMAN Cytoskeleton-associated protein 2-like OS=Homo sapiens GN=CKAP2L PE=1 SV=4;>tr|F5H0M5|F5H0M5_HUMAN Cytoskeleton-associated protein 2-like OS=Homo sapiens GN=CKAP2L PE=4 SV=1	1	x		x	1	R	TVGRFNSAIPSTPSIRPNGTSGNKHNNNGFQ	0.00113395	90.084	3	862.706	0.13686
O43709	254	Uncharacterized methyltransferase WBSCR22	WBSCR22	>sp|O43709|WBS22_HUMAN Uncharacterized methyltransferase WBSCR22 OS=Homo sapiens GN=WBSCR22 PE=1 SV=2;>tr|C9K060|C9K060_HUMAN Williams Beuren syndrome chromosome region 22 OS=Homo sapiens GN=WBSCR22 PE=4 SV=1	0.629946	x	x	x	1	E	MSRRGMVRKSRAWVLEKKERHRRQGREVRPD	0.0191078	127.17	2	765.313	-0.52291
P36915	28	Guanine nucleotide-binding protein-like 1	GNL1	>sp|P36915|GNL1_HUMAN Guanine nucleotide-binding protein-like 1 OS=Homo sapiens GN=GNL1 PE=1 SV=2;>tr|E9PHP0|E9PHP0_HUMAN Uncharacterized protein OS=Homo sapiens GN=GNL1 PE=4 SV=1	0.604018	x	x	x	1	D	KKQLQDKRERKRGLQDGLRSSSNSRSGSRER	0.0637691	102.06	3	485.864	-0.030493
P35251	1069	Replication factor C subunit 1	RFC1	>sp|P35251|RFC1_HUMAN Replication factor C subunit 1 OS=Homo sapiens GN=RFC1 PE=1 SV=4;>sp|P35251-2|RFC1_HUMAN Isoform 2 of Replication factor C subunit 1 OS=Homo sapiens GN=RFC1;>tr|H0Y9P8|H0Y9P8_HUMAN Replication factor C (activator 1) 1, 145kDa (Fragmen	1	x		x	1	E	LDPKVKAAFTRAYNKEAHLTPYSLQAIKASR	6.88816e-10	171.26	3	671.29	-0.31439
P23025	46	DNA repair protein complementing XP-A cells	XPA	>sp|P23025|XPA_HUMAN DNA repair protein complementing XP-A cells OS=Homo sapiens GN=XPA PE=1 SV=1;>tr|F2Z2T2|F2Z2T2_HUMAN Xeroderma pigmentosum, complementation group A OS=Homo sapiens GN=XPA PE=4 SV=1	1	x		x	1	R	KRQRALMLRQARLAARPYSATAAAATGGMAN	8.57889e-37	229.76	3	845.036	-0.82934
Q93073	471	Selenocysteine insertion sequence-binding protein 2-like	SECISBP2L	>sp|Q93073|SBP2L_HUMAN Selenocysteine insertion sequence-binding protein 2-like OS=Homo sapiens GN=SECISBP2L PE=2 SV=3;>sp|Q93073-2|SBP2L_HUMAN Isoform 2 of Selenocysteine insertion sequence-binding protein 2-like OS=Homo sapiens GN=SECISBP2L	0.730903	x		x	1	K	LATAQEYSEISMEQKKLQEALSKAAGKKNKT	0.00858462	79.974	3	486.541	0.80657
Q86U42	287	Polyadenylate-binding protein 2	PABPN1	>sp|Q86U42|PABP2_HUMAN Polyadenylate-binding protein 2 OS=Homo sapiens GN=PABPN1 PE=1 SV=3;>sp|Q86U42-2|PABP2_HUMAN Isoform 2 of Polyadenylate-binding protein 2 OS=Homo sapiens GN=PABPN1;>sp|Q92843-2|B2CL2_HUMAN Isoform 3 of Bcl-2-like protein 2 OS=Homo sa	1			x	1	R	NYNSSRSRFYSGFNSRPRGRVYRGRARATSW	4.91759e-07	152.47	3	591.226	-0.52558
Q96FI4	209	Endonuclease 8-like 1	NEIL1	>sp|Q96FI4|NEIL1_HUMAN Endonuclease 8-like 1 OS=Homo sapiens GN=NEIL1 PE=1 SV=3	0.870302	x			1	E	ARSVLEALQQHRPSPELTLSQKIRTKLQNPD	1.63417e-161	351.55	3	934.767	-0.10811
Q8WWY3	257	U4/U6 small nuclear ribonucleoprotein Prp31	PRPF31	>sp|Q8WWY3|PRP31_HUMAN U4/U6 small nuclear ribonucleoprotein Prp31 OS=Homo sapiens GN=PRPF31 PE=1 SV=2;>tr|E7EVX8|E7EVX8_HUMAN PRP31 pre-mRNA-processing factor 31 homolog (S. cerevisiae) OS=Homo sapiens GN=PRPF31 PE=4 SV=1;>tr|E7ESA8|E7ESA8_HUMAN PRP31 pre	0.787767	x			1	K	SKMPACNIMLLGAQRKTLSGFSSTSVLPHTG	1.29352e-102	299.97	4	1014.98	-0.3494
Q99590	1101	Protein SCAF11	SCAF11	>sp|Q99590|SCAFB_HUMAN Protein SCAF11 OS=Homo sapiens GN=SCAF11 PE=1 SV=2;>tr|F8VXG7|F8VXG7_HUMAN SR-related CTD-associated factor 11 OS=Homo sapiens GN=SCAF11 PE=4 SV=1;>sp|Q99590-2|SCAFB_HUMAN Isoform 2 of Protein SCAF11 OS=Homo sapiens GN=SCAF11	0.987694	x	x		1	K	SFAYKDQNENRWQNRKPLSGNSNSSGSESFK	3.38063e-149	328.17	2	1083.92	-0.14827
P25490	183	Transcriptional repressor protein YY1	YY1	>sp|P25490|TYY1_HUMAN Transcriptional repressor protein YY1 OS=Homo sapiens GN=YY1 PE=1 SV=2;>tr|H0YJV7|H0YJV7_HUMAN YY1 transcription factor (Fragment) OS=Homo sapiens GN=YY1 PE=4 SV=1;>tr|H0YJU4|H0YJU4_HUMAN YY1 transcription factor (Fragment) OS=Homo sa	0.998807	x	x		1	K	GGGRVKKGGGKKSGKKSYLSGGAGAAGGGGA	8.98418e-61	270.01	3	778.313	0.083171
P17096-3	31	High mobility group protein HMG-I/HMG-Y	HMGA1	>sp|P17096-3|HMGA1_HUMAN Isoform HMG-R of High mobility group protein HMG-I/HMG-Y OS=Homo sapiens GN=HMGA1;>sp|P17096|HMGA1_HUMAN High mobility group protein HMG-I/HMG-Y OS=Homo sapiens GN=HMGA1 PE=1 SV=3	0.962333	x	x		1	K	QEKDGTEKRGRGRPRKQPPVSPGTALVGSQK	1.17714e-51	251.5	4	775.616	-0.31542
O15446-2	121	DNA-directed RNA polymerase I subunit RPA34	CD3EAP	>sp|O15446-2|RPA34_HUMAN Isoform 2 of DNA-directed RNA polymerase I subunit RPA34 OS=Homo sapiens GN=CD3EAP;>sp|O15446|RPA34_HUMAN DNA-directed RNA polymerase I subunit RPA34 OS=Homo sapiens GN=CD3EAP PE=1 SV=1	0.927879	x			1	E	GLTCASAPQGTLRILEGPQQSLSGSPLQPIP	1.71063e-48	207.86	4	967.231	-0.24467
P55199	205	RNA polymerase II elongation factor ELL	ELL	>sp|P55199|ELL_HUMAN RNA polymerase II elongation factor ELL OS=Homo sapiens GN=ELL PE=1 SV=1	1	x			1	R	KSGASAVSGGSGVSQRPFRDRVLHLLALRPY	2.82322e-45	247.35	3	749.978	0.006602
Q86W56	650	Poly(ADP-ribose) glycohydrolase	PARG	>sp|Q86W56|PARG_HUMAN Poly(ADP-ribose) glycohydrolase OS=Homo sapiens GN=PARG PE=1 SV=1;>sp|Q86W56-2|PARG_HUMAN Isoform 2 of Poly(ADP-ribose) glycohydrolase OS=Homo sapiens GN=PARG;>sp|Q86W56-3|PARG_HUMAN Isoform 3 of Poly(ADP-ribose) glycohydrolase OS=Hom	0.967752	x	x		1	K	ANAFFCTFPRRNAKMKSEYSSYPDINFNRLF	2.11191e-42	254.05	3	797.971	-0.34586
Q6L8Q7	99	2',5'-phosphodiesterase 12	PDE12	>sp|Q6L8Q7|PDE12_HUMAN 2',5'-phosphodiesterase 12 OS=Homo sapiens GN=PDE12 PE=1 SV=2;>sp|Q6L8Q7-2|PDE12_HUMAN Isoform 2 of 2',5'-phosphodiesterase 12 OS=Homo sapiens GN=PDE12;>tr|F6T1Q0|F6T1Q0_HUMAN Phosphodiesterase 12 OS=Homo sapiens GN=PDE12 PE=4 SV=1	0.736207	x			1	R	KGHAKAAAAKKSRKSRPNASGGAACSGPGPE	1.4953e-35	208.33	3	1080.45	-0.31104
Q13415	206	Origin recognition complex subunit 1	ORC1	>sp|Q13415|ORC1_HUMAN Origin recognition complex subunit 1 OS=Homo sapiens GN=ORC1 PE=1 SV=2	0.916185	x			1	E	RAKSKSAESPSWTPAEHVAKRIESRHSASKS	3.04169e-32	235.4	2	1069.42	-0.24058
P05114	5	Non-histone chromosomal protein HMG-14	HMGN1	>sp|P05114|HMGN1_HUMAN Non-histone chromosomal protein HMG-14 OS=Homo sapiens GN=HMGN1 PE=1 SV=3;>tr|F2Z2Y5|F2Z2Y5_HUMAN Uncharacterized protein OS=Homo sapiens GN=HMGN1 PE=4 SV=1;>tr|F2Z2W6|F2Z2W6_HUMAN Uncharacterized protein OS=Homo sapiens GN=HMGN1 PE=	0.748311	x	x		1	K	___________MPKRKVSSAEGAAKEEPKRR	1.38052e-30	231.86	3	657.941	-0.74638
Q7Z5L9	322	Interferon regulatory factor 2-binding protein 2	IRF2BP2	>sp|Q7Z5L9|I2BP2_HUMAN Interferon regulatory factor 2-binding protein 2 OS=Homo sapiens GN=IRF2BP2 PE=1 SV=2;>sp|Q7Z5L9-2|I2BP2_HUMAN Isoform 2 of Interferon regulatory factor 2-binding protein 2 OS=Homo sapiens GN=IRF2BP2	0.920261	x			1	E	DTLLALHQHGHSGPFESKFKKEPALTAGRLL	3.25257e-26	206.01	4	629.516	-0.16016
Q5T5H1	47	Alpha-endosulfine	ENSA	>tr|Q5T5H1|Q5T5H1_HUMAN Endosulfine alpha OS=Homo sapiens GN=ENSA PE=2 SV=1;>tr|C9JUF4|C9JUF4_HUMAN Endosulfine alpha OS=Homo sapiens GN=ENSA PE=4 SV=1;>tr|A6NMQ3|A6NMQ3_HUMAN Endosulfine alpha OS=Homo sapiens GN=ENSA PE=4 SV=2;>sp|O43768-4|ENSA_HUMAN Isof	0.878894	x	x		1	K	AEEAKLKAKYPSLGQKPGGSDFLMKRLQKGD	8.30815e-26	208.27	3	755.981	0.07205
Q14CA3	75	Probable E3 ubiquitin-protein ligase TRIP12	TRIP12	>tr|Q14CA3|Q14CA3_HUMAN TRIP12 protein OS=Homo sapiens GN=TRIP12 PE=2 SV=1;>sp|Q14669|TRIPC_HUMAN Probable E3 ubiquitin-protein ligase TRIP12 OS=Homo sapiens GN=TRIP12 PE=1 SV=1;>tr|G5E9G6|G5E9G6_HUMAN Thyroid hormone receptor interactor 12, isoform CRA_c	0.703669	x			1	R	QSNTTSELSRGHLSKRSCSSSSAVIVPQPED	4.48345e-24	192.87	3	1096.12	-0.034744
E9PHK9	1442	Treacle protein	TCOF1	>tr|E9PHK9|E9PHK9_HUMAN Treacher Collins-Franceschetti syndrome 1 OS=Homo sapiens GN=TCOF1 PE=4 SV=1;>sp|Q13428-4|TCOF_HUMAN Isoform 4 of Treacle protein OS=Homo sapiens GN=TCOF1;>sp|Q13428-3|TCOF_HUMAN Isoform 3 of Treacle protein OS=Homo sapiens GN=TCOF1	0.730413	x	x		1	K	AKRDKASGDVKEKKGKGSLGSQGAKDEPEEE	2.60328e-46	247.64	3	876.7	-2.1348
Q9NZJ0	417	Denticleless protein homolog	DTL	>sp|Q9NZJ0|DTL_HUMAN Denticleless protein homolog OS=Homo sapiens GN=DTL PE=1 SV=3;>tr|F5GZ90|F5GZ90_HUMAN Denticleless homolog (Drosophila) OS=Homo sapiens GN=DTL PE=4 SV=1;>tr|E7ERQ0|E7ERQ0_HUMAN Denticleless homolog (Drosophila) OS=Homo sapiens GN=DTL P	0.596279	x	x		1	R	KLSTVGWASQKKKESRPGLVTVTSSQSTPAK	3.46304e-59	220.91	3	796.016	-0.70094
Q96AT1	4	Uncharacterized protein KIAA1143	KIAA1143	>sp|Q96AT1|K1143_HUMAN Uncharacterized protein KIAA1143 OS=Homo sapiens GN=KIAA1143 PE=1 SV=2	0.999857	x	x		1	R	____________MSKRNQVSYVRPAEPAFLA	8.30753e-85	305.83	3	839.047	0.060454
P15408	99	Fos-related antigen 2	FOSL2	>sp|P15408|FOSL2_HUMAN Fos-related antigen 2 OS=Homo sapiens GN=FOSL2 PE=1 SV=1;>sp|P15408-2|FOSL2_HUMAN Isoform 2 of Fos-related antigen 2 OS=Homo sapiens GN=FOSL2;>sp|P15408-3|FOSL2_HUMAN Isoform 3 of Fos-related antigen 2 OS=Homo sapiens GN=FOSL2;>tr|C9	1	x	x		1	R	PLPGLASVPGHMALPRPGVIKTIGTTVGRRR	5.01679e-18	148.89	4	805.636	-0.92027
C9J4C3	1571	DNA topoisomerase 2	TOP2A	>tr|C9J4C3|C9J4C3_HUMAN DNA topoisomerase 2 OS=Homo sapiens GN=TOP2A PE=3 SV=1;>sp|P11388-4|TOP2A_HUMAN Isoform 4 of DNA topoisomerase 2-alpha OS=Homo sapiens GN=TOP2A;>tr|C9J5P2|C9J5P2_HUMAN DNA topoisomerase 2 OS=Homo sapiens GN=TOP2A PE=3 SV=1;>sp|P1138	0.606687	x	x		1	K	DSNFEKIVSKAVTSKKSKGESDDFHMDFDSA	2.02549e-17	184.76	4	695.773	0.068128
Q9NV06	406	DDB1- and CUL4-associated factor 13	DCAF13	>sp|Q9NV06|DCA13_HUMAN DDB1- and CUL4-associated factor 13 OS=Homo sapiens GN=DCAF13 PE=1 SV=2	1	x	x		1	E	ARHRHLPKSIYSQIQEQRIMKEARRRKEVNR	1.16923e-41	236.12	2	896.851	0.04959
O43189	28	PHD finger protein 1	PHF1	>sp|O43189|PHF1_HUMAN PHD finger protein 1 OS=Homo sapiens GN=PHF1 PE=1 SV=3;>sp|O43189-2|PHF1_HUMAN Isoform 1 of PHD finger protein 1 OS=Homo sapiens GN=PHF1;>tr|E9PQT8|E9PQT8_HUMAN PHD finger protein 1 OS=Homo sapiens GN=PHF1 PE=4 SV=1;>tr|E9PKI1|E9PKI1_	0.880723	x	x		1	R	SSLWDPASPAPTSGPRPRLWEGQDVLARWTD	6.68787e-86	191.42	3	879.037	0.72062
Q9NPD8	190	Ubiquitin-conjugating enzyme E2 T	UBE2T	>sp|Q9NPD8|UBE2T_HUMAN Ubiquitin-conjugating enzyme E2 T OS=Homo sapiens GN=UBE2T PE=1 SV=1	1	x			1	E	HNSTQKRKASQLVGIEKKFHPDV________	2.06684e-15	194.55	2	743.305	0.13985
Q9NRE2	970	Teashirt homolog 2	TSHZ2	>sp|Q9NRE2|TSH2_HUMAN Teashirt homolog 2 OS=Homo sapiens GN=TSHZ2 PE=1 SV=3	0.790558	x			1	E	DMTRLSVDQQSKVEQEISRVSSAQRSPETIA	1.40022e-14	192.32	3	677.284	-0.46504
Q14181	129	DNA polymerase alpha subunit B	POLA2	>sp|Q14181|DPOA2_HUMAN DNA polymerase alpha subunit B OS=Homo sapiens GN=POLA2 PE=1 SV=2;>tr|E9PIQ6|E9PIQ6_HUMAN Polymerase (DNA directed), alpha 2 (70kD subunit) (Fragment) OS=Homo sapiens GN=POLA2 PE=4 SV=1	0.598726	x			1	E	TTPSKGSQKRAISTPETPLTKRSVSTRSPHQ	4.55201e-14	143.93	3	618.939	-0.41706
P11021	81	78 kDa glucose-regulated protein	HSPA5	>sp|P11021|GRP78_HUMAN 78 kDa glucose-regulated protein OS=Homo sapiens GN=HSPA5 PE=1 SV=2;>tr|B4DEF7|B4DEF7_HUMAN Heat shock 70kDa protein 5 (glucose-regulated protein, 78kDa) OS=Homo sapiens GN=HSPA5 PE=2 SV=1	0.784334	x			1	K	VAFTPEGERLIGDAAKNQLTSNPENTVFDAK	4.58099e-11	150.65	3	963.09	0.26926
Q14980	2005	Nuclear mitotic apparatus protein 1	NUMA1	>sp|Q14980|NUMA1_HUMAN Nuclear mitotic apparatus protein 1 OS=Homo sapiens GN=NUMA1 PE=1 SV=2;>sp|Q14980-2|NUMA1_HUMAN Isoform 2 of Nuclear mitotic apparatus protein 1 OS=Homo sapiens GN=NUMA1;>tr|F5H2L0|F5H2L0_HUMAN Nuclear mitotic apparatus protein 1 OS=	0.911639	x	x		1	K	VSLEPHQGPGTPESKKATSCFPRPMTPRDRH	9.77621e-11	180.62	3	697.284	0.012666
Q9Y657	37	Spindlin-1	SPIN1	>sp|Q9Y657|SPIN1_HUMAN Spindlin-1 OS=Homo sapiens GN=SPIN1 PE=1 SV=3	0.888815	x	x		1	R	VSANMMKKRTSHKKHRSSVGPSKPVSQPRRN	2.65722e-22	207.82	3	720.651	-0.060918
P46013	3215	Antigen KI-67	MKI67	>sp|P46013|KI67_HUMAN Antigen KI-67 OS=Homo sapiens GN=MKI67 PE=1 SV=2;>tr|F5H4V4|F5H4V4_HUMAN Antigen identified by monoclonal antibody Ki-67 OS=Homo sapiens GN=MKI67 PE=4 SV=1;>sp|P46013-2|KI67_HUMAN Isoform Short of Antigen KI-67 OS=Homo sapiens GN=MKI6	1	x			1	E	LRSRKTKSQPAASTLESKSVQRVTRSVKRCA	1.97895e-10	168.78	2	830.319	-0.69097
P10809	250	60 kDa heat shock protein, mitochondrial	HSPD1	>sp|P10809|CH60_HUMAN 60 kDa heat shock protein, mitochondrial OS=Homo sapiens GN=HSPD1 PE=1 SV=2;>tr|F5GWR2|F5GWR2_HUMAN Heat shock 60kDa protein 1 (chaperonin) OS=Homo sapiens GN=HSPD1 PE=3 SV=1	0.758979	x			1	K	QKCEFQDAYVLLSEKKISSIQSIVPALEIAN	3.57673e-10	125.62	3	863.414	0.3238
Q5BKY9	85	Protein FAM133B	FAM133B	>sp|Q5BKY9|F133B_HUMAN Protein FAM133B OS=Homo sapiens GN=FAM133B PE=1 SV=1;>sp|Q5BKY9-2|F133B_HUMAN Isoform 2 of Protein FAM133B OS=Homo sapiens GN=FAM133B;>tr|G3XAI9|G3XAI9_HUMAN Putative uncharacterized protein MGC40405 OS=Homo sapiens GN=FAM133B PE=4 S	1	x	x		1	E	KKELEKHREKLLSGSESSSKKRQRKKKEKKK	4.20234e-17	184.31	2	768.287	-0.26007
P09874	197	Poly [ADP-ribose] polymerase 1	PARP1	>sp|P09874|PARP1_HUMAN Poly [ADP-ribose] polymerase 1 OS=Homo sapiens GN=PARP1 PE=1 SV=4;>tr|F8WC10|F8WC10_HUMAN Poly (ADP-ribose) polymerase 1 OS=Homo sapiens GN=PARP1 PE=4 SV=1	0.802396	x	x		1	K	KGFSLLATEDKEALKKQLPGVKSEGKRKGDE	1.89603e-09	171.73	3	571.253	0.70297
Q7L590	550	Protein MCM10 homolog	MCM10	>sp|Q7L590|MCM10_HUMAN Protein MCM10 homolog OS=Homo sapiens GN=MCM10 PE=1 SV=2;>sp|Q7L590-2|MCM10_HUMAN Isoform 2 of Protein MCM10 homolog OS=Homo sapiens GN=MCM10;>tr|Q5T670|Q5T670_HUMAN MCM10 minichromosome maintenance deficient 10 (S. cerevisiae), isof	1	x			1	K	QHLAKATASGIMGSPKPAIKSISASALLKQQ	5.81885e-09	161.75	3	657.288	0.021184
Q53HL2	178	Borealin	CDCA8	>sp|Q53HL2|BOREA_HUMAN Borealin OS=Homo sapiens GN=CDCA8 PE=1 SV=2	0.931862	x			1	E	RSSRANTVTPAVGRLEVSMVKPTPGLTPRFD	8.4503e-08	147.56	3	722.662	-0.48911
O75128-2	323	Protein cordon-bleu	COBL	>sp|O75128-2|COBL_HUMAN Isoform 2 of Protein cordon-bleu OS=Homo sapiens GN=COBL;>sp|O75128-7|COBL_HUMAN Isoform 7 of Protein cordon-bleu OS=Homo sapiens GN=COBL;>sp|O75128|COBL_HUMAN Protein cordon-bleu OS=Homo sapiens GN=COBL PE=1 SV=2;>sp|O75128-3|COBL_	0.716913	x			1	K	LSLGSISGVSVKSEMKKRRAPPPPGSGPPVQ	1.26409e-06	125.62	3	982.803	-0.0378
P46013	1752	Antigen KI-67	MKI67	>sp|P46013|KI67_HUMAN Antigen KI-67 OS=Homo sapiens GN=MKI67 PE=1 SV=2;>tr|F5H4V4|F5H4V4_HUMAN Antigen identified by monoclonal antibody Ki-67 OS=Homo sapiens GN=MKI67 PE=4 SV=1;>sp|P46013-2|KI67_HUMAN Isoform Short of Antigen KI-67 OS=Homo sapiens GN=MKI6	0.830912	x			1	K	YRASQPDLVDTPTSSKPQPKRSLRKADTEEE	2.39402e-12	154.84	3	813.016	0.35807
P38159	164	RNA-binding motif protein, X chromosome	RBMX	>sp|P38159|RBMX_HUMAN RNA-binding motif protein, X chromosome OS=Homo sapiens GN=RBMX PE=1 SV=3;>sp|P38159-2|RBMX_HUMAN Isoform 2 of RNA-binding motif protein, X chromosome OS=Homo sapiens GN=RBMX	1	x	x		1	R	VKRGPPPRSGGPPPKRSAPSGPVRSSSGMGG	5.19897e-06	167.71	2	734.293	-0.99099
Q6UX04	8	Peptidyl-prolyl cis-trans isomerase CWC27 homolog	CWC27	>sp|Q6UX04|CWC27_HUMAN Peptidyl-prolyl cis-trans isomerase CWC27 homolog OS=Homo sapiens GN=CWC27 PE=1 SV=1;>tr|F5H636|F5H636_HUMAN CWC27 spliceosome-associated protein homolog (S. cerevisiae) OS=Homo sapiens GN=CWC27 PE=4 SV=1;>sp|Q6UX04-2|CWC27_HUMAN Iso	1	x			1	E	________MSNIYIQEPPTNGKVLLKTTAGD	5.6104e-06	143.88	2	1022.41	-0.20516
Q9Y2Y9	157	Krueppel-like factor 13	KLF13	>sp|Q9Y2Y9|KLF13_HUMAN Krueppel-like factor 13 OS=Homo sapiens GN=KLF13 PE=1 SV=1	0.623478	x			1	R	SGEPGLRQRVRRGRSRADLESPQRKHKCHYA	1.08164e-05	129.04	3	609.919	0.80655
Q9BQ39	679	ATP-dependent RNA helicase DDX50	DDX50	>sp|Q9BQ39|DDX50_HUMAN ATP-dependent RNA helicase DDX50 OS=Homo sapiens GN=DDX50 PE=1 SV=1	1	x	x		1	R	IEEYYDGNTSSNSRQRSGWSSGRSGRSGRSG	1.85459e-05	145.01	2	781.283	-0.13016
Q14978-2	320	Nucleolar and coiled-body phosphoprotein 1	NOLC1	>sp|Q14978-2|NOLC1_HUMAN Isoform Beta of Nucleolar and coiled-body phosphoprotein 1 OS=Homo sapiens GN=NOLC1;>sp|Q14978|NOLC1_HUMAN Nucleolar and coiled-body phosphoprotein 1 OS=Homo sapiens GN=NOLC1 PE=1 SV=2;>sp|Q14978-3|NOLC1_HUMAN Isoform 3 of Nucleola	1	x			1	K	PSAPPPKKSLGTQPPKKAVEKQQPVESSEDS	4.17268e-05	151.13	3	499.544	-0.29938
Q9NVI1	1228	Fanconi anemia group I protein	FANCI	>sp|Q9NVI1|FANCI_HUMAN Fanconi anemia group I protein OS=Homo sapiens GN=FANCI PE=1 SV=4;>sp|Q9NVI1-1|FANCI_HUMAN Isoform 1 of Fanconi anemia group I protein OS=Homo sapiens GN=FANCI;>sp|Q9NVI1-2|FANCI_HUMAN Isoform 2 of Fanconi anemia group I protein OS=H	1	x			1	E	ISYVQNKSKSLNYTGEKKEKPAAVATAMARV	4.85274e-05	197.73	2	726.758	-1.1782
Q9HAH1	354	Zinc finger protein 556	ZNF556	>sp|Q9HAH1|ZN556_HUMAN Zinc finger protein 556 OS=Homo sapiens GN=ZNF556 PE=2 SV=1	0.751923	x			1	R	KKKPVSGGSVGKSSARPRPSTDVKSQTREKV	6.95474e-05	142.55	3	614.591	0.86232
Q1ED39	118	Protein C16orf88	C16orf88	>sp|Q1ED39|CP088_HUMAN Protein C16orf88 OS=Homo sapiens GN=C16orf88 PE=1 SV=1	1	x			1	K	VFGHLEFLSGEKKNKKSPLAMSHASGVKTSP	0.000125498	139.29	3	618.593	-0.23901
Q96T60	384	Bifunctional polynucleotide phosphatase/kinase	PNKP	>sp|Q96T60|PNKP_HUMAN Bifunctional polynucleotide phosphatase/kinase OS=Homo sapiens GN=PNKP PE=1 SV=1	1	x	x		1	K	VAVGFPGAGKSTFLKKHLVSAGYVHVNRDTL	0.000178548	136.26	4	505.975	0.14908
Q96EV2	1061	RNA-binding protein 33	RBM33	>sp|Q96EV2|RBM33_HUMAN RNA-binding protein 33 OS=Homo sapiens GN=RBM33 PE=1 SV=3;>tr|H0Y3K4|H0Y3K4_HUMAN RNA-binding motif protein 33 (Fragment) OS=Homo sapiens GN=RBM33 PE=4 SV=1	1	x			1	K	PVPPGIKSIQGIHPAKKAIMHGRGRGVAGPM	0.000190443	138.42	3	540.571	0.05652
Q8WUA4	150	General transcription factor 3C polypeptide 2	GTF3C2	>sp|Q8WUA4|TF3C2_HUMAN General transcription factor 3C polypeptide 2 OS=Homo sapiens GN=GTF3C2 PE=1 SV=2;>sp|Q8WUA4-2|TF3C2_HUMAN Isoform 2 of General transcription factor 3C polypeptide 2 OS=Homo sapiens GN=GTF3C2	0.815857	x	x		1	E	LSTPMPKKRGRKSKAELLLLKLSKDLDRPES	8.69916e-05	158.42	2	778.362	0.10789
F6QR24	1496	Nuclear pore complex protein Nup153	NUP153	>tr|F6QR24|F6QR24_HUMAN Nucleoporin 153kDa OS=Homo sapiens GN=NUP153 PE=4 SV=1;>sp|P49790|NU153_HUMAN Nuclear pore complex protein Nup153 OS=Homo sapiens GN=NUP153 PE=1 SV=2;>tr|Q4LE47|Q4LE47_HUMAN NUP153 variant protein (Fragment) OS=Homo sapiens GN=NUP15	1	x	x		1	R	NGKNVFSSSGTSFSGRKIKTAVRRRK_____	8.19215e-05	130.29	3	667.929	0.2686
Q7L1Q6	8	Basic leucine zipper and W2 domain-containing protein 1	BZW1	>sp|Q7L1Q6|BZW1_HUMAN Basic leucine zipper and W2 domain-containing protein 1 OS=Homo sapiens GN=BZW1 PE=1 SV=1;>sp|Q7L1Q6-2|BZW1_HUMAN Isoform 2 of Basic leucine zipper and W2 domain-containing protein 1 OS=Homo sapiens GN=BZW1;>tr|C9IZ80|C9IZ80_HUMAN Bas	1	x	x		1	K	________MNNQKQQKPTLSGQRFKTRKRDE	0.00020667	130.44	2	842.348	0.40301
P46783	105	40S ribosomal protein S10	RPS10	>sp|P46783|RS10_HUMAN 40S ribosomal protein S10 OS=Homo sapiens GN=RPS10 PE=1 SV=1;>tr|F6U211|F6U211_HUMAN Ribosomal protein S10 OS=Homo sapiens GN=RPS10 PE=4 SV=1;>sp|Q9NQ39|RS10L_HUMAN Putative 40S ribosomal protein S10-like OS=Homo sapiens GN=RPS10P5 PE	0.727998	x			1	R	VPATLRRSRPETGRPRPKGLEGERPARLTRG	0.000735407	127.78	3	607.931	1.1493
Q96IZ6	283	Methyltransferase-like protein 2A	METTL2A	>sp|Q96IZ6|MTL2A_HUMAN Methyltransferase-like protein 2A OS=Homo sapiens GN=METTL2A PE=1 SV=5;>sp|Q96IZ6-2|MTL2A_HUMAN Isoform 2 of Methyltransferase-like protein 2A OS=Homo sapiens GN=METTL2A	1	x			1	K	PDKMQKAINRLSRLLKPGGMMLLRDYGRYDM	0.000756082	95.573	2	893.395	0.72476
Q9Y2K7	553	Lysine-specific demethylase 2A	KDM2A	>sp|Q9Y2K7|KDM2A_HUMAN Lysine-specific demethylase 2A OS=Homo sapiens GN=KDM2A PE=1 SV=3;>sp|Q9Y2K7-2|KDM2A_HUMAN Isoform 2 of Lysine-specific demethylase 2A OS=Homo sapiens GN=KDM2A;>tr|E9PIL6|E9PIL6_HUMAN Lysine (K)-specific demethylase 2A OS=Homo sapien	1	x			1	R	TKPHTMKPAPRLTPVRPAAASPIVSGARRRR	0.000934485	104.52	3	735.347	0.25591
E9PQG7	628	Histone-lysine N-methyltransferase MLL	MLL	>tr|E9PQG7|E9PQG7_HUMAN Myeloid/lymphoid or mixed-lineage leukemia (trithorax homolog, Drosophila) OS=Homo sapiens GN=MLL PE=3 SV=1;>sp|Q03164|MLL1_HUMAN Histone-lysine N-methyltransferase MLL OS=Homo sapiens GN=MLL PE=1 SV=5;>sp|Q03164-2|MLL1_HUMAN Isofor	1	x			1	E	REPTFRWTSLKHSRSEPQYFSSAKYAKEGLI	0.00116614	125.29	2	842.8	0.23928
Q1KMD3	656	Heterogeneous nuclear ribonucleoprotein U-like protein 2	HNRNPUL2	>sp|Q1KMD3|HNRL2_HUMAN Heterogeneous nuclear ribonucleoprotein U-like protein 2 OS=Homo sapiens GN=HNRNPUL2 PE=1 SV=1	1	x	x		1	R	NRRNNRNKRNRQNRSRGQGYVGGQRRGYDNR	8.29964e-11	180.84	3	569.221	-0.45396
P82970	22	High mobility group nucleosome-binding domain-containing protein 5	HMGN5	>sp|P82970|HMGN5_HUMAN High mobility group nucleosome-binding domain-containing protein 5 OS=Homo sapiens GN=HMGN5 PE=1 SV=1;>tr|Q5JSK6|Q5JSK6_HUMAN High mobility group nucleosome binding domain 5 (Fragment) OS=Homo sapiens GN=NSBP1 PE=2 SV=1;>tr|Q5JSL0|Q5	0.695327	x			1	R	AGQGDMRQEPKRRSARLSAMLVPVTPEVKPK	0.00120038	113.52	3	822.062	0.25695
Q9H9Q4	273	Non-homologous end-joining factor 1	NHEJ1	>sp|Q9H9Q4|NHEJ1_HUMAN Non-homologous end-joining factor 1 OS=Homo sapiens GN=NHEJ1 PE=1 SV=1	0.999297	x			1	E	EQLVSSAPTLSAPEKESTGTSGPLQRPQLSK	0.000318353	112.8	3	742.986	0.41953
Q9BXS6	404	Nucleolar and spindle-associated protein 1	NUSAP1	>sp|Q9BXS6|NUSAP_HUMAN Nucleolar and spindle-associated protein 1 OS=Homo sapiens GN=NUSAP1 PE=1 SV=1;>sp|Q9BXS6-2|NUSAP_HUMAN Isoform 2 of Nucleolar and spindle-associated protein 1 OS=Homo sapiens GN=NUSAP1;>sp|Q9BXS6-5|NUSAP_HUMAN Isoform 5 of Nucleolar	1	x			1	K	LNQHVNRINFYKKTYKQPHLQTKEEQRKKRE	0.00166536	128.68	3	595.585	-0.12522
Q9H2P0	616	Activity-dependent neuroprotector homeobox protein	ADNP	>sp|Q9H2P0|ADNP_HUMAN Activity-dependent neuroprotector homeobox protein OS=Homo sapiens GN=ADNP PE=1 SV=1	1	x			1	K	ADIPVKSSPQAAVPYKKDVGKTLCPLCFSIL	2.86205e-06	147.08	2	858.855	0.95041
Q8N1G0	1115	Zinc finger protein 687	ZNF687	>sp|Q8N1G0|ZN687_HUMAN Zinc finger protein 687 OS=Homo sapiens GN=ZNF687 PE=1 SV=1	0.714684	x			1	R	PRGGPGSGGHGPLRYRSSSSTEQSLMMGLRV	0.00264305	119.56	3	791.98	0.00043514
Q9BY77	33	Polymerase delta-interacting protein 3	POLDIP3	>sp|Q9BY77|PDIP3_HUMAN Polymerase delta-interacting protein 3 OS=Homo sapiens GN=POLDIP3 PE=1 SV=2;>sp|Q9BY77-2|PDIP3_HUMAN Isoform 2 of Polymerase delta-interacting protein 3 OS=Homo sapiens GN=POLDIP3;>tr|F8WCX5|F8WCX5_HUMAN Polymerase (DNA-directed), de	1	x			1	R	KGRLNARPGVGGVRSRVGIQQGLLSQSTRTA	0.0027616	109.85	3	724.326	0.23206
Q9UHF7-2	888	Zinc finger transcription factor Trps1	TRPS1	>sp|Q9UHF7-2|TRPS1_HUMAN Isoform 2 of Zinc finger transcription factor Trps1 OS=Homo sapiens GN=TRPS1;>sp|Q9UHF7-3|TRPS1_HUMAN Isoform 3 of Zinc finger transcription factor Trps1 OS=Homo sapiens GN=TRPS1;>sp|Q9UHF7|TRPS1_HUMAN Zinc finger transcription fac	1	x			1	E	GEKSGALPQQYPASGENKSKDESQSLLRRRR	0.000196712	124.63	3	696.608	-0.28332
Q14980	2012	Nuclear mitotic apparatus protein 1	NUMA1	>sp|Q14980|NUMA1_HUMAN Nuclear mitotic apparatus protein 1 OS=Homo sapiens GN=NUMA1 PE=1 SV=2;>sp|Q14980-2|NUMA1_HUMAN Isoform 2 of Nuclear mitotic apparatus protein 1 OS=Homo sapiens GN=NUMA1;>tr|F5H2L0|F5H2L0_HUMAN Nuclear mitotic apparatus protein 1 OS=	1	x			1	R	GPGTPESKKATSCFPRPMTPRDRHEGRKQST	0.00359697	105.14	3	654.586	0.07254
Q7LFL8	137	CXXC-type zinc finger protein 5	CXXC5	>sp|Q7LFL8|CXXC5_HUMAN CXXC-type zinc finger protein 5 OS=Homo sapiens GN=CXXC5 PE=2 SV=1;>tr|E7EVI8|E7EVI8_HUMAN CXXC finger protein 5 (Fragment) OS=Homo sapiens GN=CXXC5 PE=4 SV=1;>tr|D6RBE0|D6RBE0_HUMAN CXXC finger protein 5 (Fragment) OS=Homo sapiens G	1	x			1	K	AAAMAVDKSNPTSKHKSGAVASLLSKAERAT	0.00378109	102.29	3	580.257	0.43447
Q6P6C2	357	Probable alpha-ketoglutarate-dependent dioxygenase ABH5	ALKBH5	>sp|Q6P6C2|ALKB5_HUMAN Probable alpha-ketoglutarate-dependent dioxygenase ABH5 OS=Homo sapiens GN=ALKBH5 PE=1 SV=1;>sp|Q6P6C2-2|ALKB5_HUMAN Isoform 2 of Probable alpha-ketoglutarate-dependent dioxygenase ABH5 OS=Homo sapiens GN=ALKBH5;>tr|F5H6G2|F5H6G2_HUM	1	x			1	R	MDKEENRRSVLLPTHRRRGSFSSENYWRKSY	0.00454742	113.22	3	540.575	0.1717
P51608-2	283	Methyl-CpG-binding protein 2	MECP2	>sp|P51608-2|MECP2_HUMAN Isoform B of Methyl-CpG-binding protein 2 OS=Homo sapiens GN=MECP2;>sp|P51608|MECP2_HUMAN Methyl-CpG-binding protein 2 OS=Homo sapiens GN=MECP2 PE=1 SV=1;>tr|F5H1U8|F5H1U8_HUMAN Methyl CpG-binding protein 2 (Rett syndrome) OS=Homo	0.764984	x			1	K	KAEADPQAIPKKRGRKPGSVVAAAAAEAKKK	0.00591238	80.272	2	905.892	2.4443
Q9NPG3	238	Ubinuclein-1	UBN1	>sp|Q9NPG3|UBN1_HUMAN Ubinuclein-1 OS=Homo sapiens GN=UBN1 PE=1 SV=2;>sp|Q9NPG3-2|UBN1_HUMAN Isoform 2 of Ubinuclein-1 OS=Homo sapiens GN=UBN1	1	x	x		1	K	AGFTALNASKEKKKKKYSGALSVKEMLKKFQ	0.000861235	131.13	2	747.307	-0.62662
P83731	144	60S ribosomal protein L24	RPL24	>sp|P83731|RL24_HUMAN 60S ribosomal protein L24 OS=Homo sapiens GN=RPL24 PE=1 SV=1	0.777875	x	x		1	K	AAKAPTKAAPKQKIVKPVKVSAPRVGGKR__	0.00840927	110.86	3	578.95	-0.12062
Q8N0T1	12	Uncharacterized protein C8orf59	C8orf59	>sp|Q8N0T1|CH059_HUMAN Uncharacterized protein C8orf59 OS=Homo sapiens GN=C8orf59 PE=1 SV=2;>tr|E5RFW5|E5RFW5_HUMAN Uncharacterized protein OS=Homo sapiens GN=C8orf59 PE=4 SV=1;>tr|E5RIV3|E5RIV3_HUMAN Chromosome 8 open reading frame 59 OS=Homo sapiens GN=C	1	x			1	R	____MAKNKLRGPKSRNVFHIASQKNFKAKN	0.00858278	110.97	3	609.924	0.40836
E9PHK9	1102	Treacle protein	TCOF1	>tr|E9PHK9|E9PHK9_HUMAN Treacher Collins-Franceschetti syndrome 1 OS=Homo sapiens GN=TCOF1 PE=4 SV=1;>sp|Q13428-4|TCOF_HUMAN Isoform 4 of Treacle protein OS=Homo sapiens GN=TCOF1;>sp|Q13428-3|TCOF_HUMAN Isoform 3 of Treacle protein OS=Homo sapiens GN=TCOF1	1	x			1	K	SDGKKQEGPATQVSKKNPASLPLTQAALKVL	0.00870812	88.335	3	664.978	-0.43455
Q86U86	932	Protein polybromo-1	PBRM1	>sp|Q86U86|PB1_HUMAN Protein polybromo-1 OS=Homo sapiens GN=PBRM1 PE=1 SV=1;>sp|Q86U86-8|PB1_HUMAN Isoform 8 of Protein polybromo-1 OS=Homo sapiens GN=PBRM1;>sp|Q86U86-2|PB1_HUMAN Isoform 2 of Protein polybromo-1 OS=Homo sapiens GN=PBRM1;>sp|Q86U86-7|PB1_H	0.842274	x			1	E	DKLKREEEKREAEKSEDSSGAAGLSGLHRTY	0.00919157	69.331	3	662.253	-0.091166
Q9Y2K3	1095	Myosin-15	MYH15	>sp|Q9Y2K3|MYH15_HUMAN Myosin-15 OS=Homo sapiens GN=MYH15 PE=1 SV=5	0.732422	x			1	K	NLESSQRHLAEELRKKELELSQMNSKVENEK	0.00960794	76.728	2	932.365	-0.11973
Q4V328	430	GRIP1-associated protein 1	GRIPAP1	>sp|Q4V328|GRAP1_HUMAN GRIP1-associated protein 1 OS=Homo sapiens GN=GRIPAP1 PE=1 SV=1;>tr|F5H504|F5H504_HUMAN GRIP1-associated protein 1 OS=Homo sapiens GN=GRIPAP1 PE=4 SV=1;>sp|Q4V328-4|GRAP1_HUMAN Isoform 4 of GRIP1-associated protein 1 OS=Homo sapiens	0.662344	x			1	K	LTQELQEARKSAEKRKAMLDELAMETLQEKS	0.0107283	46.964	3	774.981	0.65434
Q15424	570	Scaffold attachment factor B1	SAFB	>sp|Q15424|SAFB1_HUMAN Scaffold attachment factor B1 OS=Homo sapiens GN=SAFB PE=1 SV=4;>tr|F5H0H3|F5H0H3_HUMAN Scaffold attachment factor B OS=Homo sapiens GN=SAFB PE=4 SV=1;>tr|F5H1L1|F5H1L1_HUMAN Uncharacterized protein OS=Homo sapiens GN=SAFB PE=4 SV=1;	1	x			1	K	SGSRGTERTVVMDKSKGVPVISVKTSGSKER	0.012082	112.72	2	777.852	1.4621
P46776	12	60S ribosomal protein L27a	RPL27A	>sp|P46776|RL27A_HUMAN 60S ribosomal protein L27a OS=Homo sapiens GN=RPL27A PE=1 SV=2;>tr|E9PLL6|E9PLL6_HUMAN Ribosomal protein L27a OS=Homo sapiens GN=RPL27A PE=3 SV=1;>tr|E9PLX7|E9PLX7_HUMAN Ribosomal protein L27a OS=Homo sapiens GN=RPL27A PE=3 SV=1;>tr|	1	x			1	R	____MPSRLRKTRKLRGHVSHGHGRIGKHRK	0.0122888	107.65	3	585.24	0.94391
Q9H0U3	33	Magnesium transporter protein 1	MAGT1	>sp|Q9H0U3|MAGT1_HUMAN Magnesium transporter protein 1 OS=Homo sapiens GN=MAGT1 PE=1 SV=1;>tr|Q6P577|Q6P577_HUMAN Implantation-associated protein, isoform CRA_a OS=Homo sapiens GN=MAGT1 PE=2 SV=1	0.687842	x			1	K	LLIVCDVPSASAQRKKEMVLSEKVSQLMEWT	0.0133953	88.24	2	760.791	-2.5054
A8MX09	308	WD repeat-containing protein 47	WDR47	>tr|A8MX09|A8MX09_HUMAN WD repeat domain 47 OS=Homo sapiens GN=WDR47 PE=4 SV=2;>sp|O94967-3|WDR47_HUMAN Isoform 3 of WD repeat-containing protein 47 OS=Homo sapiens GN=WDR47;>sp|O94967|WDR47_HUMAN WD repeat-containing protein 47 OS=Homo sapiens GN=WDR47 PE	0.887712	x			1	R	PLISKLSPYPSSPMRRPQSADAYMTRSLNPA	0.0135359	59.542	3	618.229	-3.063
Q9H6F5	253	Coiled-coil domain-containing protein 86	CCDC86	>sp|Q9H6F5|CCD86_HUMAN Coiled-coil domain-containing protein 86 OS=Homo sapiens GN=CCDC86 PE=1 SV=1	0.913969	x			1	R	GKPKSGRVWKDRSKKRFSQMLQDKPLRTSWQ	1.54554e-06	155.22	3	687.299	1.6747
Q8IYA7	340	Homeobox protein Mohawk	MKX	>sp|Q8IYA7|MKX_HUMAN Homeobox protein Mohawk OS=Homo sapiens GN=MKX PE=2 SV=2	1	x	x		1	E	QGTTSCIIQKSSHIAEVKTVKVPLVQQF___	2.20893e-05	136.49	2	706.268	-0.98357
P21695	234	Glycerol-3-phosphate dehydrogenase [NAD(+)], cytoplasmic	GPD1	>sp|P21695|GPDA_HUMAN Glycerol-3-phosphate dehydrogenase [NAD(+)], cytoplasmic OS=Homo sapiens GN=GPD1 PE=1 SV=4;>tr|F5H792|F5H792_HUMAN Glycerol-3-phosphate dehydrogenase 1 (soluble) OS=Homo sapiens GN=GPD1 PE=4 SV=1;>tr|F8W1L5|F8W1L5_HUMAN Glycerol-3-pho	1	x			1	E	FGDNTKAAVIRLGLMEMIAFAKLFCSGPVSS	0.019617	71.176	3	594.241	-1.8205
B7Z4N5	343	Protein AF-9	MLLT3	>tr|B7Z4N5|B7Z4N5_HUMAN Uncharacterized protein OS=Homo sapiens GN=MLLT3 PE=2 SV=1;>sp|P42568|AF9_HUMAN Protein AF-9 OS=Homo sapiens GN=MLLT3 PE=1 SV=2;>tr|B7Z755|B7Z755_HUMAN Uncharacterized protein OS=Homo sapiens GN=MLLT3 PE=2 SV=1	1	x	x		1	E	DSEELSAKKRKKSSSEALFKSFSSAPPLILT	0.00170173	140.49	2	705.255	0.68545
Q9UNS1	961	Protein timeless homolog	TIMELESS	>sp|Q9UNS1|TIM_HUMAN Protein timeless homolog OS=Homo sapiens GN=TIMELESS PE=1 SV=2;>sp|Q9UNS1-2|TIM_HUMAN Isoform 2 of Protein timeless homolog OS=Homo sapiens GN=TIMELESS;>tr|E7EWS5|E7EWS5_HUMAN Uncharacterized protein OS=Homo sapiens GN=TIMELESS PE=4 SV	1	x			1	E	KRQKKLASSILPNGAESLKDFCQEDLEEEEN	0.000316951	98.796	2	970.924	0.13291
Q9H8V3-3	364	Protein ECT2	ECT2	>sp|Q9H8V3-3|ECT2_HUMAN Isoform 3 of Protein ECT2 OS=Homo sapiens GN=ECT2;>tr|G5E9L8|G5E9L8_HUMAN Epithelial cell transforming sequence 2 oncogene OS=Homo sapiens GN=ECT2 PE=4 SV=1;>sp|Q9H8V3|ECT2_HUMAN Protein ECT2 OS=Homo sapiens GN=ECT2 PE=1 SV=4;>sp|Q9	1	x			1	K	ETMYLYEKANTPELKKSVSMLSLNTPNSNRK	0.0317036	78.69	3	730.308	-0.57012
Q8WUB8	371	PHD finger protein 10	PHF10	>sp|Q8WUB8|PHF10_HUMAN PHD finger protein 10 OS=Homo sapiens GN=PHF10 PE=1 SV=3;>sp|Q8WUB8-2|PHF10_HUMAN Isoform 2 of PHD finger protein 10 OS=Homo sapiens GN=PHF10;>sp|Q8WUB8-3|PHF10_HUMAN Isoform 3 of PHD finger protein 10 OS=Homo sapiens GN=PHF10	1	x			1	K	DGPKRSVLSKSVPGYKPKVIPNAICGICLKG	0.0425668	86.624	3	472.858	-0.095917
P09651	350	Heterogeneous nuclear ribonucleoprotein A1	HNRNPA1	>sp|P09651|ROA1_HUMAN Heterogeneous nuclear ribonucleoprotein A1 OS=Homo sapiens GN=HNRNPA1 PE=1 SV=5;>tr|F8W6I7|F8W6I7_HUMAN Heterogeneous nuclear ribonucleoprotein A1 OS=Homo sapiens GN=HNRNPA1 PE=4 SV=1;>sp|P09651-2|ROA1_HUMAN Isoform A1-A of Heterogene	1	x			1	K	GRSSGPYGGGGQYFAKPRNQGGYGGSSSSSS	1.00796e-08	147.16	4	543.216	-1.3999
Q7L2J0	388	7SK snRNA methylphosphate capping enzyme	MEPCE	>sp|Q7L2J0|MEPCE_HUMAN 7SK snRNA methylphosphate capping enzyme OS=Homo sapiens GN=MEPCE PE=1 SV=1	1	x	x		1	R	EAGARGGGQGSKEKGRGSWGGRHHHHHPLPA	0.0121242	166.69	3	458.498	0.01521
P16403	3	Histone H1.2	HIST1H1C	>sp|P16403|H12_HUMAN Histone H1.2 OS=Homo sapiens GN=HIST1H1C PE=1 SV=2	0.812887	x			1	E	_____________MSETAPAAPAAAPPAEKA	0.0121207	66.12	3	687.945	0.57825
Q99590	1138	Protein SCAF11	SCAF11	>sp|Q99590|SCAFB_HUMAN Protein SCAF11 OS=Homo sapiens GN=SCAF11 PE=1 SV=2;>tr|F8VXG7|F8VXG7_HUMAN SR-related CTD-associated factor 11 OS=Homo sapiens GN=SCAF11 PE=4 SV=1;>sp|Q99590-2|SCAFB_HUMAN Isoform 2 of Protein SCAF11 OS=Homo sapiens GN=SCAF11	0.730088	x	x		1	D	YKRKSEQEFSFDTPADRSGWTSASSWAVRKT	1.90986e-41	252.83	3	785.309	-0.42489
Q9NRL2	289	Bromodomain adjacent to zinc finger domain protein 1A	BAZ1A	>sp|Q9NRL2|BAZ1A_HUMAN Bromodomain adjacent to zinc finger domain protein 1A OS=Homo sapiens GN=BAZ1A PE=1 SV=2;>sp|Q9NRL2-2|BAZ1A_HUMAN Isoform 2 of Bromodomain adjacent to zinc finger domain protein 1A OS=Homo sapiens GN=BAZ1A	0.644026	x	x		1	D	RRRGRPPKRIHISQEDNVANKQTLASYRSKA	1.2129e-32	236.31	3	688.956	0.80966
Q99575	29	Ribonucleases P/MRP protein subunit POP1	POP1	>sp|Q99575|POP1_HUMAN Ribonucleases P/MRP protein subunit POP1 OS=Homo sapiens GN=POP1 PE=1 SV=2;>tr|E5RK39|E5RK39_HUMAN Processing of precursor 1, ribonuclease P/MRP subunit (S. cerevisiae) (Fragment) OS=Homo sapiens GN=POP1 PE=4 SV=1	1	x	x		1	D	RNQPTNVTLSSGFVADRGVKHHSGGEKPFQA	8.15254e-26	205.21	3	749.642	-0.075285
Q9Y388	274	RNA-binding motif protein, X-linked 2	RBMX2	>sp|Q9Y388|RBMX2_HUMAN RNA-binding motif protein, X-linked 2 OS=Homo sapiens GN=RBMX2 PE=1 SV=2	0.79125	x	x		1	D	AREEKTRIRDRGRSSDAHSSWYNGRSEGRSY	4.94951e-12	173.49	3	779.617	0.027445
Q9Y6Q3-2	233	Zinc finger protein 37 homolog	ZFP37	>sp|Q9Y6Q3-2|ZFP37_HUMAN Isoform 2 of Zinc finger protein 37 homolog OS=Homo sapiens GN=ZFP37;>tr|G3V3L7|G3V3L7_HUMAN Zinc finger protein 37 homolog (mouse) OS=Homo sapiens GN=ZFP37 PE=4 SV=1;>sp|Q9Y6Q3|ZFP37_HUMAN Zinc finger protein 37 homolog OS=Homo sa	1	x	x		1	D	DAAKEHKKSFNHSLSDTRKGKKQTGKKHEKL	2.29648e-25	222.56	3	568.873	0.14042
Q9UFW8	60	CGG triplet repeat-binding protein 1	CGGBP1	>sp|Q9UFW8|CGBP1_HUMAN CGG triplet repeat-binding protein 1 OS=Homo sapiens GN=CGGBP1 PE=1 SV=2;>tr|C9JUJ0|C9JUJ0_HUMAN CGG triplet repeat-binding protein 1 (Fragment) OS=Homo sapiens GN=CGGBP1 PE=4 SV=1	1	x	x		1	D	SCNVVLNHVRKSAISDHLKSKTHTKRKAEFE	0.00915903	130.79	2	706.268	-1.3476
P51991	13	Heterogeneous nuclear ribonucleoprotein A3	HNRNPA3	>sp|P51991|ROA3_HUMAN Heterogeneous nuclear ribonucleoprotein A3 OS=Homo sapiens GN=HNRNPA3 PE=1 SV=2	0.642651	x	x		1	D	___MEVKPPPGRPQPDSGRRRRRRGEEGHDP	0.0171799	66.874	3	777.659	1.2228
P98082	71	Disabled homolog 2	DAB2	>sp|P98082|DAB2_HUMAN Disabled homolog 2 OS=Homo sapiens GN=DAB2 PE=1 SV=3;>sp|P98082-3|DAB2_HUMAN Isoform 3 of Disabled homolog 2 OS=Homo sapiens GN=DAB2;>sp|P98082-2|DAB2_HUMAN Isoform 2 of Disabled homolog 2 OS=Homo sapiens GN=DAB2;>tr|D6RFF7|D6RFF7_HUM	1	x	x		1	D	GIDDVPDARGDKMSQDSMMKLKGMAAAGRSQ	0.121848	42.109	2	773.718	0.5055
P23258	279	Tubulin gamma-1 chain	TUBG1	>sp|P23258|TBG1_HUMAN Tubulin gamma-1 chain OS=Homo sapiens GN=TUBG1 PE=1 SV=2;>sp|Q9NRH3|TBG2_HUMAN Tubulin gamma-2 chain OS=Homo sapiens GN=TUBG2 PE=1 SV=1	1	x			1	D	PRLHFLMTGYTPLTTDQSVASVRKTTVLDVM	3.22012e-61	272.24	3	960.089	-0.083139
Q9H875	66	PRKR-interacting protein 1	PRKRIP1	>sp|Q9H875|PKRI1_HUMAN PRKR-interacting protein 1 OS=Homo sapiens GN=PRKRIP1 PE=1 SV=1;>tr|B4DGM2|B4DGM2_HUMAN Uncharacterized protein OS=Homo sapiens GN=PRKRIP1 PE=2 SV=1	0.982415	x			1	D	KMSEWAPRPPPEFVRDVMGSSAGAGSGEFHV	9.15482e-50	141	3	789.963	0.79492
O14641	422	Segment polarity protein dishevelled homolog DVL-2	DVL2	>sp|O14641|DVL2_HUMAN Segment polarity protein dishevelled homolog DVL-2 OS=Homo sapiens GN=DVL2 PE=1 SV=1	1	x			1	D	SLPDGCEGRGLSVHTDMASVTKAMAAPESGL	6.02554e-23	211.17	3	629.585	1.178
H0YL54	299	LIM/homeobox protein Lhx2	LHX9	>tr|H0YL54|H0YL54_HUMAN LIM homeobox 9 OS=Homo sapiens GN=LHX9 PE=3 SV=1;>sp|P50458|LHX2_HUMAN LIM/homeobox protein Lhx2 OS=Homo sapiens GN=LHX2 PE=2 SV=2;>sp|Q9NQ69|LHX9_HUMAN LIM/homeobox protein Lhx9 OS=Homo sapiens GN=LHX9 PE=1 SV=3;>sp|Q9NQ69-2|LHX9_H	1	x			1	D	QLRTMKSYFAINHNPDAKDLKQLAQKTGLTK	3.71655e-16	186.29	3	639.912	0.53366
B4DT67	446	SPATS2-like protein	SPATS2L	>tr|B4DT67|B4DT67_HUMAN Uncharacterized protein OS=Homo sapiens GN=SPATS2L PE=2 SV=1;>sp|Q9NUQ6|SPS2L_HUMAN SPATS2-like protein OS=Homo sapiens GN=SPATS2L PE=1 SV=2;>sp|Q9NUQ6-2|SPS2L_HUMAN Isoform 2 of SPATS2-like protein OS=Homo sapiens GN=SPATS2L;>tr|B8	1	x			1	D	KAANPKMVSSLPSTADPSHQTMPANKQNGSS	4.27109e-13	174.7	3	880.688	0.89818
Q9NVN8	51	Guanine nucleotide-binding protein-like 3-like protein	GNL3L	>sp|Q9NVN8|GNL3L_HUMAN Guanine nucleotide-binding protein-like 3-like protein OS=Homo sapiens GN=GNL3L PE=1 SV=1;>tr|A8MX10|A8MX10_HUMAN Uncharacterized protein OS=Homo sapiens GN=GNL3L PE=4 SV=1	1	x			1	D	ATSKVPSAPHFVHPNDHANREAELKKKWVEE	8.76448e-07	82.586	4	584.74	0.61957
Q14980	2043	Nuclear mitotic apparatus protein 1	NUMA1	>sp|Q14980|NUMA1_HUMAN Nuclear mitotic apparatus protein 1 OS=Homo sapiens GN=NUMA1 PE=1 SV=2;>sp|Q14980-2|NUMA1_HUMAN Isoform 2 of Nuclear mitotic apparatus protein 1 OS=Homo sapiens GN=NUMA1;>tr|F5H2L0|F5H2L0_HUMAN Nuclear mitotic apparatus protein 1 OS=	0.794469	x			1	D	TEAQKKAAPASTKQADRRQSMAFSILNTPKK	1.309e-06	159.78	3	835.364	-0.087754
Q9HAH1	360	Zinc finger protein 556	ZNF556	>sp|Q9HAH1|ZN556_HUMAN Zinc finger protein 556 OS=Homo sapiens GN=ZNF556 PE=2 SV=1	0.733039	x			1	D	GGSVGKSSARPRPSTDVKSQTREKVYKCETC	6.95474e-05	142.55	3	614.591	0.37162
P46013	1929	Antigen KI-67	MKI67	>sp|P46013|KI67_HUMAN Antigen KI-67 OS=Homo sapiens GN=MKI67 PE=1 SV=2;>tr|F5H4V4|F5H4V4_HUMAN Antigen identified by monoclonal antibody Ki-67 OS=Homo sapiens GN=MKI67 PE=4 SV=1;>sp|P46013-2|KI67_HUMAN Isoform Short of Antigen KI-67 OS=Homo sapiens GN=MKI6	1	x			1	D	EKDINTFVGTPVEKLDLLGNLPGSKRRPQTP	0.00788084	92.265	2	834.358	0.33309
Q6KC79	1359	Nipped-B-like protein	NIPBL	>sp|Q6KC79|NIPBL_HUMAN Nipped-B-like protein OS=Homo sapiens GN=NIPBL PE=1 SV=2;>sp|Q6KC79-2|NIPBL_HUMAN Isoform 2 of Nipped-B-like protein OS=Homo sapiens GN=NIPBL	1	x			1	D	LQNTLYPQYDPVYRLDPHGGGLLSSKAKRAK	0.00851858	94.45	3	574.569	0.035214
H0YGQ2	94			>tr|H0YGQ2|H0YGQ2_HUMAN Uncharacterized protein OS=Homo sapiens PE=4 SV=1	1	x			1	D	GTLEAGVDRVISQTVDPKLNHILRPPVEGAI	0.0128661	93.345	2	764.31	-0.41618
C9JP52	585	TBC1 domain family member 5	TBC1D5	>tr|C9JP52|C9JP52_HUMAN TBC1 domain family, member 5 OS=Homo sapiens GN=TBC1D5 PE=4 SV=1;>sp|Q92609|TBCD5_HUMAN TBC1 domain family member 5 OS=Homo sapiens GN=TBC1D5 PE=1 SV=1;>tr|C9J3F6|C9J3F6_HUMAN TBC1 domain family, member 5 OS=Homo sapiens GN=TBC1D5 P	1	x			1	D	GREFTGSPPSSATKKDSFFSNISRSRSHSKT	0.0505502	81.017	2	807.287	0.68741
Q99575	40	Ribonucleases P/MRP protein subunit POP1	POP1	>sp|Q99575|POP1_HUMAN Ribonucleases P/MRP protein subunit POP1 OS=Homo sapiens GN=POP1 PE=1 SV=2;>tr|E5RK39|E5RK39_HUMAN Processing of precursor 1, ribonuclease P/MRP subunit (S. cerevisiae) (Fragment) OS=Homo sapiens GN=POP1 PE=4 SV=1	0.850696		x		1	K	GFVADRGVKHHSGGEKPFQAQKQEPHPGTSR	2.01447e-119	228.8	3	664.598	1.533
Q96T88	703	E3 ubiquitin-protein ligase UHRF1	UHRF1	>sp|Q96T88|UHRF1_HUMAN E3 ubiquitin-protein ligase UHRF1 OS=Homo sapiens GN=UHRF1 PE=1 SV=1;>tr|F5GXG0|F5GXG0_HUMAN Ubiquitin-like with PHD and ring finger domains 1 OS=Homo sapiens GN=UHRF1 PE=4 SV=1;>tr|B5ME40|B5ME40_HUMAN Ubiquitin-like with PHD and rin	0.890756		x		1	D	KSNAKLWNEVLASLKDRPASGSPFQLFLSKV	2.43429e-95	269	3	730.98	-0.23123
Q9P258	5	Protein RCC2	RCC2	>sp|Q9P258|RCC2_HUMAN Protein RCC2 OS=Homo sapiens GN=RCC2 PE=1 SV=2	0.815503		x		1	K	___________MPRKKAAAAAWEEPSSGNGT	2.56237e-26	206.01	3	772.309	1.4022
Q92785	77	Zinc finger protein ubi-d4	DPF2	>sp|Q92785|REQU_HUMAN Zinc finger protein ubi-d4 OS=Homo sapiens GN=DPF2 PE=1 SV=2;>tr|B4DT58|B4DT58_HUMAN D4, zinc and double PHD fingers family 2 OS=Homo sapiens GN=DPF2 PE=2 SV=1;>tr|E9PN04|E9PN04_HUMAN D4, zinc and double PHD fingers family 2 OS=Homo s	1		x		1	R	RGPGLASGQLYSYPARRWRKKRRAHPPEDPR	2.20265e-24	209.25	3	745.319	-0.50166
Q8TBF4	184	Zinc finger CCHC-type and RNA-binding motif-containing protein 1	ZCRB1	>sp|Q8TBF4|ZCRB1_HUMAN Zinc finger CCHC-type and RNA-binding motif-containing protein 1 OS=Homo sapiens GN=ZCRB1 PE=1 SV=2;>tr|G3V1V1|G3V1V1_HUMAN Zinc finger CCHC-type and RNA binding motif 1 OS=Homo sapiens GN=ZCRB1 PE=4 SV=1	0.826468		x		1	K	QAIAFQQAKIEEEQKKWKPSSGVPSTSDDSR	2.31614e-24	208.47	3	758.974	-0.53597
Q9NXV6	261	CDKN2A-interacting protein	CDKN2AIP	>sp|Q9NXV6|CARF_HUMAN CDKN2A-interacting protein OS=Homo sapiens GN=CDKN2AIP PE=1 SV=3	1		x		1	D	SLLKSSVNSHMTQSTDSRQQSGSPKKSALEG	1.37788e-16	199.41	3	693.249	-0.35526
Q96Q83	37	Alpha-ketoglutarate-dependent dioxygenase alkB homolog 3	ALKBH3	>sp|Q96Q83|ALKB3_HUMAN Alpha-ketoglutarate-dependent dioxygenase alkB homolog 3 OS=Homo sapiens GN=ALKBH3 PE=1 SV=1;>tr|E9PSA5|E9PSA5_HUMAN AlkB, alkylation repair homolog 3 (E. coli) (Fragment) OS=Homo sapiens GN=ALKBH3 PE=4 SV=1;>tr|E9PN35|E9PN35_HUMAN A	1		x		1	K	AIAQPATTAKSHLHQKPGQTWKNKEHHLSDR	1.73124e-16	189.37	4	497.711	-0.95905
Q7L590	303	Protein MCM10 homolog	MCM10	>sp|Q7L590|MCM10_HUMAN Protein MCM10 homolog OS=Homo sapiens GN=MCM10 PE=1 SV=2;>sp|Q7L590-2|MCM10_HUMAN Isoform 2 of Protein MCM10 homolog OS=Homo sapiens GN=MCM10;>tr|Q5T670|Q5T670_HUMAN MCM10 minichromosome maintenance deficient 10 (S. cerevisiae), isof	1		x		1	K	KLEEIDWVTFGVILKKVTPQSVNSGKTFSIW	1.96667e-16	191.57	2	843.35	-1.0738
Q9BXS6	304	Nucleolar and spindle-associated protein 1	NUSAP1	>sp|Q9BXS6|NUSAP_HUMAN Nucleolar and spindle-associated protein 1 OS=Homo sapiens GN=NUSAP1 PE=1 SV=1;>sp|Q9BXS6-2|NUSAP_HUMAN Isoform 2 of Nucleolar and spindle-associated protein 1 OS=Homo sapiens GN=NUSAP1;>sp|Q9BXS6-5|NUSAP_HUMAN Isoform 5 of Nucleolar	1		x		1	K	KDNEHKRSLTKTPARKSAHVTVSGGTPKGEA	7.40697e-16	196.71	3	603.924	0.31189
Q9BQ39	115	ATP-dependent RNA helicase DDX50	DDX50	>sp|Q9BQ39|DDX50_HUMAN ATP-dependent RNA helicase DDX50 OS=Homo sapiens GN=DDX50 PE=1 SV=1;>tr|F5H3H6|F5H3H6_HUMAN DEAD (Asp-Glu-Ala-Asp) box polypeptide 50 OS=Homo sapiens GN=DDX50 PE=4 SV=1	0.940913		x		1	D	DIDEYEKKSKRVSSLDTSTHKSSDNKLEETL	3.28932e-11	180.95	3	591.24	-2.1618
E9PG89	153	Chromodomain-helicase-DNA-binding protein 3	CHD3	>tr|E9PG89|E9PG89_HUMAN Chromodomain helicase DNA-binding protein 3 OS=Homo sapiens GN=CHD3 PE=4 SV=1;>sp|Q12873|CHD3_HUMAN Chromodomain-helicase-DNA-binding protein 3 OS=Homo sapiens GN=CHD3 PE=1 SV=3;>sp|Q12873-2|CHD3_HUMAN Isoform 2 of Chromodomain-heli	0.903395		x		1	E	SERDEYREKSESGGSEYGTGPGRKRRRKHRE	1.15899e-43	209.67	2	941.32	-0.69639
E9PG89	160	Chromodomain-helicase-DNA-binding protein 3	CHD3	>tr|E9PG89|E9PG89_HUMAN Chromodomain helicase DNA-binding protein 3 OS=Homo sapiens GN=CHD3 PE=4 SV=1;>sp|Q12873|CHD3_HUMAN Chromodomain-helicase-DNA-binding protein 3 OS=Homo sapiens GN=CHD3 PE=1 SV=3;>sp|Q12873-2|CHD3_HUMAN Isoform 2 of Chromodomain-heli	0.914535		x		1	R	EKSESGGSEYGTGPGRKRRRKHREKKEKKTK	1.15899e-43	209.67	3	670.581	-0.49443
Q14966	354	Zinc finger protein 638	ZNF638	>sp|Q14966|ZN638_HUMAN Zinc finger protein 638 OS=Homo sapiens GN=ZNF638 PE=1 SV=2;>sp|Q14966-3|ZN638_HUMAN Isoform 3 of Zinc finger protein 638 OS=Homo sapiens GN=ZNF638;>sp|Q14966-4|ZN638_HUMAN Isoform 4 of Zinc finger protein 638 OS=Homo sapiens GN=ZNF6	1		x		1	E	SELISSVSQQERIPHEPVINSSNVHVGSRGS	2.37772e-07	146.89	3	795.012	0.64101
Q9BY77	416	Polymerase delta-interacting protein 3	POLDIP3	>sp|Q9BY77|PDIP3_HUMAN Polymerase delta-interacting protein 3 OS=Homo sapiens GN=POLDIP3 PE=1 SV=2;>sp|Q9BY77-2|PDIP3_HUMAN Isoform 2 of Polymerase delta-interacting protein 3 OS=Homo sapiens GN=POLDIP3	1		x		1	E	ALFKSSGASVTTQPTEFKIKL__________	2.68088e-07	161.08	2	990.885	-0.15625
P29084	23	Transcription initiation factor IIE subunit beta	GTF2E2	>sp|P29084|T2EB_HUMAN Transcription initiation factor IIE subunit beta OS=Homo sapiens GN=GTF2E2 PE=1 SV=1;>tr|E5RH41|E5RH41_HUMAN General transcription factor IIE, polypeptide 2, beta 34kDa (Fragment) OS=Homo sapiens GN=GTF2E2 PE=4 SV=1;>tr|E5RIW4|E5RIW4_	0.944925		x		1	E	ERELFKKRALSTPVVEKRSASSESSSSSSKK	8.23464e-17	171.95	2	820.858	-0.692
F6TH33	298	Zinc finger protein 33A	ZNF33A	>tr|F6TH33|F6TH33_HUMAN Zinc finger protein 33A OS=Homo sapiens GN=ZNF33A PE=4 SV=1;>tr|F8WAJ5|F8WAJ5_HUMAN Zinc finger protein 33A OS=Homo sapiens GN=ZNF33A PE=4 SV=1;>sp|Q06730|ZN33A_HUMAN Zinc finger protein 33A OS=Homo sapiens GN=ZNF33A PE=1 SV=3	1		x		1	K	FSDCEKFLCVKSTLSKPHGVSMKHYDCGESG	1.01276e-06	152.94	3	604.918	-0.70164
Q9UBP0	91	Spastin	SPAST	>sp|Q9UBP0|SPAST_HUMAN Spastin OS=Homo sapiens GN=SPAST PE=1 SV=1;>sp|Q9UBP0-2|SPAST_HUMAN Isoform 2 of Spastin OS=Homo sapiens GN=SPAST;>sp|Q9UBP0-3|SPAST_HUMAN Isoform 3 of Spastin OS=Homo sapiens GN=SPAST;>sp|Q9UBP0-4|SPAST_HUMAN Isoform 4 of Spastin OS	0.952333		x		1	R	VWLCQRFSRALMAAKRSSGAAPAPASASAPA	2.19951e-06	108.52	3	934.734	0.40744
O15015-2	627	Zinc finger protein 646	ZNF646	>sp|O15015-2|ZN646_HUMAN Isoform 2 of Zinc finger protein 646 OS=Homo sapiens GN=ZNF646;>sp|O15015|ZN646_HUMAN Zinc finger protein 646 OS=Homo sapiens GN=ZNF646 PE=1 SV=1	1		x		1	R	SPPRAFACRDCGKSYRHSGSLINHRQTHQTG	9.98242e-06	149.22	3	656.602	1.8631
Q6P6C2	358	Probable alpha-ketoglutarate-dependent dioxygenase ABH5	ALKBH5	>sp|Q6P6C2|ALKB5_HUMAN Probable alpha-ketoglutarate-dependent dioxygenase ABH5 OS=Homo sapiens GN=ALKBH5 PE=1 SV=1;>sp|Q6P6C2-2|ALKB5_HUMAN Isoform 2 of Probable alpha-ketoglutarate-dependent dioxygenase ABH5 OS=Homo sapiens GN=ALKBH5;>tr|F5H6G2|F5H6G2_HUM	0.845232		x		1	R	DKEENRRSVLLPTHRRRGSFSSENYWRKSYE	2.34595e-05	155.37	3	695.937	0.16843
O95235	675	Kinesin-like protein KIF20A	KIF20A	>sp|O95235|KI20A_HUMAN Kinesin-like protein KIF20A OS=Homo sapiens GN=KIF20A PE=1 SV=1;>tr|B4DL79|B4DL79_HUMAN Kinesin family member 20A OS=Homo sapiens GN=KIF20A PE=2 SV=1	0.887		x		1	R	QQSVAHQQSGSELALRRSQRLAASASTQQLQ	0.000122756	127.32	3	812.687	-0.48208
O14647	1577	Chromodomain-helicase-DNA-binding protein 2	CHD2	>sp|O14647|CHD2_HUMAN Chromodomain-helicase-DNA-binding protein 2 OS=Homo sapiens GN=CHD2 PE=1 SV=2;>sp|O14647-2|CHD2_HUMAN Isoform 2 of Chromodomain-helicase-DNA-binding protein 2 OS=Homo sapiens GN=CHD2;>tr|G3V418|G3V418_HUMAN Chromodomain helicase DNA-b	0.617151		x		1	K	EEEEQKKKDDVTGGKKPFRPEASGSSRDSLI	0.000240217	132.84	3	620.587	0.8643
Q5SSJ5	184	Heterochromatin protein 1-binding protein 3	HP1BP3	>sp|Q5SSJ5|HP1B3_HUMAN Heterochromatin protein 1-binding protein 3 OS=Homo sapiens GN=HP1BP3 PE=1 SV=1;>sp|Q5SSJ5-2|HP1B3_HUMAN Isoform 2 of Heterochromatin protein 1-binding protein 3 OS=Homo sapiens GN=HP1BP3;>sp|Q5SSJ5-3|HP1B3_HUMAN Isoform 3 of Heteroc	1		x		1	R	IKACFQKSGASVVAIRKYIIHKYPSLELERR	0.000300216	134.18	2	764.831	0.41945
Q7Z6I8	57	UPF0461 protein C5orf24	C5orf24	>sp|Q7Z6I8|CE024_HUMAN UPF0461 protein C5orf24 OS=Homo sapiens GN=C5orf24 PE=1 SV=1;>sp|Q7Z6I8-2|CE024_HUMAN Isoform 2 of UPF0461 protein C5orf24 OS=Homo sapiens GN=C5orf24;>tr|H0YAE0|H0YAE0_HUMAN Chromosome 5 open reading frame 24 (Fragment) OS=Homo sapie	0.940821		x		1	D	YSHTVNHKPMVCQRQDPLNETHLQTTSGRSI	0.000379205	117.37	3	746.634	0.30639
Q14103	261	Heterogeneous nuclear ribonucleoprotein D0	HNRNPD	>sp|Q14103|HNRPD_HUMAN Heterogeneous nuclear ribonucleoprotein D0 OS=Homo sapiens GN=HNRNPD PE=1 SV=1;>sp|Q14103-3|HNRPD_HUMAN Isoform 3 of Heterogeneous nuclear ribonucleoprotein D0 OS=Homo sapiens GN=HNRNPD;>tr|H0Y8G5|H0Y8G5_HUMAN Heterogeneous nuclear r	1		x		1	E	NVGLSKCEIKVAMSKEQYQQQQQWGSRGGFA	0.00158271	125.54	3	702.928	0.50861
G3V3A4	442	SNW domain-containing protein 1	SNW1	>tr|G3V3A4|G3V3A4_HUMAN SNW domain-containing 1 OS=Homo sapiens GN=SNW1 PE=4 SV=1;>sp|Q13573|SNW1_HUMAN SNW domain-containing protein 1 OS=Homo sapiens GN=SNW1 PE=1 SV=1;>tr|G3V4X8|G3V4X8_HUMAN SNW domain-containing 1 OS=Homo sapiens GN=SNW1 PE=4 SV=1	0.862633		x		1	D	DEIYNVYDQAWRGGKDMAQSIYRPSKNLDKD	0.00185577	111.98	3	612.906	-0.21861
B4DV38	601	PAP-associated domain-containing protein 5	PAPD5	>tr|B4DV38|B4DV38_HUMAN Uncharacterized protein OS=Homo sapiens GN=PAPD5 PE=2 SV=1;>tr|E9PC61|E9PC61_HUMAN PAP-associated domain-containing 5 OS=Homo sapiens GN=PAPD5 PE=4 SV=1;>sp|Q8NDF8-3|PAPD5_HUMAN Isoform 3 of PAP-associated domain-containing protein	1		x		1	R	DSDATPCKTPKQLLCRPSTGNRVGSQDVSLE	0.00242911	103.97	3	614.917	-1.4439
Q5T3I0-3	434	G patch domain-containing protein 4	GPATCH4	>sp|Q5T3I0-3|GPTC4_HUMAN Isoform 3 of G patch domain-containing protein 4 OS=Homo sapiens GN=GPATCH4;>sp|Q5T3I0|GPTC4_HUMAN G patch domain-containing protein 4 OS=Homo sapiens GN=GPATCH4 PE=1 SV=2	0.613396		x		1	R	SSRGKRKRQQHPKKERAGVSTVQKAKKKQKK	1.8282e-06	140.31	3	539.222	0.99892
Q01831	493	DNA repair protein complementing XP-C cells	XPC	>sp|Q01831|XPC_HUMAN DNA repair protein complementing XP-C cells OS=Homo sapiens GN=XPC PE=1 SV=4;>tr|E9PH69|E9PH69_HUMAN Xeroderma pigmentosum, complementation group C OS=Homo sapiens GN=XPC PE=4 SV=1	0.822837		x		1	K	AGSKSASRTHRGSHRKDPSLPAASSSSSSSK	0.00444833	92.079	3	692.943	0.46533
Q8NHM5	805	Lysine-specific demethylase 2B	KDM2B	>sp|Q8NHM5|KDM2B_HUMAN Lysine-specific demethylase 2B OS=Homo sapiens GN=KDM2B PE=1 SV=1;>tr|E7ET57|E7ET57_HUMAN Lysine (K)-specific demethylase 2B OS=Homo sapiens GN=KDM2B PE=4 SV=1;>sp|Q8NHM5-2|KDM2B_HUMAN Isoform 2 of Lysine-specific demethylase 2B OS=H	0.667009		x		1	K	LLRRKSDDVHLRKKRKYEKPQELSGRKRASS	0.00491288	102.5	3	625.927	0.49587
P78332	1088	RNA-binding protein 6	RBM6	>sp|P78332|RBM6_HUMAN RNA-binding protein 6 OS=Homo sapiens GN=RBM6 PE=1 SV=5;>tr|E9PGM9|E9PGM9_HUMAN RNA-binding motif protein 6 OS=Homo sapiens GN=RBM6 PE=4 SV=1;>tr|Q86SS3|Q86SS3_HUMAN RBM6 protein OS=Homo sapiens GN=RBM6 PE=2 SV=1;>tr|B4DNY1|B4DNY1_HUM	1		x		1	R	GHPGLASSEEAEGRMRGPSVGASGRTSKRQS	0.00527849	118.87	3	539.208	-0.64018
P29372-2	11		PIG16	>sp|P29372-2|3MG_HUMAN Isoform 2 of DNA-3-methyladenine glycosylase OS=Homo sapiens GN=MPG;>tr|Q5J9I4|Q5J9I4_HUMAN N-methylpurine-DNA glycosylase OS=Homo sapiens GN=PIG16 PE=2 SV=1	1		x		1	R	_____MPARSGAQFCRRMGQKKQRPARAGQP	0.00561815	142.83	2	761.768	-0.27844
Q9BXS6	283	Nucleolar and spindle-associated protein 1	NUSAP1	>sp|Q9BXS6|NUSAP_HUMAN Nucleolar and spindle-associated protein 1 OS=Homo sapiens GN=NUSAP1 PE=1 SV=1;>sp|Q9BXS6-2|NUSAP_HUMAN Isoform 2 of Nucleolar and spindle-associated protein 1 OS=Homo sapiens GN=NUSAP1;>sp|Q9BXS6-5|NUSAP_HUMAN Isoform 5 of Nucleolar	1		x		1	R	GSLKRSAISAAKTGVRFSAATKDNEHKRSLT	0.00489003	121.76	3	526.883	0.74524
P06748	141	Nucleophosmin	NPM1	>sp|P06748|NPM_HUMAN Nucleophosmin OS=Homo sapiens GN=NPM1 PE=1 SV=2;>tr|Q9BYG9|Q9BYG9_HUMAN Nucleophosmin (Nucleolar phosphoprotein B23, numatrin) OS=Homo sapiens GN=NPM1 PE=2 SV=1;>sp|P06748-2|NPM_HUMAN Isoform 2 of Nucleophosmin OS=Homo sapiens GN=NPM1;	1		x		1	K	EDEEEEDVKLLSISGKRSAPGGGSKVPQKKV	0.00647706	140.16	3	472.209	0.43979
P83731	147	60S ribosomal protein L24	RPL24	>sp|P83731|RL24_HUMAN 60S ribosomal protein L24 OS=Homo sapiens GN=RPL24 PE=1 SV=1	0.793896		x		1	K	APTKAAPKQKIVKPVKVSAPRVGGKR_____	0.0100176	109.02	3	578.95	0.093453
Q15059	643	Bromodomain-containing protein 3	BRD3	>sp|Q15059|BRD3_HUMAN Bromodomain-containing protein 3 OS=Homo sapiens GN=BRD3 PE=1 SV=1;>tr|B4DS09|B4DS09_HUMAN Bromodomain containing 3 OS=Homo sapiens GN=BRD3 PE=2 SV=1	1		x		1	K	ELERYVKSCLQKKQRKPFSASGKKQAAKSKE	5.09722e-08	161.25	2	681.76	0.85275
P07305	12	Histone H1.0	H1F0	>sp|P07305|H10_HUMAN Histone H1.0 OS=Homo sapiens GN=H1F0 PE=1 SV=3	0.827696		x		1	K	____MTENSTSAPAAKPKRAKASKKSTDHPK	0.0124647	66.068	3	672.599	-0.029379
O14646	1321	Chromodomain-helicase-DNA-binding protein 1	CHD1	>sp|O14646|CHD1_HUMAN Chromodomain-helicase-DNA-binding protein 1 OS=Homo sapiens GN=CHD1 PE=1 SV=2;>sp|O14646-2|CHD1_HUMAN Isoform 2 of Chromodomain-helicase-DNA-binding protein 1 OS=Homo sapiens GN=CHD1	1		x		1	E	ADYLIKLLSRDLAKKEALSGAGSSKRRKARA	3.88456e-05	145.06	2	724.261	-0.57876
Q5T3I0-3	433	G patch domain-containing protein 4	GPATCH4	>sp|Q5T3I0-3|GPTC4_HUMAN Isoform 3 of G patch domain-containing protein 4 OS=Homo sapiens GN=GPATCH4;>sp|Q5T3I0|GPTC4_HUMAN G patch domain-containing protein 4 OS=Homo sapiens GN=GPATCH4 PE=1 SV=2	0.708385		x		1	E	SSSRGKRKRQQHPKKERAGVSTVQKAKKKQK	1.8282e-06	140.31	2	808.329	0.97514
Q13416	157	Origin recognition complex subunit 2	ORC2	>sp|Q13416|ORC2_HUMAN Origin recognition complex subunit 2 OS=Homo sapiens GN=ORC2 PE=1 SV=2	1		x		1	E	HSASDKVQPKNNDKSEFLSTAPRSLRKRLIV	0.019543	97.579	2	774.792	0.52841
O14524	334	Transmembrane protein 194A	TMEM194A	>sp|O14524|T194A_HUMAN Transmembrane protein 194A OS=Homo sapiens GN=TMEM194A PE=1 SV=2;>sp|O14524-2|T194A_HUMAN Isoform 2 of Transmembrane protein 194A OS=Homo sapiens GN=TMEM194A	1		x		2	E	IQWLYITCRKVCKGAEKPVPPRLLTEEEYRI	0.0211712	42.743	3	678.226	-0.058502
O14524	335	Transmembrane protein 194A	TMEM194A	>sp|O14524|T194A_HUMAN Transmembrane protein 194A OS=Homo sapiens GN=TMEM194A PE=1 SV=2;>sp|O14524-2|T194A_HUMAN Isoform 2 of Transmembrane protein 194A OS=Homo sapiens GN=TMEM194A	1		x		2	K	QWLYITCRKVCKGAEKPVPPRLLTEEEYRIQ	0.0211712	42.743	3	678.226	-0.058502
Q14676	1819	Mediator of DNA damage checkpoint protein 1	MDC1	>sp|Q14676|MDC1_HUMAN Mediator of DNA damage checkpoint protein 1 OS=Homo sapiens GN=MDC1 PE=1 SV=3;>tr|E9PGY5|E9PGY5_HUMAN Uncharacterized protein OS=Homo sapiens GN=MDC1 PE=4 SV=1;>sp|Q14676-2|MDC1_HUMAN Isoform 2 of Mediator of DNA damage checkpoint pro	1		x		1	D	QPKASQSRKRSLATMDSPPHQKQPQRGEVSQ	0.0235959	70.98	3	618.237	0.18377
Q8TF68	242	Zinc finger protein 384	ZNF384	>sp|Q8TF68|ZN384_HUMAN Zinc finger protein 384 OS=Homo sapiens GN=ZNF384 PE=1 SV=2;>sp|Q8TF68-2|ZN384_HUMAN Isoform 2 of Zinc finger protein 384 OS=Homo sapiens GN=ZNF384;>tr|F8W6Q3|F8W6Q3_HUMAN Zinc finger protein 384 OS=Homo sapiens GN=ZNF384 PE=4 SV=1;>	1		x		1	E	TYRCKVCPLTFFTKSEMQIHSKSHTEAKPHK	0.00647906	116.54	3	500.846	-0.48666
Q9Y466	3	Nuclear receptor subfamily 2 group E member 1	NR2E1	>sp|Q9Y466|NR2E1_HUMAN Nuclear receptor subfamily 2 group E member 1 OS=Homo sapiens GN=NR2E1 PE=1 SV=1	1		x		1	K	_____________MSKPAGSTSRILDIPCKV	0.0365281	77.744	2	716.269	-0.62394
E7ESW6	2757	WD repeat-containing protein 87	WDR87	>tr|E7ESW6|E7ESW6_HUMAN WD repeat domain 87 OS=Homo sapiens GN=WDR87 PE=4 SV=1;>sp|Q6ZQQ6-2|WDR87_HUMAN Isoform 2 of WD repeat-containing protein 87 OS=Homo sapiens GN=WDR87;>sp|Q6ZQQ6|WDR87_HUMAN WD repeat-containing protein 87 OS=Homo sapiens GN=WDR87 PE	1		x		1	K	FPKLPKLEKKTQPISKKKEELPLWETFVALY	0.0242354	117.31	2	671.776	0.038457
Q9BYD2	110	39S ribosomal protein L9, mitochondrial	MRPL9	>sp|Q9BYD2|RM09_HUMAN 39S ribosomal protein L9, mitochondrial OS=Homo sapiens GN=MRPL9 PE=1 SV=2;>tr|Q5SZR1|Q5SZR1_HUMAN Mitochondrial ribosomal protein L9 OS=Homo sapiens GN=MRPL9 PE=2 SV=1	1		x		1	D	ELILTQSVENVGVRGDLVSVKKSLGRNRLLP	0.0534405	111.95	2	629.741	0.0053657
Q8WYP5-2	2287	Protein ELYS	AHCTF1	>sp|Q8WYP5-2|ELYS_HUMAN Isoform 2 of Protein ELYS OS=Homo sapiens GN=AHCTF1;>sp|Q8WYP5|ELYS_HUMAN Protein ELYS OS=Homo sapiens GN=AHCTF1 PE=1 SV=3	1		x		1	K	KTTEVTGTGLGRNRKKLSSYPKQILRRKML_	0.042584	126.29	3	455.183	-0.50213
Q8N573	107	Oxidation resistance protein 1	OXR1	>sp|Q8N573|OXR1_HUMAN Oxidation resistance protein 1 OS=Homo sapiens GN=OXR1 PE=1 SV=2;>tr|D3HIS6|D3HIS6_HUMAN Oxidation resistance 1 OS=Homo sapiens GN=OXR1 PE=2 SV=1;>sp|Q8N573-5|OXR1_HUMAN Isoform 5 of Oxidation resistance protein 1 OS=Homo sapiens GN=O	1		x		1	D	FQKPKGTIEYTVESRDSLNSIALKFDTTPNE	0.0618666	77.744	2	751.302	0.74278
P49916	868	DNA ligase 3	LIG3	>sp|P49916|DNLI3_HUMAN DNA ligase 3 OS=Homo sapiens GN=LIG3 PE=1 SV=2;>sp|P49916-2|DNLI3_HUMAN Isoform Beta of DNA ligase 3 OS=Homo sapiens GN=LIG3	0.952441		x		1	K	SSEENKGPSGSAVSRKAPSKPSASTKKAEGK	7.45598e-06	125.14	3	548.234	-0.89203

## Sheet: ADP ribose (KRDE)Sites
Proteins	Positions within proteins	Leading proteins	Protein	Protein names	Gene names	Fasta headers	Localization prob	PEP Rep1	PEP Rep2	PEP Rep3	Number of ADP ribose (KRDE)	Amino acid	Sequence window	Charge	m/z	Mass error [ppm]
Q8IWY8;Q8IWY8-4;Q8IWY8-2	675;286;555	Q8IWY8	Q8IWY8	Zinc finger and SCAN domain-containing protein 29	ZSCAN29	>sp|Q8IWY8|ZSC29_HUMAN Zinc finger and SCAN domain-containing protein 29 OS=Homo sapiens GN=ZSCAN29 PE=1 SV=2;>sp|Q8IWY8-4|ZSC29_HUMAN Isoform 4 of Zinc finger and SCAN domain-containing protein 29 OS=Homo sapiens GN=ZSCAN29;>sp|Q8IWY8-2|ZSC29_HUMAN Isofor	1	0	4.65951e-145	4.81325e-206	1	E	FGPNSLLMHQVSHQVENPYKCADCGKSFSRS	3	990.416	0.35494
P38159;P38159-2;Q96E39	144;131;144	P38159;Q96E39	P38159	RNA-binding motif protein, X chromosome;RNA-binding motif protein, X chromosome, N-terminally processed;RNA binding motif protein, X-linked-like-1;RNA binding motif protein, X-linked-like-1, N-terminally processed	RBMX	>sp|P38159|RBMX_HUMAN RNA-binding motif protein, X chromosome OS=Homo sapiens GN=RBMX PE=1 SV=3;>sp|P38159-2|RBMX_HUMAN Isoform 2 of RNA-binding motif protein, X chromosome OS=Homo sapiens GN=RBMX;>sp|Q96E39|RMXL1_HUMAN RNA binding motif protein, X-linked-	0.856149	7.16545e-262	3.62853e-285	1.99308e-262	1	R	MDDGGYSMNFNMSSSRGPLPVKRGPPPRSGG	3	1061.41	-0.40133
P38159;P38159-2;Q96E39	130;117;130	P38159;Q96E39	P38159	RNA-binding motif protein, X chromosome;RNA-binding motif protein, X chromosome, N-terminally processed;RNA binding motif protein, X-linked-like-1;RNA binding motif protein, X-linked-like-1, N-terminally processed	RBMX	>sp|P38159|RBMX_HUMAN RNA-binding motif protein, X chromosome OS=Homo sapiens GN=RBMX PE=1 SV=3;>sp|P38159-2|RBMX_HUMAN Isoform 2 of RNA-binding motif protein, X chromosome OS=Homo sapiens GN=RBMX;>sp|Q96E39|RMXL1_HUMAN RNA binding motif protein, X-linked-	0.5	7.16545e-262	3.62853e-285	1.99308e-262	1	D	GSGGTRGPPSRGGHMDDGGYSMNFNMSSSRG	3	869.618	-1.1798
P38159;P38159-2;Q96E39	131;118;131	P38159;Q96E39	P38159	RNA-binding motif protein, X chromosome;RNA-binding motif protein, X chromosome, N-terminally processed;RNA binding motif protein, X-linked-like-1;RNA binding motif protein, X-linked-like-1, N-terminally processed	RBMX	>sp|P38159|RBMX_HUMAN RNA-binding motif protein, X chromosome OS=Homo sapiens GN=RBMX PE=1 SV=3;>sp|P38159-2|RBMX_HUMAN Isoform 2 of RNA-binding motif protein, X chromosome OS=Homo sapiens GN=RBMX;>sp|Q96E39|RMXL1_HUMAN RNA binding motif protein, X-linked-	0.5	7.16545e-262	3.62853e-285	1.99308e-262	1	D	SGGTRGPPSRGGHMDDGGYSMNFNMSSSRGP	3	869.618	-1.1798
Q9Y2X9;A6NF48;F5H1Z5	498;462;203	Q9Y2X9	Q9Y2X9	Zinc finger protein 281	ZNF281	>sp|Q9Y2X9|ZN281_HUMAN Zinc finger protein 281 OS=Homo sapiens GN=ZNF281 PE=1 SV=1;>tr|A6NF48|A6NF48_HUMAN Zinc finger protein 281 OS=Homo sapiens GN=ZNF281 PE=4 SV=1;>tr|F5H1Z5|F5H1Z5_HUMAN Zinc finger protein 281 OS=Homo sapiens GN=ZNF281 PE=4 SV=1	0.999687	3.07951e-255	8.59111e-229	5.51564e-155	1	K	VSPLPDIVGQKSLSGKPSGSLGIVSNNSVET	4	865.408	-0.38419
Q9Y2X9;A6NF48;F5H1Z5	512;476;217	Q9Y2X9	Q9Y2X9	Zinc finger protein 281	ZNF281	>sp|Q9Y2X9|ZN281_HUMAN Zinc finger protein 281 OS=Homo sapiens GN=ZNF281 PE=1 SV=1;>tr|A6NF48|A6NF48_HUMAN Zinc finger protein 281 OS=Homo sapiens GN=ZNF281 PE=4 SV=1;>tr|F5H1Z5|F5H1Z5_HUMAN Zinc finger protein 281 OS=Homo sapiens GN=ZNF281 PE=4 SV=1	0.753799	3.07951e-255	8.59111e-229	5.51564e-155	1	E	GKPSGSLGIVSNNSVETIGLLQSTSGKQGQI	4	865.408	0.83745
D9N162;Q8TF20-2;Q8TF20	744;744;732	D9N162	D9N162	Zinc finger protein 721	ZNF721	>tr|D9N162|D9N162_HUMAN Uncharacterized protein OS=Homo sapiens GN=ZNF721 PE=4 SV=1;>sp|Q8TF20-2|ZN721_HUMAN Isoform 2 of Zinc finger protein 721 OS=Homo sapiens GN=ZNF721;>sp|Q8TF20|ZN721_HUMAN Zinc finger protein 721 OS=Homo sapiens GN=ZNF721 PE=2 SV=2	0.5	5.27444e-231		1.36942e-09	1	K	DRGRSFGWSTNLNEYKKIHTGDKLYKCKECG	3	705.613	0.5434
D9N162;Q8TF20-2;Q8TF20	742;742;730	D9N162	D9N162	Zinc finger protein 721	ZNF721	>tr|D9N162|D9N162_HUMAN Uncharacterized protein OS=Homo sapiens GN=ZNF721 PE=4 SV=1;>sp|Q8TF20-2|ZN721_HUMAN Isoform 2 of Zinc finger protein 721 OS=Homo sapiens GN=ZNF721;>sp|Q8TF20|ZN721_HUMAN Zinc finger protein 721 OS=Homo sapiens GN=ZNF721 PE=2 SV=2	0.5	5.27444e-231		1.36942e-09	1	E	CEDRGRSFGWSTNLNEYKKIHTGDKLYKCKE	3	705.613	0.5434
Q9Y2X9;A6NF48;F5H1Z5	379;343;84	Q9Y2X9	Q9Y2X9	Zinc finger protein 281	ZNF281	>sp|Q9Y2X9|ZN281_HUMAN Zinc finger protein 281 OS=Homo sapiens GN=ZNF281 PE=1 SV=1;>tr|A6NF48|A6NF48_HUMAN Zinc finger protein 281 OS=Homo sapiens GN=ZNF281 PE=4 SV=1;>tr|F5H1Z5|F5H1Z5_HUMAN Zinc finger protein 281 OS=Homo sapiens GN=ZNF281 PE=4 SV=1	1	2.15018e-228	1.28017e-254	2.2491e-228	1	E	RRTCGEVIVKGATSAEPGSSNHTNMGNLAVL	4	869.107	-0.80639
O00193;E9PM92;E3W975;E9PRZ9	75;75;31;47	O00193	O00193	Small acidic protein	SMAP	>sp|O00193|SMAP_HUMAN Small acidic protein OS=Homo sapiens GN=SMAP PE=1 SV=1;>tr|E9PM92|E9PM92_HUMAN Chromosome 11 open reading frame 58 (Fragment) OS=Homo sapiens GN=C11orf58 PE=4 SV=1;>tr|E3W975|E3W975_HUMAN Chromosome 11 open reading frame 58 OS=Homo sa	0.608184	5.88975e-225	4.42225e-225	2.25963e-165	1	K	DHKSTSHFRTGEEDKKINEELESQYQQSMDS	3	1004.42	0.23813
Q9BW71;Q9BW71-2	504;191	Q9BW71	Q9BW71	HIRA-interacting protein 3	HIRIP3	>sp|Q9BW71|HIRP3_HUMAN HIRA-interacting protein 3 OS=Homo sapiens GN=HIRIP3 PE=1 SV=3;>sp|Q9BW71-2|HIRP3_HUMAN Isoform 2 of HIRA-interacting protein 3 OS=Homo sapiens GN=HIRIP3	0.969326	3.42271e-219	5.56921e-196	1.53616e-261	1	R	EVASLDVANIISGSGRPRRRTAWNPLGEAAP	3	1065.81	0.069414
F8W9H9;P08651;P08651-2;P08651-3;P08651-5;P08651-4	251;251;242;242;251;218	F8W9H9	F8W9H9	Nuclear factor 1;Nuclear factor 1 C-type	NFIC	>tr|F8W9H9|F8W9H9_HUMAN Nuclear factor 1 OS=Homo sapiens GN=NFIC PE=3 SV=1;>sp|P08651|NFIC_HUMAN Nuclear factor 1 C-type OS=Homo sapiens GN=NFIC PE=1 SV=2;>sp|P08651-2|NFIC_HUMAN Isoform 1 of Nuclear factor 1 C-type OS=Homo sapiens GN=NFIC;>sp|P08651-3|NFI	0.864801	1.54167e-205	9.10007e-289	3.94388e-232	1	E	RTPVVTGTGPNFSLGELQGHLAYDLNPASTG	4	995.715	0.1176
F8W9H9;P08651;P08651-2;P08651-3;P08651-5;P08651-4	259;259;250;250;259;226	F8W9H9	F8W9H9	Nuclear factor 1;Nuclear factor 1 C-type	NFIC	>tr|F8W9H9|F8W9H9_HUMAN Nuclear factor 1 OS=Homo sapiens GN=NFIC PE=3 SV=1;>sp|P08651|NFIC_HUMAN Nuclear factor 1 C-type OS=Homo sapiens GN=NFIC PE=1 SV=2;>sp|P08651-2|NFIC_HUMAN Isoform 1 of Nuclear factor 1 C-type OS=Homo sapiens GN=NFIC;>sp|P08651-3|NFI	0.436025	1.54167e-205	9.10007e-289	3.94388e-232		D	GPNFSLGELQGHLAYDLNPASTGLRRTLPST	4	995.715	-0.018836
Q00839;Q00839-2;B3KX72	814;795;739	Q00839	Q00839	Heterogeneous nuclear ribonucleoprotein U	HNRNPU	>sp|Q00839|HNRPU_HUMAN Heterogeneous nuclear ribonucleoprotein U OS=Homo sapiens GN=HNRNPU PE=1 SV=6;>sp|Q00839-2|HNRPU_HUMAN Isoform Short of Heterogeneous nuclear ribonucleoprotein U OS=Homo sapiens GN=HNRNPU;>tr|B3KX72|B3KX72_HUMAN Uncharacterized prote	1	5.30362e-202	6.04295e-229	3.2739e-177	1	K	SQGYNQWQQGQFWGQKPWSQHYHQGYY____	3	1400.56	0.00044815
H0YG49;Q01130;Q8NAK9;F5GYB8	38;11;11;11	H0YG49	H0YG49	Serine/arginine-rich splicing factor 2	SRSF2	>tr|H0YG49|H0YG49_HUMAN Serine/arginine-rich-splicing factor 2 OS=Homo sapiens GN=SRSF2 PE=4 SV=1;>sp|Q01130|SRSF2_HUMAN Serine/arginine-rich splicing factor 2 OS=Homo sapiens GN=SRSF2 PE=1 SV=4;>tr|Q8NAK9|Q8NAK9_HUMAN Uncharacterized protein OS=Homo sapie	0.734875	1.22479e-192	1.53779e-218	3.82687e-218	1	E	PPLRAMSYGRPPPDVEGMTSLKVDNLTYRTS	3	778.311	0.11714
H0YG49;Q01130;Q8NAK9;F5GYB8	36;9;9;9	H0YG49	H0YG49	Serine/arginine-rich splicing factor 2	SRSF2	>tr|H0YG49|H0YG49_HUMAN Serine/arginine-rich-splicing factor 2 OS=Homo sapiens GN=SRSF2 PE=4 SV=1;>sp|Q01130|SRSF2_HUMAN Serine/arginine-rich splicing factor 2 OS=Homo sapiens GN=SRSF2 PE=1 SV=4;>tr|Q8NAK9|Q8NAK9_HUMAN Uncharacterized protein OS=Homo sapie	0.62858	1.22479e-192	1.53779e-218	3.82687e-218	1	D	SGPPLRAMSYGRPPPDVEGMTSLKVDNLTYR	2	1158.97	-0.53243
H0YG49;Q01130;Q8NAK9;F5GYB8	44;17;17;17	H0YG49	H0YG49	Serine/arginine-rich splicing factor 2	SRSF2	>tr|H0YG49|H0YG49_HUMAN Serine/arginine-rich-splicing factor 2 OS=Homo sapiens GN=SRSF2 PE=4 SV=1;>sp|Q01130|SRSF2_HUMAN Serine/arginine-rich splicing factor 2 OS=Homo sapiens GN=SRSF2 PE=1 SV=4;>tr|Q8NAK9|Q8NAK9_HUMAN Uncharacterized protein OS=Homo sapie	0.228776	1.22479e-192	1.53779e-218	3.82687e-218		K	SYGRPPPDVEGMTSLKVDNLTYRTSPDTLRR	3	1060.12	0.14699
H0YG49;Q01130;Q8NAK9;F5GYB8	46;19;19;19	H0YG49	H0YG49	Serine/arginine-rich splicing factor 2	SRSF2	>tr|H0YG49|H0YG49_HUMAN Serine/arginine-rich-splicing factor 2 OS=Homo sapiens GN=SRSF2 PE=4 SV=1;>sp|Q01130|SRSF2_HUMAN Serine/arginine-rich splicing factor 2 OS=Homo sapiens GN=SRSF2 PE=1 SV=4;>tr|Q8NAK9|Q8NAK9_HUMAN Uncharacterized protein OS=Homo sapie	0.228776	1.22479e-192	1.53779e-218	3.82687e-218		D	GRPPPDVEGMTSLKVDNLTYRTSPDTLRRVF	3	1060.12	0.14699
P35251;P35251-2	243;243	P35251	P35251	Replication factor C subunit 1	RFC1	>sp|P35251|RFC1_HUMAN Replication factor C subunit 1 OS=Homo sapiens GN=RFC1 PE=1 SV=4;>sp|P35251-2|RFC1_HUMAN Isoform 2 of Replication factor C subunit 1 OS=Homo sapiens GN=RFC1	0.715468	4.81092e-184	5.18213e-85	4.61389e-133	1	K	TLAMLDEEPKTKKARKDTEAGETFSSVQANL	3	818.335	0.059166
P26367-2;P26367;B1B1J0;E7EUS5;B1B1I9;E9PKM0;B1B1I8	19;19;19;19;19;19;19	P26367-2	P26367-2	Paired box protein Pax-6	PAX6	>sp|P26367-2|PAX6_HUMAN Isoform 5a of Paired box protein Pax-6 OS=Homo sapiens GN=PAX6;>sp|P26367|PAX6_HUMAN Paired box protein Pax-6 OS=Homo sapiens GN=PAX6 PE=1 SV=2;>tr|B1B1J0|B1B1J0_HUMAN Paired box 6 (Fragment) OS=Homo sapiens GN=PAX6 PE=3 SV=1;>tr|E7	0.5	1.89602e-177			1	R	SHSGVNQLGGVFVNGRPLPDSTRQKIVELAH	3	1117.49	-0.18131
P26367-2;P26367;B1B1J0;E7EUS5;B1B1I9;E9PKM0;B1B1I8	23;23;23;23;23;23;23	P26367-2	P26367-2	Paired box protein Pax-6	PAX6	>sp|P26367-2|PAX6_HUMAN Isoform 5a of Paired box protein Pax-6 OS=Homo sapiens GN=PAX6;>sp|P26367|PAX6_HUMAN Paired box protein Pax-6 OS=Homo sapiens GN=PAX6 PE=1 SV=2;>tr|B1B1J0|B1B1J0_HUMAN Paired box 6 (Fragment) OS=Homo sapiens GN=PAX6 PE=3 SV=1;>tr|E7	0.5	1.89602e-177			1	D	VNQLGGVFVNGRPLPDSTRQKIVELAHSGAR	3	1117.49	-0.18131
P35659;D6R9L5	75;80	P35659	P35659	Protein DEK	DEK	>sp|P35659|DEK_HUMAN Protein DEK OS=Homo sapiens GN=DEK PE=1 SV=1;>tr|D6R9L5|D6R9L5_HUMAN DEK oncogene (Fragment) OS=Homo sapiens GN=DEK PE=4 SV=1	0.5	3.88867e-175	2.2394e-71	2.70325e-71	1	R	KKKVERLTMQVSSLQREPFTIAQGKGQKLCE	3	897.734	0.11687
P35659;D6R9L5	76;81	P35659	P35659	Protein DEK	DEK	>sp|P35659|DEK_HUMAN Protein DEK OS=Homo sapiens GN=DEK PE=1 SV=1;>tr|D6R9L5|D6R9L5_HUMAN DEK oncogene (Fragment) OS=Homo sapiens GN=DEK PE=4 SV=1	0.5	3.88867e-175	2.2394e-71	2.70325e-71	1	E	KKVERLTMQVSSLQREPFTIAQGKGQKLCEI	3	897.734	0.11687
P49916;P49916-2	225;225	P49916	P49916	DNA ligase 3	LIG3	>sp|P49916|DNLI3_HUMAN DNA ligase 3 OS=Homo sapiens GN=LIG3 PE=1 SV=2;>sp|P49916-2|DNLI3_HUMAN Isoform Beta of DNA ligase 3 OS=Homo sapiens GN=LIG3	0.998174	1.08152e-167	1.64626e-145	1.50125e-166	1	K	SPVKGASFVTSTNPRKFSGFSAKPNNSGEAP	3	926.06	0.44829
Q8WU10;B3KWN8;H0YGU0	227;156;28	Q8WU10	Q8WU10	Pyridine nucleotide-disulfide oxidoreductase domain-containing protein 1	PYROXD1	>sp|Q8WU10|PYRD1_HUMAN Pyridine nucleotide-disulfide oxidoreductase domain-containing protein 1 OS=Homo sapiens GN=PYROXD1 PE=1 SV=1;>tr|B3KWN8|B3KWN8_HUMAN Uncharacterized protein OS=Homo sapiens GN=PYROXD1 PE=2 SV=1;>tr|H0YGU0|H0YGU0_HUMAN Pyridine nucle	0.795797	8.91811e-166	3.87787e-124	2.11517e-47	1	K	RYTTEGRKKEARSKSKADNVGSALGPDWHEG	3	917.06	-0.049373
Q9H9B1;Q9H9B1-3;C9JD67;Q9H9B1-2;Q9H9B1-4	129;129;98;98;129	Q9H9B1	Q9H9B1	Histone-lysine N-methyltransferase EHMT1	EHMT1	>sp|Q9H9B1|EHMT1_HUMAN Histone-lysine N-methyltransferase EHMT1 OS=Homo sapiens GN=EHMT1 PE=1 SV=4;>sp|Q9H9B1-3|EHMT1_HUMAN Isoform 3 of Histone-lysine N-methyltransferase EHMT1 OS=Homo sapiens GN=EHMT1;>tr|C9JD67|C9JD67_HUMAN Euchromatic histone-lysine N-	0.75858	2.82473e-159		3.24693e-104	1	K	FVQTSVIGSNGYILNKPALQAQPLRTTSTLA	4	1034.74	0.74339
Q8NC51;Q8NC51-2	233;227	Q8NC51;Q8NC51-2	Q8NC51	Plasminogen activator inhibitor 1 RNA-binding protein	SERBP1	>sp|Q8NC51|PAIRB_HUMAN Plasminogen activator inhibitor 1 RNA-binding protein OS=Homo sapiens GN=SERBP1 PE=1 SV=2;>sp|Q8NC51-2|PAIRB_HUMAN Isoform 2 of Plasminogen activator inhibitor 1 RNA-binding protein OS=Homo sapiens GN=SERBP1	0.595764	6.08674e-159	8.04355e-142	3.01404e-123	1	E	GSGSHNWGTVKDELTESPKYIQKQISYNYSD	4	696.542	0.069022
Q8NC51;Q8NC51-3;Q8NC51-2;Q8NC51-4	228;228;222;222	Q8NC51;Q8NC51-2	Q8NC51	Plasminogen activator inhibitor 1 RNA-binding protein	SERBP1	>sp|Q8NC51|PAIRB_HUMAN Plasminogen activator inhibitor 1 RNA-binding protein OS=Homo sapiens GN=SERBP1 PE=1 SV=2;>sp|Q8NC51-3|PAIRB_HUMAN Isoform 3 of Plasminogen activator inhibitor 1 RNA-binding protein OS=Homo sapiens GN=SERBP1;>sp|Q8NC51-2|PAIRB_HUMAN	0.25	6.08674e-159	8.04355e-142	3.01404e-123		K	EDKRGGSGSHNWGTVKDELTESPKYIQKQIS	3	876.353	0.21729
Q8NC51;Q8NC51-2	230;224	Q8NC51;Q8NC51-2	Q8NC51	Plasminogen activator inhibitor 1 RNA-binding protein	SERBP1	>sp|Q8NC51|PAIRB_HUMAN Plasminogen activator inhibitor 1 RNA-binding protein OS=Homo sapiens GN=SERBP1 PE=1 SV=2;>sp|Q8NC51-2|PAIRB_HUMAN Isoform 2 of Plasminogen activator inhibitor 1 RNA-binding protein OS=Homo sapiens GN=SERBP1	0.25	6.08674e-159	8.04355e-142	3.01404e-123		E	KRGGSGSHNWGTVKDELTESPKYIQKQISYN	3	876.353	0.21729
Q8NC51;Q8NC51-2	229;223	Q8NC51;Q8NC51-2	Q8NC51	Plasminogen activator inhibitor 1 RNA-binding protein	SERBP1	>sp|Q8NC51|PAIRB_HUMAN Plasminogen activator inhibitor 1 RNA-binding protein OS=Homo sapiens GN=SERBP1 PE=1 SV=2;>sp|Q8NC51-2|PAIRB_HUMAN Isoform 2 of Plasminogen activator inhibitor 1 RNA-binding protein OS=Homo sapiens GN=SERBP1	0.25	6.08674e-159	8.04355e-142	3.01404e-123		D	DKRGGSGSHNWGTVKDELTESPKYIQKQISY	3	876.353	0.21729
Q5VTL8;Q5VTL8-2	36;36	Q5VTL8	Q5VTL8	Pre-mRNA-splicing factor 38B	PRPF38B	>sp|Q5VTL8|PR38B_HUMAN Pre-mRNA-splicing factor 38B OS=Homo sapiens GN=PRPF38B PE=1 SV=1;>sp|Q5VTL8-2|PR38B_HUMAN Isoform 2 of Pre-mRNA-splicing factor 38B OS=Homo sapiens GN=PRPF38B	1	1.04385e-158		8.87907e-128	1	K	AAAQQQQQCGGGGATKPAVSGKQGNVLPLWG	4	1136	-0.1221
Q9NYD6;D6RAG4	125;13	Q9NYD6	Q9NYD6	Homeobox protein Hox-C10	HOXC10	>sp|Q9NYD6|HXC10_HUMAN Homeobox protein Hox-C10 OS=Homo sapiens GN=HOXC10 PE=1 SV=2;>tr|D6RAG4|D6RAG4_HUMAN Homeobox C10 (Fragment) OS=Homo sapiens GN=HOXC10 PE=4 SV=1	0.910803	1.18306e-153		1.12524e-57	1	E	VCCMYSAEKRAKSGPEAALYSHPLPESCLGE	4	946.402	0.34071
Q9NYD6;D6RAG4	135;23	Q9NYD6	Q9NYD6	Homeobox protein Hox-C10	HOXC10	>sp|Q9NYD6|HXC10_HUMAN Homeobox protein Hox-C10 OS=Homo sapiens GN=HOXC10 PE=1 SV=2;>tr|D6RAG4|D6RAG4_HUMAN Homeobox C10 (Fragment) OS=Homo sapiens GN=HOXC10 PE=4 SV=1	0.461497	1.18306e-153		1.12524e-57		E	AKSGPEAALYSHPLPESCLGEHEVPVPSYYR	4	946.402	0.030511
P09874	508	P09874	P09874	Poly [ADP-ribose] polymerase 1	PARP1	>sp|P09874|PARP1_HUMAN Poly [ADP-ribose] polymerase 1 OS=Homo sapiens GN=PARP1 PE=1 SV=4	0.893256	2.27726e-149	1.73263e-05	3.48274e-15	1	K	VAPRGKSGAALSKKSKGQVKEEGINKSEKRM	2	929.393	-0.34489
P35637;P35637-2;E7EUX0;B4DR70	451;450;449;380	P35637	P35637	RNA-binding protein FUS	FUS	>sp|P35637|FUS_HUMAN RNA-binding protein FUS OS=Homo sapiens GN=FUS PE=1 SV=1;>sp|P35637-2|FUS_HUMAN Isoform Short of RNA-binding protein FUS OS=Homo sapiens GN=FUS;>tr|E7EUX0|E7EUX0_HUMAN Uncharacterized protein OS=Homo sapiens GN=FUS PE=4 SV=1;>tr|B4DR70	0.839422	6.16838e-149	5.95333e-94	5.19801e-150	1	K	MNFSWRNECNQCKAPKPDGPGGGPGGSHMGG	3	937.348	0.6992
P35637;P35637-2;E7EUX0;B4DR70	453;452;451;382	P35637	P35637	RNA-binding protein FUS	FUS	>sp|P35637|FUS_HUMAN RNA-binding protein FUS OS=Homo sapiens GN=FUS PE=1 SV=1;>sp|P35637-2|FUS_HUMAN Isoform Short of RNA-binding protein FUS OS=Homo sapiens GN=FUS;>tr|E7EUX0|E7EUX0_HUMAN Uncharacterized protein OS=Homo sapiens GN=FUS PE=4 SV=1;>tr|B4DR70	0.495982	6.16838e-149	5.95333e-94	5.19801e-150		D	FSWRNECNQCKAPKPDGPGGGPGGSHMGGNY	4	703.263	0.0033938
Q96FI4	209	Q96FI4	Q96FI4	Endonuclease 8-like 1	NEIL1	>sp|Q96FI4|NEIL1_HUMAN Endonuclease 8-like 1 OS=Homo sapiens GN=NEIL1 PE=1 SV=3	0.870302	1.91754e-142			1	E	ARSVLEALQQHRPSPELTLSQKIRTKLQNPD	3	934.767	-0.10811
Q8WWY3;E7EVX8;E7ESA8;Q8WWY3-2;Q8WWY3-3	286;286;286;286;206	Q8WWY3	Q8WWY3	U4/U6 small nuclear ribonucleoprotein Prp31	PRPF31	>sp|Q8WWY3|PRP31_HUMAN U4/U6 small nuclear ribonucleoprotein Prp31 OS=Homo sapiens GN=PRPF31 PE=1 SV=2;>tr|E7EVX8|E7EVX8_HUMAN PRP31 pre-mRNA-processing factor 31 homolog (S. cerevisiae) OS=Homo sapiens GN=PRPF31 PE=4 SV=1;>tr|E7ESA8|E7ESA8_HUMAN PRP31 pre	0.887259	1.35425e-137	9.03996e-66	1.26954e-203	1	D	TGYIYHSDIVQSLPPDLRRKAARLVAAKCTL	4	982.951	-0.88708
Q8WWY3;E7EVX8;E7ESA8;Q8WWY3-2;Q8WWY3-3	278;278;278;278;198	Q8WWY3	Q8WWY3	U4/U6 small nuclear ribonucleoprotein Prp31	PRPF31	>sp|Q8WWY3|PRP31_HUMAN U4/U6 small nuclear ribonucleoprotein Prp31 OS=Homo sapiens GN=PRPF31 PE=1 SV=2;>tr|E7EVX8|E7EVX8_HUMAN PRP31 pre-mRNA-processing factor 31 homolog (S. cerevisiae) OS=Homo sapiens GN=PRPF31 PE=4 SV=1;>tr|E7ESA8|E7ESA8_HUMAN PRP31 pre	0.5	1.35425e-137	9.03996e-66	1.26954e-203	1	D	SSTSVLPHTGYIYHSDIVQSLPPDLRRKAAR	3	1310.27	1.7194
Q8N5C6	167	Q8N5C6	Q8N5C6	S1 RNA-binding domain-containing protein 1	SRBD1	>sp|Q8N5C6|SRBD1_HUMAN S1 RNA-binding domain-containing protein 1 OS=Homo sapiens GN=SRBD1 PE=1 SV=2	0.605427	2.31121e-137	6.36402e-155	5.97665e-69	1	K	SETPSTSTVWGGTCKKEENDDDFTFGQSALK	3	795.637	-0.0038457
P48634;P48634-3;C9JD87;C9JI26;C9JI93;C9JTL3;C9JXZ3;P48634-2;C9J1F6;C9J6L0;C9J9U2;C9JB33;C9JTM3;C9J8K3;C9JAS0;C9JI89;C9JM53;A6NG23;F8VVM9;F8VVQ5;F8W1J3	1235;1234;1229;1229;1229;1229;1229;1222;1218;1218;1218;1218;1218;1227;1227;1227;1227;460;460;460;460	P48634	P48634	Protein PRRC2A	PRRC2A	>sp|P48634|PRC2A_HUMAN Protein PRRC2A OS=Homo sapiens GN=PRRC2A PE=1 SV=3;>sp|P48634-3|PRC2A_HUMAN Isoform 3 of Protein PRRC2A OS=Homo sapiens GN=PRRC2A;>tr|C9JD87|C9JD87_HUMAN Uncharacterized protein OS=Homo sapiens GN=PRRC2A PE=4 SV=1;>tr|C9JI26|C9JI26_H	0.796097	3.19069e-133	4.21269e-119	3.82739e-26	1	E	PVARGGSNGGSNVGMEDGERPRRRRHGRAQQ	3	772.949	0.54651
Q8N531;Q8N531-2	43;43	Q8N531	Q8N531	F-box/LRR-repeat protein 6	FBXL6	>sp|Q8N531|FBXL6_HUMAN F-box/LRR-repeat protein 6 OS=Homo sapiens GN=FBXL6 PE=2 SV=1;>sp|Q8N531-2|FBXL6_HUMAN Isoform 2 of F-box/LRR-repeat protein 6 OS=Homo sapiens GN=FBXL6	0.878007	6.09387e-131	3.78398e-78	3.23564e-150	1	D	DRLAPRGSGYHLLQSDSMLLVLSEPGPARPR	3	1074.49	0.27549
Q8N531;Q8N531-2	56;56	Q8N531	Q8N531	F-box/LRR-repeat protein 6	FBXL6	>sp|Q8N531|FBXL6_HUMAN F-box/LRR-repeat protein 6 OS=Homo sapiens GN=FBXL6 PE=2 SV=1;>sp|Q8N531-2|FBXL6_HUMAN Isoform 2 of F-box/LRR-repeat protein 6 OS=Homo sapiens GN=FBXL6	0.333333	6.09387e-131	3.78398e-78	3.23564e-150		R	QSDSMLLVLSEPGPARPRAQRRASRRTPRQP	3	1074.49	0.14034
Q8N531;Q8N531-2	51;51	Q8N531	Q8N531	F-box/LRR-repeat protein 6	FBXL6	>sp|Q8N531|FBXL6_HUMAN F-box/LRR-repeat protein 6 OS=Homo sapiens GN=FBXL6 PE=2 SV=1;>sp|Q8N531-2|FBXL6_HUMAN Isoform 2 of F-box/LRR-repeat protein 6 OS=Homo sapiens GN=FBXL6	0.333333	6.09387e-131	3.78398e-78	3.23564e-150		E	GYHLLQSDSMLLVLSEPGPARPRAQRRASRR	3	1074.49	0.14034
Q9UHB7;Q9UHB7-2;Q9UHB7-3	252;252;252	Q9UHB7	Q9UHB7	AF4/FMR2 family member 4	AFF4	>sp|Q9UHB7|AFF4_HUMAN AF4/FMR2 family member 4 OS=Homo sapiens GN=AFF4 PE=1 SV=1;>sp|Q9UHB7-2|AFF4_HUMAN Isoform 2 of AF4/FMR2 family member 4 OS=Homo sapiens GN=AFF4;>sp|Q9UHB7-3|AFF4_HUMAN Isoform 3 of AF4/FMR2 family member 4 OS=Homo sapiens GN=AFF4	0.953734	3.39478e-130	1.38633e-92	5.63009e-63	1	K	SFPPSLMSKSNSMLQKPTAYVRPMDGQESME	4	817.09	0.07327
Q9UHB7;Q9UHB7-2;Q9UHB7-3	267;267;267	Q9UHB7	Q9UHB7	AF4/FMR2 family member 4	AFF4	>sp|Q9UHB7|AFF4_HUMAN AF4/FMR2 family member 4 OS=Homo sapiens GN=AFF4 PE=1 SV=1;>sp|Q9UHB7-2|AFF4_HUMAN Isoform 2 of AF4/FMR2 family member 4 OS=Homo sapiens GN=AFF4;>sp|Q9UHB7-3|AFF4_HUMAN Isoform 3 of AF4/FMR2 family member 4 OS=Homo sapiens GN=AFF4	0.528722	3.39478e-130		5.63009e-63	1	E	KPTAYVRPMDGQESMEPKLSSEHYSSQSHGN	3	1089.12	-0.92933
Q9UHB7;Q9UHB7-2;Q9UHB7-3	258;258;258	Q9UHB7	Q9UHB7	AF4/FMR2 family member 4	AFF4	>sp|Q9UHB7|AFF4_HUMAN AF4/FMR2 family member 4 OS=Homo sapiens GN=AFF4 PE=1 SV=1;>sp|Q9UHB7-2|AFF4_HUMAN Isoform 2 of AF4/FMR2 family member 4 OS=Homo sapiens GN=AFF4;>sp|Q9UHB7-3|AFF4_HUMAN Isoform 3 of AF4/FMR2 family member 4 OS=Homo sapiens GN=AFF4	0.248466	3.39478e-130		5.63009e-63		R	MSKSNSMLQKPTAYVRPMDGQESMEPKLSSE	4	817.09	-0.28431
Q9UHB7;Q9UHB7-2;Q9UHB7-3	264;264;264	Q9UHB7	Q9UHB7	AF4/FMR2 family member 4	AFF4	>sp|Q9UHB7|AFF4_HUMAN AF4/FMR2 family member 4 OS=Homo sapiens GN=AFF4 PE=1 SV=1;>sp|Q9UHB7-2|AFF4_HUMAN Isoform 2 of AF4/FMR2 family member 4 OS=Homo sapiens GN=AFF4;>sp|Q9UHB7-3|AFF4_HUMAN Isoform 3 of AF4/FMR2 family member 4 OS=Homo sapiens GN=AFF4	0.248466	3.39478e-130		5.63009e-63		E	MLQKPTAYVRPMDGQESMEPKLSSEHYSSQS	4	817.09	-0.28431
Q9UHB7;Q9UHB7-2;Q9UHB7-3	261;261;261	Q9UHB7	Q9UHB7	AF4/FMR2 family member 4	AFF4	>sp|Q9UHB7|AFF4_HUMAN AF4/FMR2 family member 4 OS=Homo sapiens GN=AFF4 PE=1 SV=1;>sp|Q9UHB7-2|AFF4_HUMAN Isoform 2 of AF4/FMR2 family member 4 OS=Homo sapiens GN=AFF4;>sp|Q9UHB7-3|AFF4_HUMAN Isoform 3 of AF4/FMR2 family member 4 OS=Homo sapiens GN=AFF4	0.248466	3.39478e-130		5.63009e-63		D	SNSMLQKPTAYVRPMDGQESMEPKLSSEHYS	4	817.09	-0.28431
P42166;P42167;G5E972;P42167-2	64;64;64;64	P42166;P42167	P42166	Lamina-associated polypeptide 2, isoform alpha;Thymopoietin;Thymopentin;Lamina-associated polypeptide 2, isoforms beta/gamma;Thymopoietin;Thymopentin	TMPO	>sp|P42166|LAP2A_HUMAN Lamina-associated polypeptide 2, isoform alpha OS=Homo sapiens GN=TMPO PE=1 SV=2;>sp|P42167|LAP2B_HUMAN Lamina-associated polypeptide 2, isoforms beta/gamma OS=Homo sapiens GN=TMPO PE=1 SV=2;>tr|G5E972|G5E972_HUMAN Thymopoietin, isof	0.645983	9.55317e-130	4.54246e-175	5.77535e-174	1	D	NRPPLPAGTNSKGPPDFSSDEEREPTPVLGS	3	1037.76	0.14533
P42166;P42167;G5E972;P42167-2	69;69;69;69	P42166;P42167	P42166	Lamina-associated polypeptide 2, isoform alpha;Thymopoietin;Thymopentin;Lamina-associated polypeptide 2, isoforms beta/gamma;Thymopoietin;Thymopentin	TMPO	>sp|P42166|LAP2A_HUMAN Lamina-associated polypeptide 2, isoform alpha OS=Homo sapiens GN=TMPO PE=1 SV=2;>sp|P42167|LAP2B_HUMAN Lamina-associated polypeptide 2, isoforms beta/gamma OS=Homo sapiens GN=TMPO PE=1 SV=2;>tr|G5E972|G5E972_HUMAN Thymopoietin, isof	0.2345	9.55317e-130	4.54246e-175	5.77535e-174		E	PAGTNSKGPPDFSSDEEREPTPVLGSGAAAA	3	1037.76	0.61208
P42166;P42167;G5E972;P42167-2	70;70;70;70	P42166;P42167	P42166	Lamina-associated polypeptide 2, isoform alpha;Thymopoietin;Thymopentin;Lamina-associated polypeptide 2, isoforms beta/gamma;Thymopoietin;Thymopentin	TMPO	>sp|P42166|LAP2A_HUMAN Lamina-associated polypeptide 2, isoform alpha OS=Homo sapiens GN=TMPO PE=1 SV=2;>sp|P42167|LAP2B_HUMAN Lamina-associated polypeptide 2, isoforms beta/gamma OS=Homo sapiens GN=TMPO PE=1 SV=2;>tr|G5E972|G5E972_HUMAN Thymopoietin, isof	0.2345	9.55317e-130	4.54246e-175	5.77535e-174		E	AGTNSKGPPDFSSDEEREPTPVLGSGAAAAG	3	1037.76	0.61208
P42166;P42167;G5E972;P42167-2	68;68;68;68	P42166;P42167	P42166	Lamina-associated polypeptide 2, isoform alpha;Thymopoietin;Thymopentin;Lamina-associated polypeptide 2, isoforms beta/gamma;Thymopoietin;Thymopentin	TMPO	>sp|P42166|LAP2A_HUMAN Lamina-associated polypeptide 2, isoform alpha OS=Homo sapiens GN=TMPO PE=1 SV=2;>sp|P42167|LAP2B_HUMAN Lamina-associated polypeptide 2, isoforms beta/gamma OS=Homo sapiens GN=TMPO PE=1 SV=2;>tr|G5E972|G5E972_HUMAN Thymopoietin, isof	0.2345	9.55317e-130	4.54246e-175	5.77535e-174		D	LPAGTNSKGPPDFSSDEEREPTPVLGSGAAA	3	1037.76	0.61208
P42166;P42167;G5E972;P42167-2	71;71;71;71	P42166;P42167	P42166	Lamina-associated polypeptide 2, isoform alpha;Thymopoietin;Thymopentin;Lamina-associated polypeptide 2, isoforms beta/gamma;Thymopoietin;Thymopentin	TMPO	>sp|P42166|LAP2A_HUMAN Lamina-associated polypeptide 2, isoform alpha OS=Homo sapiens GN=TMPO PE=1 SV=2;>sp|P42167|LAP2B_HUMAN Lamina-associated polypeptide 2, isoforms beta/gamma OS=Homo sapiens GN=TMPO PE=1 SV=2;>tr|G5E972|G5E972_HUMAN Thymopoietin, isof	0.166667	9.55317e-130	4.54246e-175	5.77535e-174		R	GTNSKGPPDFSSDEEREPTPVLGSGAAAAGR	3	1037.76	0.4841
P42166;P42167;G5E972;P42167-2	72;72;72;72	P42166;P42167	P42166	Lamina-associated polypeptide 2, isoform alpha;Thymopoietin;Thymopentin;Lamina-associated polypeptide 2, isoforms beta/gamma;Thymopoietin;Thymopentin	TMPO	>sp|P42166|LAP2A_HUMAN Lamina-associated polypeptide 2, isoform alpha OS=Homo sapiens GN=TMPO PE=1 SV=2;>sp|P42167|LAP2B_HUMAN Lamina-associated polypeptide 2, isoforms beta/gamma OS=Homo sapiens GN=TMPO PE=1 SV=2;>tr|G5E972|G5E972_HUMAN Thymopoietin, isof	0.166667	9.55317e-130	4.54246e-175	5.77535e-174		E	TNSKGPPDFSSDEEREPTPVLGSGAAAAGRS	3	1037.76	0.4841
Q86UW9;Q86UW9-2;F5GX89;E7ET89	249;249;158;158	Q86UW9	Q86UW9	Probable E3 ubiquitin-protein ligase DTX2	DTX2	>sp|Q86UW9|DTX2_HUMAN Protein deltex-2 OS=Homo sapiens GN=DTX2 PE=1 SV=3;>sp|Q86UW9-2|DTX2_HUMAN Isoform 2 of Protein deltex-2 OS=Homo sapiens GN=DTX2;>tr|F5GX89|F5GX89_HUMAN Uncharacterized protein OS=Homo sapiens PE=4 SV=1;>tr|E7ET89|E7ET89_HUMAN Unchara	1	1.92475e-129	6.0981e-76	2.39211e-76	1	K	TASVFGTHQAFAPYNKPSLSGARSAPRLNTT	4	737.825	-0.41746
Q86U42;Q86U42-2	17;17	Q86U42	Q86U42	Polyadenylate-binding protein 2	PABPN1	>sp|Q86U42|PABP2_HUMAN Polyadenylate-binding protein 2 OS=Homo sapiens GN=PABPN1 PE=1 SV=3;>sp|Q86U42-2|PABP2_HUMAN Isoform 2 of Polyadenylate-binding protein 2 OS=Homo sapiens GN=PABPN1	1	2.93729e-126	2.11677e-126	2.71363e-108	1	R	AAAAAAAAAAGAAGGRGSGPGRRRHLVPGAG	2	1146.98	0.00085928
P82979;H0YHG0	180;493	P82979	P82979	SAP domain-containing ribonucleoprotein	SARNP	>sp|P82979|SARNP_HUMAN SAP domain-containing ribonucleoprotein OS=Homo sapiens GN=SARNP PE=1 SV=3;>tr|H0YHG0|H0YHG0_HUMAN Uncharacterized protein (Fragment) OS=Homo sapiens PE=4 SV=1	0.214716	2.21411e-125	7.90675e-166	4.2184e-47		R	SRKSEDDEKLKKRKERFGIVTSSAGTGTTED	3	900.035	0.40475
P82979;H0YHG0	194;507	P82979	P82979	SAP domain-containing ribonucleoprotein	SARNP	>sp|P82979|SARNP_HUMAN SAP domain-containing ribonucleoprotein OS=Homo sapiens GN=SARNP PE=1 SV=3;>tr|H0YHG0|H0YHG0_HUMAN Uncharacterized protein (Fragment) OS=Homo sapiens PE=4 SV=1	0.214716	2.21411e-125	7.90675e-166	4.2184e-47		E	ERFGIVTSSAGTGTTEDTEAKKRKRAERFGI	3	900.035	0.40475
P82979;H0YHG0	197;510	P82979	P82979	SAP domain-containing ribonucleoprotein	SARNP	>sp|P82979|SARNP_HUMAN SAP domain-containing ribonucleoprotein OS=Homo sapiens GN=SARNP PE=1 SV=3;>tr|H0YHG0|H0YHG0_HUMAN Uncharacterized protein (Fragment) OS=Homo sapiens PE=4 SV=1	0.214716	2.21411e-125	7.90675e-166	4.2184e-47		E	GIVTSSAGTGTTEDTEAKKRKRAERFGIA__	3	900.035	0.40475
P82979;H0YHG0	195;508	P82979	P82979	SAP domain-containing ribonucleoprotein	SARNP	>sp|P82979|SARNP_HUMAN SAP domain-containing ribonucleoprotein OS=Homo sapiens GN=SARNP PE=1 SV=3;>tr|H0YHG0|H0YHG0_HUMAN Uncharacterized protein (Fragment) OS=Homo sapiens PE=4 SV=1	0.214716	2.21411e-125	7.90675e-166	4.2184e-47		D	RFGIVTSSAGTGTTEDTEAKKRKRAERFGIA	3	900.035	0.40475
Q9BXS6;Q9BXS6-2;Q9BXS6-5;Q9BXS6-3;Q9BXS6-4;E9PB35;E7ERR5	316;315;315;314;300;316;292	Q9BXS6	Q9BXS6	Nucleolar and spindle-associated protein 1	NUSAP1	>sp|Q9BXS6|NUSAP_HUMAN Nucleolar and spindle-associated protein 1 OS=Homo sapiens GN=NUSAP1 PE=1 SV=1;>sp|Q9BXS6-2|NUSAP_HUMAN Isoform 2 of Nucleolar and spindle-associated protein 1 OS=Homo sapiens GN=NUSAP1;>sp|Q9BXS6-5|NUSAP_HUMAN Isoform 5 of Nucleolar	0.5	3.18734e-124	5.78116e-47	4.50703e-90	1	K	PARKSAHVTVSGGTPKGEAVLGTHKLKTITG	3	858.718	-0.85503
Q9BXS6;Q9BXS6-2;Q9BXS6-5;Q9BXS6-3;Q9BXS6-4;E9PB35;E7ERR5	318;317;317;316;302;318;294	Q9BXS6	Q9BXS6	Nucleolar and spindle-associated protein 1	NUSAP1	>sp|Q9BXS6|NUSAP_HUMAN Nucleolar and spindle-associated protein 1 OS=Homo sapiens GN=NUSAP1 PE=1 SV=1;>sp|Q9BXS6-2|NUSAP_HUMAN Isoform 2 of Nucleolar and spindle-associated protein 1 OS=Homo sapiens GN=NUSAP1;>sp|Q9BXS6-5|NUSAP_HUMAN Isoform 5 of Nucleolar	0.5	3.18734e-124	5.78116e-47	4.50703e-90	1	E	RKSAHVTVSGGTPKGEAVLGTHKLKTITGNS	3	858.718	-0.85503
C9J4C3;P11388-4;C9J5P2;P11388-3;P11388-2;P11388	1537;1537;1493;1492;1482;1456	C9J4C3	C9J4C3	DNA topoisomerase 2;DNA topoisomerase 2;DNA topoisomerase 2-alpha	TOP2A	>tr|C9J4C3|C9J4C3_HUMAN DNA topoisomerase 2 OS=Homo sapiens GN=TOP2A PE=3 SV=1;>sp|P11388-4|TOP2A_HUMAN Isoform 4 of DNA topoisomerase 2-alpha OS=Homo sapiens GN=TOP2A;>tr|C9J5P2|C9J5P2_HUMAN DNA topoisomerase 2 OS=Homo sapiens GN=TOP2A PE=3 SV=1;>sp|P1138	0.794166	2.25249e-122	1.87945e-84	6.47673e-109	1	D	TKRDPALNSGVSQKPDPAKTKNRRKRKPSTS	2	1161	0.51246
C9J4C3;P11388-4;C9J5P2;P11388-3;P11388-2;P11388	1535;1535;1491;1490;1480;1454	C9J4C3	C9J4C3	DNA topoisomerase 2;DNA topoisomerase 2;DNA topoisomerase 2-alpha	TOP2A	>tr|C9J4C3|C9J4C3_HUMAN DNA topoisomerase 2 OS=Homo sapiens GN=TOP2A PE=3 SV=1;>sp|P11388-4|TOP2A_HUMAN Isoform 4 of DNA topoisomerase 2-alpha OS=Homo sapiens GN=TOP2A;>tr|C9J5P2|C9J5P2_HUMAN DNA topoisomerase 2 OS=Homo sapiens GN=TOP2A PE=3 SV=1;>sp|P1138	0.491992	2.25249e-122	1.87945e-84	6.47673e-109		K	KGTKRDPALNSGVSQKPDPAKTKNRRKRKPS	3	722.303	0.20987
C9J4C3;P11388-4;C9J5P2;P11388-3;P11388-2;P11388	1573;1573;1529;1528;1518;1492	C9J4C3	C9J4C3	DNA topoisomerase 2;DNA topoisomerase 2;DNA topoisomerase 2-alpha	TOP2A	>tr|C9J4C3|C9J4C3_HUMAN DNA topoisomerase 2 OS=Homo sapiens GN=TOP2A PE=3 SV=1;>sp|P11388-4|TOP2A_HUMAN Isoform 4 of DNA topoisomerase 2-alpha OS=Homo sapiens GN=TOP2A;>tr|C9J5P2|C9J5P2_HUMAN DNA topoisomerase 2 OS=Homo sapiens GN=TOP2A PE=3 SV=1;>sp|P1138	0.866363	3.86886e-121	9.14209e-103	3.68785e-104	1	K	NFEKIVSKAVTSKKSKGESDDFHMDFDSAVA	4	667.748	0.36238
C9J4C3;P11388-4;C9J5P2;P11388-3;P11388-2;P11388	1584;1584;1540;1539;1529;1503	C9J4C3	C9J4C3	DNA topoisomerase 2;DNA topoisomerase 2;DNA topoisomerase 2-alpha	TOP2A	>tr|C9J4C3|C9J4C3_HUMAN DNA topoisomerase 2 OS=Homo sapiens GN=TOP2A PE=3 SV=1;>sp|P11388-4|TOP2A_HUMAN Isoform 4 of DNA topoisomerase 2-alpha OS=Homo sapiens GN=TOP2A;>tr|C9J5P2|C9J5P2_HUMAN DNA topoisomerase 2 OS=Homo sapiens GN=TOP2A PE=3 SV=1;>sp|P1138	0.578244	3.86886e-121	9.14209e-103	3.68785e-104	1	D	SKKSKGESDDFHMDFDSAVAPRAKSVRAKKP	3	889.995	0.3641
C9J4C3;P11388-4;C9J5P2;P11388-3;P11388-2;P11388	1582;1582;1538;1537;1527;1501	C9J4C3	C9J4C3	DNA topoisomerase 2;DNA topoisomerase 2;DNA topoisomerase 2-alpha	TOP2A	>tr|C9J4C3|C9J4C3_HUMAN DNA topoisomerase 2 OS=Homo sapiens GN=TOP2A PE=3 SV=1;>sp|P11388-4|TOP2A_HUMAN Isoform 4 of DNA topoisomerase 2-alpha OS=Homo sapiens GN=TOP2A;>tr|C9J5P2|C9J5P2_HUMAN DNA topoisomerase 2 OS=Homo sapiens GN=TOP2A PE=3 SV=1;>sp|P1138	0.456591	3.86886e-121	9.14209e-103	3.68785e-104		D	VTSKKSKGESDDFHMDFDSAVAPRAKSVRAK	3	884.663	0.09677
C9J4C3;P11388-4;C9J5P2;P11388-3;P11388-2;P11388	1575;1575;1531;1530;1520;1494	C9J4C3	C9J4C3	DNA topoisomerase 2;DNA topoisomerase 2;DNA topoisomerase 2-alpha	TOP2A	>tr|C9J4C3|C9J4C3_HUMAN DNA topoisomerase 2 OS=Homo sapiens GN=TOP2A PE=3 SV=1;>sp|P11388-4|TOP2A_HUMAN Isoform 4 of DNA topoisomerase 2-alpha OS=Homo sapiens GN=TOP2A;>tr|C9J5P2|C9J5P2_HUMAN DNA topoisomerase 2 OS=Homo sapiens GN=TOP2A PE=3 SV=1;>sp|P1138	0.414626	3.86886e-121	9.14209e-103	3.68785e-104		E	EKIVSKAVTSKKSKGESDDFHMDFDSAVAPR	3	884.663	0.65627
C9J4C3;P11388-4;C9J5P2;P11388-3;P11388-2;P11388	1577;1577;1533;1532;1522;1496	C9J4C3	C9J4C3	DNA topoisomerase 2;DNA topoisomerase 2;DNA topoisomerase 2-alpha	TOP2A	>tr|C9J4C3|C9J4C3_HUMAN DNA topoisomerase 2 OS=Homo sapiens GN=TOP2A PE=3 SV=1;>sp|P11388-4|TOP2A_HUMAN Isoform 4 of DNA topoisomerase 2-alpha OS=Homo sapiens GN=TOP2A;>tr|C9J5P2|C9J5P2_HUMAN DNA topoisomerase 2 OS=Homo sapiens GN=TOP2A PE=3 SV=1;>sp|P1138	0.166667	3.86886e-121	9.14209e-103	3.68785e-104		D	IVSKAVTSKKSKGESDDFHMDFDSAVAPRAK	3	889.995	-0.17809
C9J4C3;P11388-4;C9J5P2;P11388-3;P11388-2;P11388	1578;1578;1534;1533;1523;1497	C9J4C3	C9J4C3	DNA topoisomerase 2;DNA topoisomerase 2;DNA topoisomerase 2-alpha	TOP2A	>tr|C9J4C3|C9J4C3_HUMAN DNA topoisomerase 2 OS=Homo sapiens GN=TOP2A PE=3 SV=1;>sp|P11388-4|TOP2A_HUMAN Isoform 4 of DNA topoisomerase 2-alpha OS=Homo sapiens GN=TOP2A;>tr|C9J5P2|C9J5P2_HUMAN DNA topoisomerase 2 OS=Homo sapiens GN=TOP2A PE=3 SV=1;>sp|P1138	0.166667	3.86886e-121	9.14209e-103	3.68785e-104		D	VSKAVTSKKSKGESDDFHMDFDSAVAPRAKS	3	889.995	-0.17809
Q99958	46	Q99958	Q99958	Forkhead box protein C2	FOXC2	>sp|Q99958|FOXC2_HUMAN Forkhead box protein C2 OS=Homo sapiens GN=FOXC2 PE=1 SV=1	1	3.79209e-114	5.4821e-133	8.6228e-98	1	E	YGGMASPMGVYSGHPEQYSAGMGRSYAPYHH	3	1111.75	-0.50075
P38159;P38159-2;Q96E39	150;137;150	P38159;Q96E39	P38159	RNA-binding motif protein, X chromosome;RNA-binding motif protein, X chromosome, N-terminally processed;RNA binding motif protein, X-linked-like-1;RNA binding motif protein, X-linked-like-1, N-terminally processed	RBMX	>sp|P38159|RBMX_HUMAN RNA-binding motif protein, X chromosome OS=Homo sapiens GN=RBMX PE=1 SV=3;>sp|P38159-2|RBMX_HUMAN Isoform 2 of RNA-binding motif protein, X chromosome OS=Homo sapiens GN=RBMX;>sp|Q96E39|RMXL1_HUMAN RNA binding motif protein, X-linked-	0.25	5.62926e-111				K	SMNFNMSSSRGPLPVKRGPPPRSGGPPPKRS;SMNFNMSSSRGPLPVKRGPPPRSGGPSPKRS	4	835.336	0.075856
P11387	4	P11387	P11387	DNA topoisomerase 1	TOP1	>sp|P11387|TOP1_HUMAN DNA topoisomerase 1 OS=Homo sapiens GN=TOP1 PE=1 SV=2	0.96252	1.33336e-110	1.99193e-97	1.74973e-97	1	D	____________MSGDHLHNDSQIEADFRLN	3	808.636	0.39051
P11387	15	P11387	P11387	DNA topoisomerase 1	TOP1	>sp|P11387|TOP1_HUMAN DNA topoisomerase 1 OS=Homo sapiens GN=TOP1 PE=1 SV=2	0.860037	1.33336e-110	1.99193e-97	1.74973e-97	1	D	_MSGDHLHNDSQIEADFRLNDSHKHKDKHKD	3	808.636	-0.14734
P11387	9	P11387	P11387	DNA topoisomerase 1	TOP1	>sp|P11387|TOP1_HUMAN DNA topoisomerase 1 OS=Homo sapiens GN=TOP1 PE=1 SV=2	0.409611	1.33336e-110	1.99193e-97	1.74973e-97		D	_______MSGDHLHNDSQIEADFRLNDSHKH	4	780.314	-0.18591
P11387	13	P11387	P11387	DNA topoisomerase 1	TOP1	>sp|P11387|TOP1_HUMAN DNA topoisomerase 1 OS=Homo sapiens GN=TOP1 PE=1 SV=2	0.3094	1.33336e-110	1.99193e-97	1.74973e-97		E	___MSGDHLHNDSQIEADFRLNDSHKHKDKH	3	808.636	-0.78857
Q99590;F8VXG7;Q99590-2	1178;986;863	Q99590	Q99590	Protein SCAF11	SCAF11	>sp|Q99590|SCAFB_HUMAN Protein SCAF11 OS=Homo sapiens GN=SCAF11 PE=1 SV=2;>tr|F8VXG7|F8VXG7_HUMAN SR-related CTD-associated factor 11 OS=Homo sapiens GN=SCAF11 PE=4 SV=1;>sp|Q99590-2|SCAFB_HUMAN Isoform 2 of Protein SCAF11 OS=Homo sapiens GN=SCAF11	0.2	1.65281e-110		7.11456e-129		K	SRRGRNSSGPQSGWMKQEEETSGQDSSLKDQ	3	1046.74	0.06204
Q99590;F8VXG7;Q99590-2	1180;988;865	Q99590	Q99590	Protein SCAF11	SCAF11	>sp|Q99590|SCAFB_HUMAN Protein SCAF11 OS=Homo sapiens GN=SCAF11 PE=1 SV=2;>tr|F8VXG7|F8VXG7_HUMAN SR-related CTD-associated factor 11 OS=Homo sapiens GN=SCAF11 PE=4 SV=1;>sp|Q99590-2|SCAFB_HUMAN Isoform 2 of Protein SCAF11 OS=Homo sapiens GN=SCAF11	0.2	1.65281e-110		7.11456e-129		E	RGRNSSGPQSGWMKQEEETSGQDSSLKDQTN	3	1046.74	0.06204
Q99590;F8VXG7;Q99590-2	1181;989;866	Q99590	Q99590	Protein SCAF11	SCAF11	>sp|Q99590|SCAFB_HUMAN Protein SCAF11 OS=Homo sapiens GN=SCAF11 PE=1 SV=2;>tr|F8VXG7|F8VXG7_HUMAN SR-related CTD-associated factor 11 OS=Homo sapiens GN=SCAF11 PE=4 SV=1;>sp|Q99590-2|SCAFB_HUMAN Isoform 2 of Protein SCAF11 OS=Homo sapiens GN=SCAF11	0.2	1.65281e-110		7.11456e-129		E	GRNSSGPQSGWMKQEEETSGQDSSLKDQTNQ	3	1046.74	0.06204
Q99590;F8VXG7;Q99590-2	1182;990;867	Q99590	Q99590	Protein SCAF11	SCAF11	>sp|Q99590|SCAFB_HUMAN Protein SCAF11 OS=Homo sapiens GN=SCAF11 PE=1 SV=2;>tr|F8VXG7|F8VXG7_HUMAN SR-related CTD-associated factor 11 OS=Homo sapiens GN=SCAF11 PE=4 SV=1;>sp|Q99590-2|SCAFB_HUMAN Isoform 2 of Protein SCAF11 OS=Homo sapiens GN=SCAF11	0.2	1.65281e-110		7.11456e-129		E	RNSSGPQSGWMKQEEETSGQDSSLKDQTNQQ	3	1046.74	0.06204
Q99590;F8VXG7;Q99590-2	1187;995;872	Q99590	Q99590	Protein SCAF11	SCAF11	>sp|Q99590|SCAFB_HUMAN Protein SCAF11 OS=Homo sapiens GN=SCAF11 PE=1 SV=2;>tr|F8VXG7|F8VXG7_HUMAN SR-related CTD-associated factor 11 OS=Homo sapiens GN=SCAF11 PE=4 SV=1;>sp|Q99590-2|SCAFB_HUMAN Isoform 2 of Protein SCAF11 OS=Homo sapiens GN=SCAF11	0.2	1.65281e-110		7.11456e-129		D	PQSGWMKQEEETSGQDSSLKDQTNQQVDGSQ	3	1046.74	0.06204
P46013;F5H4V4	310;310	P46013	P46013	Antigen KI-67	MKI67	>sp|P46013|KI67_HUMAN Antigen KI-67 OS=Homo sapiens GN=MKI67 PE=1 SV=2;>tr|F5H4V4|F5H4V4_HUMAN Antigen identified by monoclonal antibody Ki-67 OS=Homo sapiens GN=MKI67 PE=4 SV=1	0.285667	5.9673e-108	2.45139e-75	1.207e-75		E	KSGGSGHAVAEPASPEQELDQNKGKGRDVES	3	917.031	0.21615
P46013;F5H4V4	312;312	P46013	P46013	Antigen KI-67	MKI67	>sp|P46013|KI67_HUMAN Antigen KI-67 OS=Homo sapiens GN=MKI67 PE=1 SV=2;>tr|F5H4V4|F5H4V4_HUMAN Antigen identified by monoclonal antibody Ki-67 OS=Homo sapiens GN=MKI67 PE=4 SV=1	0.285667	5.9673e-108	2.45139e-75	1.207e-75		E	GGSGHAVAEPASPEQELDQNKGKGRDVESVQ	3	917.031	0.21615
P46013;F5H4V4	314;314	P46013	P46013	Antigen KI-67	MKI67	>sp|P46013|KI67_HUMAN Antigen KI-67 OS=Homo sapiens GN=MKI67 PE=1 SV=2;>tr|F5H4V4|F5H4V4_HUMAN Antigen identified by monoclonal antibody Ki-67 OS=Homo sapiens GN=MKI67 PE=4 SV=1	0.285667	5.9673e-108	2.45139e-75	1.207e-75		D	SGHAVAEPASPEQELDQNKGKGRDVESVQTP	3	917.031	0.21615
P46013;F5H4V4	305;305	P46013	P46013	Antigen KI-67	MKI67	>sp|P46013|KI67_HUMAN Antigen KI-67 OS=Homo sapiens GN=MKI67 PE=1 SV=2;>tr|F5H4V4|F5H4V4_HUMAN Antigen identified by monoclonal antibody Ki-67 OS=Homo sapiens GN=MKI67 PE=4 SV=1	0.713866	5.9673e-108		1.207e-75	1	E	RKSRPKSGGSGHAVAEPASPEQELDQNKGKG	3	917.031	0.55393
E7ENA8;Q9NTI5;Q9NTI5-2;E9PBP3;A9IYQ1;Q9NTI5-5	1338;1338;1338;294;290;108	E7ENA8	E7ENA8	Sister chromatid cohesion protein PDS5 homolog B	PDS5B	>tr|E7ENA8|E7ENA8_HUMAN Uncharacterized protein OS=Homo sapiens GN=PDS5B PE=4 SV=1;>sp|Q9NTI5|PDS5B_HUMAN Sister chromatid cohesion protein PDS5 homolog B OS=Homo sapiens GN=PDS5B PE=1 SV=1;>sp|Q9NTI5-2|PDS5B_HUMAN Isoform 2 of Sister chromatid cohesion pr	0.519608	2.81212e-107	6.10201e-107	5.09128e-14	1	E	APEEEEEEERQSGNTEQKSKSKQHRVSRRAQ	3	1000.05	0.23615
E7ENA8;Q9NTI5;Q9NTI5-2;E9PBP3;A9IYQ1;Q9NTI5-5	1325;1325;1325;281;277;95	E7ENA8	E7ENA8	Sister chromatid cohesion protein PDS5 homolog B	PDS5B	>tr|E7ENA8|E7ENA8_HUMAN Uncharacterized protein OS=Homo sapiens GN=PDS5B PE=4 SV=1;>sp|Q9NTI5|PDS5B_HUMAN Sister chromatid cohesion protein PDS5 homolog B OS=Homo sapiens GN=PDS5B PE=1 SV=1;>sp|Q9NTI5-2|PDS5B_HUMAN Isoform 2 of Sister chromatid cohesion pr	0.379951	2.81212e-107	2.31294e-11	5.09128e-14		E	TSKKGSKKKSGPPAPEEEEEEERQSGNTEQK	3	1000.05	0.64397
E7ENA8;Q9NTI5;Q9NTI5-2;E9PBP3;A9IYQ1;Q9NTI5-5	1326;1326;1326;282;278;96	E7ENA8	E7ENA8	Sister chromatid cohesion protein PDS5 homolog B	PDS5B	>tr|E7ENA8|E7ENA8_HUMAN Uncharacterized protein OS=Homo sapiens GN=PDS5B PE=4 SV=1;>sp|Q9NTI5|PDS5B_HUMAN Sister chromatid cohesion protein PDS5 homolog B OS=Homo sapiens GN=PDS5B PE=1 SV=1;>sp|Q9NTI5-2|PDS5B_HUMAN Isoform 2 of Sister chromatid cohesion pr	0.379951	2.81212e-107	2.31294e-11	5.09128e-14		E	SKKGSKKKSGPPAPEEEEEEERQSGNTEQKS	3	1000.05	0.64397
E7ENA8;Q9NTI5;Q9NTI5-2;E9PBP3;A9IYQ1;Q9NTI5-5	1327;1327;1327;283;279;97	E7ENA8	E7ENA8	Sister chromatid cohesion protein PDS5 homolog B	PDS5B	>tr|E7ENA8|E7ENA8_HUMAN Uncharacterized protein OS=Homo sapiens GN=PDS5B PE=4 SV=1;>sp|Q9NTI5|PDS5B_HUMAN Sister chromatid cohesion protein PDS5 homolog B OS=Homo sapiens GN=PDS5B PE=1 SV=1;>sp|Q9NTI5-2|PDS5B_HUMAN Isoform 2 of Sister chromatid cohesion pr	0.318117	2.81212e-107	2.31294e-11	5.09128e-14		E	KKGSKKKSGPPAPEEEEEEERQSGNTEQKSK	3	1000.05	0.29084
E7ENA8;Q9NTI5;Q9NTI5-2;E9PBP3;A9IYQ1;Q9NTI5-5	1328;1328;1328;284;280;98	E7ENA8	E7ENA8	Sister chromatid cohesion protein PDS5 homolog B	PDS5B	>tr|E7ENA8|E7ENA8_HUMAN Uncharacterized protein OS=Homo sapiens GN=PDS5B PE=4 SV=1;>sp|Q9NTI5|PDS5B_HUMAN Sister chromatid cohesion protein PDS5 homolog B OS=Homo sapiens GN=PDS5B PE=1 SV=1;>sp|Q9NTI5-2|PDS5B_HUMAN Isoform 2 of Sister chromatid cohesion pr	0.155397	2.81212e-107	2.31294e-11	5.09128e-14		E	KGSKKKSGPPAPEEEEEEERQSGNTEQKSKS	3	1000.05	0.29575
E7ENA8;Q9NTI5;Q9NTI5-2;E9PBP3;A9IYQ1;Q9NTI5-5	1329;1329;1329;285;281;99	E7ENA8	E7ENA8	Sister chromatid cohesion protein PDS5 homolog B	PDS5B	>tr|E7ENA8|E7ENA8_HUMAN Uncharacterized protein OS=Homo sapiens GN=PDS5B PE=4 SV=1;>sp|Q9NTI5|PDS5B_HUMAN Sister chromatid cohesion protein PDS5 homolog B OS=Homo sapiens GN=PDS5B PE=1 SV=1;>sp|Q9NTI5-2|PDS5B_HUMAN Isoform 2 of Sister chromatid cohesion pr	0.155397	2.81212e-107	2.31294e-11	5.09128e-14		E	GSKKKSGPPAPEEEEEEERQSGNTEQKSKSK	3	1000.05	0.29575
E7ENA8;Q9NTI5;Q9NTI5-2;E9PBP3;A9IYQ1;Q9NTI5-5	1330;1330;1330;286;282;100	E7ENA8	E7ENA8	Sister chromatid cohesion protein PDS5 homolog B	PDS5B	>tr|E7ENA8|E7ENA8_HUMAN Uncharacterized protein OS=Homo sapiens GN=PDS5B PE=4 SV=1;>sp|Q9NTI5|PDS5B_HUMAN Sister chromatid cohesion protein PDS5 homolog B OS=Homo sapiens GN=PDS5B PE=1 SV=1;>sp|Q9NTI5-2|PDS5B_HUMAN Isoform 2 of Sister chromatid cohesion pr	0.142857	2.81212e-107	2.31294e-11	5.09128e-14		E	SKKKSGPPAPEEEEEEERQSGNTEQKSKSKQ	3	709.247	0.65427
E7ENA8;Q9NTI5;Q9NTI5-2;E9PBP3;A9IYQ1;Q9NTI5-5	1331;1331;1331;287;283;101	E7ENA8	E7ENA8	Sister chromatid cohesion protein PDS5 homolog B	PDS5B	>tr|E7ENA8|E7ENA8_HUMAN Uncharacterized protein OS=Homo sapiens GN=PDS5B PE=4 SV=1;>sp|Q9NTI5|PDS5B_HUMAN Sister chromatid cohesion protein PDS5 homolog B OS=Homo sapiens GN=PDS5B PE=1 SV=1;>sp|Q9NTI5-2|PDS5B_HUMAN Isoform 2 of Sister chromatid cohesion pr	0.142857	2.81212e-107	2.31294e-11	5.09128e-14		E	KKKSGPPAPEEEEEEERQSGNTEQKSKSKQH	3	709.247	0.65427
E7ENA8;Q9NTI5;Q9NTI5-2;E9PBP3;A9IYQ1;Q9NTI5-5	1332;1332;1332;288;284;102	E7ENA8	E7ENA8	Sister chromatid cohesion protein PDS5 homolog B	PDS5B	>tr|E7ENA8|E7ENA8_HUMAN Uncharacterized protein OS=Homo sapiens GN=PDS5B PE=4 SV=1;>sp|Q9NTI5|PDS5B_HUMAN Sister chromatid cohesion protein PDS5 homolog B OS=Homo sapiens GN=PDS5B PE=1 SV=1;>sp|Q9NTI5-2|PDS5B_HUMAN Isoform 2 of Sister chromatid cohesion pr	0.111111	2.81212e-107	2.31294e-11	5.09128e-14		R	KKSGPPAPEEEEEEERQSGNTEQKSKSKQHR	3	1000.05	0.22067
Q8WWY3;E7EVX8;E7ESA8;Q8WWY3-2;Q8WWY3-3	257;257;257;257;177	Q8WWY3	Q8WWY3	U4/U6 small nuclear ribonucleoprotein Prp31	PRPF31	>sp|Q8WWY3|PRP31_HUMAN U4/U6 small nuclear ribonucleoprotein Prp31 OS=Homo sapiens GN=PRPF31 PE=1 SV=2;>tr|E7EVX8|E7EVX8_HUMAN PRP31 pre-mRNA-processing factor 31 homolog (S. cerevisiae) OS=Homo sapiens GN=PRPF31 PE=4 SV=1;>tr|E7ESA8|E7ESA8_HUMAN PRP31 pre	0.787767	1.29352e-102			1	K	SKMPACNIMLLGAQRKTLSGFSSTSVLPHTG	4	1014.98	-0.3494
E2QRI7;F8W8W3;B1AKN8;Q12857;F5H0R0;Q12857-2;B1AKN5;B1AKN6	396;396;374;351;343;351;329;222	E2QRI7	E2QRI7	Nuclear factor 1;Nuclear factor 1;Nuclear factor 1;Nuclear factor 1 A-type;Nuclear factor 1;Nuclear factor 1;Nuclear factor 1	NFIA	>tr|E2QRI7|E2QRI7_HUMAN Nuclear factor 1 OS=Homo sapiens GN=NFIA PE=3 SV=1;>tr|F8W8W3|F8W8W3_HUMAN Nuclear factor 1 OS=Homo sapiens GN=NFIA PE=3 SV=1;>tr|B1AKN8|B1AKN8_HUMAN Nuclear factor 1 OS=Homo sapiens GN=NFIA PE=3 SV=1;>sp|Q12857|NFIA_HUMAN Nuclear f	1	1.32716e-100	5.67917e-59	4.25836e-59	1	R	PSQTSSLGTAFTQHHRPVITGPRASPHATPS	4	917.16	-0.5832
P62917;E9PKZ0;E7EW01;E9PIZ3;G3V1A1	142;142;142;106;142	P62917	P62917	60S ribosomal protein L8	RPL8	>sp|P62917|RL8_HUMAN 60S ribosomal protein L8 OS=Homo sapiens GN=RPL8 PE=1 SV=2;>tr|E9PKZ0|E9PKZ0_HUMAN Ribosomal protein L8 OS=Homo sapiens GN=RPL8 PE=4 SV=1;>tr|E7EW01|E7EW01_HUMAN Uncharacterized protein OS=Homo sapiens GN=RPL8 PE=4 SV=1;>tr|E9PIZ3|E9PI	1	1.15426e-97	4.97174e-85	1.33136e-68	1	E	ARASGNYATVISHNPETKKTRVKLPSGSKKV	2	1115.45	1.4335
P62917;E9PKZ0;E7EW01;E9PIZ3;G3V1A1	144;144;144;108;144	P62917	P62917	60S ribosomal protein L8	RPL8	>sp|P62917|RL8_HUMAN 60S ribosomal protein L8 OS=Homo sapiens GN=RPL8 PE=1 SV=2;>tr|E9PKZ0|E9PKZ0_HUMAN Ribosomal protein L8 OS=Homo sapiens GN=RPL8 PE=4 SV=1;>tr|E7EW01|E7EW01_HUMAN Uncharacterized protein OS=Homo sapiens GN=RPL8 PE=4 SV=1;>tr|E9PIZ3|E9PI	0.5	1.15426e-97	4.97174e-85	1.33136e-68	1	K	ASGNYATVISHNPETKKTRVKLPSGSKKVIS	3	786.665	0.26678
Q9BTC0;Q9BTC0-1	597;597	Q9BTC0	Q9BTC0	Death-inducer obliterator 1	DIDO1	>sp|Q9BTC0|DIDO1_HUMAN Death-inducer obliterator 1 OS=Homo sapiens GN=DIDO1 PE=1 SV=5;>sp|Q9BTC0-1|DIDO1_HUMAN Isoform 1 of Death-inducer obliterator 1 OS=Homo sapiens GN=DIDO1	1	8.39194e-97	6.24072e-98	1.27215e-84	1	R	AIKKPPSGFKGTIPKRPWLSATPSSGASAAR	3	719.303	-0.16323
Q68D10;Q68D10-2	447;447	Q68D10	Q68D10	Protein SPT2 homolog	SPTY2D1	>sp|Q68D10|SPT2_HUMAN Protein SPT2 homolog OS=Homo sapiens GN=SPTY2D1 PE=1 SV=3;>sp|Q68D10-2|SPT2_HUMAN Isoform 2 of Protein SPT2 homolog OS=Homo sapiens GN=SPTY2D1	0.877914	1.23743e-96	4.11999e-65	9.1525e-85	1	R	TCGPGQPASSSGGPGRPISGSVSSARPLGSS	4	974.931	-0.73987
Q68D10;Q68D10-2	457;457	Q68D10	Q68D10	Protein SPT2 homolog	SPTY2D1	>sp|Q68D10|SPT2_HUMAN Protein SPT2 homolog OS=Homo sapiens GN=SPTY2D1 PE=1 SV=3;>sp|Q68D10-2|SPT2_HUMAN Isoform 2 of Protein SPT2 homolog OS=Homo sapiens GN=SPTY2D1	0.5	1.23743e-96	4.11999e-65	9.1525e-85	1	R	SGGPGRPISGSVSSARPLGSSRGPGRPVSSP	4	974.931	-0.1995
Q99590;F8VXG7;Q99590-2	1101;909;786	Q99590	Q99590	Protein SCAF11	SCAF11	>sp|Q99590|SCAFB_HUMAN Protein SCAF11 OS=Homo sapiens GN=SCAF11 PE=1 SV=2;>tr|F8VXG7|F8VXG7_HUMAN SR-related CTD-associated factor 11 OS=Homo sapiens GN=SCAF11 PE=4 SV=1;>sp|Q99590-2|SCAFB_HUMAN Isoform 2 of Protein SCAF11 OS=Homo sapiens GN=SCAF11	0.987694	1.47963e-96	4.78607e-97		1	K	SFAYKDQNENRWQNRKPLSGNSNSSGSESFK	2	1083.92	-0.14827
H0YG49;Q01130;Q8NAK9;F5GYB8	32;5;5;5	H0YG49	H0YG49	Serine/arginine-rich splicing factor 2	SRSF2	>tr|H0YG49|H0YG49_HUMAN Serine/arginine-rich-splicing factor 2 OS=Homo sapiens GN=SRSF2 PE=4 SV=1;>sp|Q01130|SRSF2_HUMAN Serine/arginine-rich splicing factor 2 OS=Homo sapiens GN=SRSF2 PE=1 SV=4;>tr|Q8NAK9|Q8NAK9_HUMAN Uncharacterized protein OS=Homo sapie	0.97484	5.57045e-93	3.75859e-57	8.16974e-57	1	R	SSRGSGPPLRAMSYGRPPPDVEGMTSLKVDN	3	772.98	0.18737
Q9Y657	16	Q9Y657	Q9Y657	Spindlin-1	SPIN1	>sp|Q9Y657|SPIN1_HUMAN Spindlin-1 OS=Homo sapiens GN=SPIN1 PE=1 SV=3	1	2.27897e-88	1.64647e-15	1.41836e-17	1	D	MKTPFGKTPGQRSRADAGHAGVSANMMKKRT	3	634.23	-0.26766
Q9Y657	14	Q9Y657	Q9Y657	Spindlin-1	SPIN1	>sp|Q9Y657|SPIN1_HUMAN Spindlin-1 OS=Homo sapiens GN=SPIN1 PE=1 SV=3	0.5	2.27897e-88		1.41836e-17	1	R	__MKTPFGKTPGQRSRADAGHAGVSANMMKK	2	1072.41	-1.2632
Q92804;Q92804-2;F5GWQ7	440;437;243	Q92804	Q92804	TATA-binding protein-associated factor 2N	TAF15	>sp|Q92804|RBP56_HUMAN TATA-binding protein-associated factor 2N OS=Homo sapiens GN=TAF15 PE=1 SV=1;>sp|Q92804-2|RBP56_HUMAN Isoform Short of TATA-binding protein-associated factor 2N OS=Homo sapiens GN=TAF15;>tr|F5GWQ7|F5GWQ7_HUMAN TAF15 RNA polymerase II	1	4.5499e-88	4.5711e-121	3.19227e-26	1	D	GGYGGDRSSGGGYSGDRSGGGYGGDRSGGGY	2	742.23	0.42402
Q92804;Q92804-2;F5GWQ7	430;427;233	Q92804	Q92804	TATA-binding protein-associated factor 2N	TAF15	>sp|Q92804|RBP56_HUMAN TATA-binding protein-associated factor 2N OS=Homo sapiens GN=TAF15 PE=1 SV=1;>sp|Q92804-2|RBP56_HUMAN Isoform Short of TATA-binding protein-associated factor 2N OS=Homo sapiens GN=TAF15;>tr|F5GWQ7|F5GWQ7_HUMAN TAF15 RNA polymerase II	1	4.5499e-88	1.59673e-58	3.19227e-26	1	D	RGGYGGDRSGGGYGGDRSSGGGYSGDRSGGG	2	683.708	0.49008
Q92804;Q92804-2;F5GWQ7	431;428;234	Q92804	Q92804	TATA-binding protein-associated factor 2N	TAF15	>sp|Q92804|RBP56_HUMAN TATA-binding protein-associated factor 2N OS=Homo sapiens GN=TAF15 PE=1 SV=1;>sp|Q92804-2|RBP56_HUMAN Isoform Short of TATA-binding protein-associated factor 2N OS=Homo sapiens GN=TAF15;>tr|F5GWQ7|F5GWQ7_HUMAN TAF15 RNA polymerase II	0.333333	4.5499e-88	1.59673e-58	3.19227e-26		R	GGYGGDRSGGGYGGDRSSGGGYSGDRSGGGY	3	763.933	-0.08627
P25490;H0YJV7;H0YJU4	199;28;30	P25490	P25490	Transcriptional repressor protein YY1	YY1	>sp|P25490|TYY1_HUMAN Transcriptional repressor protein YY1 OS=Homo sapiens GN=YY1 PE=1 SV=2;>tr|H0YJV7|H0YJV7_HUMAN YY1 transcription factor (Fragment) OS=Homo sapiens GN=YY1 PE=4 SV=1;>tr|H0YJU4|H0YJU4_HUMAN YY1 transcription factor (Fragment) OS=Homo sa	1	2.58537e-87	1.81957e-87	1.76585e-87	1	D	SYLSGGAGAAGGGGADPGNKKWEQKQVQIKT	3	735.614	0.014756
Q9BRJ6;C9JQV0	25;25	Q9BRJ6	Q9BRJ6	Uncharacterized protein C7orf50	C7orf50	>sp|Q9BRJ6|CG050_HUMAN Uncharacterized protein C7orf50 OS=Homo sapiens GN=C7orf50 PE=1 SV=1;>tr|C9JQV0|C9JQV0_HUMAN Chromosome 7 open reading frame 50 (Fragment) OS=Homo sapiens GN=C7orf50 PE=4 SV=1	0.864885	5.22586e-87		4.19817e-64	1	E	EVTEKKNKKLKKASAEGPLLGPEAAPSGEGA	3	832.011	0.86397
Q9BRJ6;C9JQV0	43;43	Q9BRJ6	Q9BRJ6	Uncharacterized protein C7orf50	C7orf50	>sp|Q9BRJ6|CG050_HUMAN Uncharacterized protein C7orf50 OS=Homo sapiens GN=C7orf50 PE=1 SV=1;>tr|C9JQV0|C9JQV0_HUMAN Chromosome 7 open reading frame 50 (Fragment) OS=Homo sapiens GN=C7orf50 PE=4 SV=1	0.183665	5.22586e-87		4.19817e-64		K	LLGPEAAPSGEGAGSKGEAVLRPGLDAEPEL	5	979.854	0.32895
Q9BRJ6;C9JQV0	49;49	Q9BRJ6	Q9BRJ6	Uncharacterized protein C7orf50	C7orf50	>sp|Q9BRJ6|CG050_HUMAN Uncharacterized protein C7orf50 OS=Homo sapiens GN=C7orf50 PE=1 SV=1;>tr|C9JQV0|C9JQV0_HUMAN Chromosome 7 open reading frame 50 (Fragment) OS=Homo sapiens GN=C7orf50 PE=4 SV=1	0.183665	5.22586e-87		4.19817e-64		R	APSGEGAGSKGEAVLRPGLDAEPELSPEEQR	5	979.854	0.32895
Q9BRJ6;C9JQV0	38;38	Q9BRJ6	Q9BRJ6	Uncharacterized protein C7orf50	C7orf50	>sp|Q9BRJ6|CG050_HUMAN Uncharacterized protein C7orf50 OS=Homo sapiens GN=C7orf50 PE=1 SV=1;>tr|C9JQV0|C9JQV0_HUMAN Chromosome 7 open reading frame 50 (Fragment) OS=Homo sapiens GN=C7orf50 PE=4 SV=1	0.183665	5.22586e-87		4.19817e-64		E	SAEGPLLGPEAAPSGEGAGSKGEAVLRPGLD	5	979.854	0.32895
Q9BRJ6;C9JQV0	45;45	Q9BRJ6	Q9BRJ6	Uncharacterized protein C7orf50	C7orf50	>sp|Q9BRJ6|CG050_HUMAN Uncharacterized protein C7orf50 OS=Homo sapiens GN=C7orf50 PE=1 SV=1;>tr|C9JQV0|C9JQV0_HUMAN Chromosome 7 open reading frame 50 (Fragment) OS=Homo sapiens GN=C7orf50 PE=4 SV=1	0.183665	5.22586e-87		4.19817e-64		E	GPEAAPSGEGAGSKGEAVLRPGLDAEPELSP	5	979.854	0.32895
Q9BRJ6;C9JQV0	32;32	Q9BRJ6	Q9BRJ6	Uncharacterized protein C7orf50	C7orf50	>sp|Q9BRJ6|CG050_HUMAN Uncharacterized protein C7orf50 OS=Homo sapiens GN=C7orf50 PE=1 SV=1;>tr|C9JQV0|C9JQV0_HUMAN Chromosome 7 open reading frame 50 (Fragment) OS=Homo sapiens GN=C7orf50 PE=4 SV=1	0.0909091	5.22586e-87		4.19817e-64		E	KKLKKASAEGPLLGPEAAPSGEGAGSKGEAV	4	1192.54	-0.44869
Q9BRJ6;C9JQV0	55;55	Q9BRJ6	Q9BRJ6	Uncharacterized protein C7orf50	C7orf50	>sp|Q9BRJ6|CG050_HUMAN Uncharacterized protein C7orf50 OS=Homo sapiens GN=C7orf50 PE=1 SV=1;>tr|C9JQV0|C9JQV0_HUMAN Chromosome 7 open reading frame 50 (Fragment) OS=Homo sapiens GN=C7orf50 PE=4 SV=1	0.0909091	5.22586e-87		4.19817e-64		E	AGSKGEAVLRPGLDAEPELSPEEQRVLERKL	4	1192.54	-0.44869
Q9BRJ6;C9JQV0	57;57	Q9BRJ6	Q9BRJ6	Uncharacterized protein C7orf50	C7orf50	>sp|Q9BRJ6|CG050_HUMAN Uncharacterized protein C7orf50 OS=Homo sapiens GN=C7orf50 PE=1 SV=1;>tr|C9JQV0|C9JQV0_HUMAN Chromosome 7 open reading frame 50 (Fragment) OS=Homo sapiens GN=C7orf50 PE=4 SV=1	0.0909091	5.22586e-87		4.19817e-64		E	SKGEAVLRPGLDAEPELSPEEQRVLERKLKK	4	1192.54	-0.44869
Q9BRJ6;C9JQV0	61;61	Q9BRJ6	Q9BRJ6	Uncharacterized protein C7orf50	C7orf50	>sp|Q9BRJ6|CG050_HUMAN Uncharacterized protein C7orf50 OS=Homo sapiens GN=C7orf50 PE=1 SV=1;>tr|C9JQV0|C9JQV0_HUMAN Chromosome 7 open reading frame 50 (Fragment) OS=Homo sapiens GN=C7orf50 PE=4 SV=1	0.0909091	5.22586e-87		4.19817e-64		E	AVLRPGLDAEPELSPEEQRVLERKLKKERKK	4	1192.54	-0.44869
Q9BRJ6;C9JQV0	62;62	Q9BRJ6	Q9BRJ6	Uncharacterized protein C7orf50	C7orf50	>sp|Q9BRJ6|CG050_HUMAN Uncharacterized protein C7orf50 OS=Homo sapiens GN=C7orf50 PE=1 SV=1;>tr|C9JQV0|C9JQV0_HUMAN Chromosome 7 open reading frame 50 (Fragment) OS=Homo sapiens GN=C7orf50 PE=4 SV=1	0.0909091	5.22586e-87		4.19817e-64		E	VLRPGLDAEPELSPEEQRVLERKLKKERKKE	4	1192.54	-0.44869
Q9BRJ6;C9JQV0	53;53	Q9BRJ6	Q9BRJ6	Uncharacterized protein C7orf50	C7orf50	>sp|Q9BRJ6|CG050_HUMAN Uncharacterized protein C7orf50 OS=Homo sapiens GN=C7orf50 PE=1 SV=1;>tr|C9JQV0|C9JQV0_HUMAN Chromosome 7 open reading frame 50 (Fragment) OS=Homo sapiens GN=C7orf50 PE=4 SV=1	0.0909091	5.22586e-87		4.19817e-64		D	EGAGSKGEAVLRPGLDAEPELSPEEQRVLER	4	1192.54	-0.44869
Q9UK76-2;Q9UK76;B8ZZT7;F5GY98;Q9UK76-3	74;74;74;28;28	Q9UK76-2	Q9UK76-2	Hematological and neurological expressed 1 protein	HN1	>sp|Q9UK76-2|HN1_HUMAN Isoform 2 of Hematological and neurological expressed 1 protein OS=Homo sapiens GN=HN1;>sp|Q9UK76|HN1_HUMAN Hematological and neurological expressed 1 protein OS=Homo sapiens GN=HN1 PE=1 SV=3;>tr|B8ZZT7|B8ZZT7_HUMAN Hematological and	0.318244	3.39785e-86	1.08915e-86	1.40673e-98		R	QASWAKSAGAKSSGGREDLESSGLQRRNSSE	2	1059.91	0.21739
Q9UK76-2;Q9UK76;B8ZZT7;F5GY98;Q9UK76-3	75;75;75;29;29	Q9UK76-2	Q9UK76-2	Hematological and neurological expressed 1 protein	HN1	>sp|Q9UK76-2|HN1_HUMAN Isoform 2 of Hematological and neurological expressed 1 protein OS=Homo sapiens GN=HN1;>sp|Q9UK76|HN1_HUMAN Hematological and neurological expressed 1 protein OS=Homo sapiens GN=HN1 PE=1 SV=3;>tr|B8ZZT7|B8ZZT7_HUMAN Hematological and	0.318244	3.39785e-86	1.08915e-86	1.40673e-98		E	ASWAKSAGAKSSGGREDLESSGLQRRNSSEA	2	1059.91	0.21739
Q9UK76-2;Q9UK76;B8ZZT7;F5GY98;Q9UK76-3	76;76;76;30;30	Q9UK76-2	Q9UK76-2	Hematological and neurological expressed 1 protein	HN1	>sp|Q9UK76-2|HN1_HUMAN Isoform 2 of Hematological and neurological expressed 1 protein OS=Homo sapiens GN=HN1;>sp|Q9UK76|HN1_HUMAN Hematological and neurological expressed 1 protein OS=Homo sapiens GN=HN1 PE=1 SV=3;>tr|B8ZZT7|B8ZZT7_HUMAN Hematological and	0.318244	3.39785e-86	1.08915e-86	1.40673e-98		D	SWAKSAGAKSSGGREDLESSGLQRRNSSEAS	2	1059.91	0.21739
Q9UK76-2;Q9UK76;B8ZZT7;F5GY98;Q9UK76-3	78;78;78;32;32	Q9UK76-2	Q9UK76-2	Hematological and neurological expressed 1 protein	HN1	>sp|Q9UK76-2|HN1_HUMAN Isoform 2 of Hematological and neurological expressed 1 protein OS=Homo sapiens GN=HN1;>sp|Q9UK76|HN1_HUMAN Hematological and neurological expressed 1 protein OS=Homo sapiens GN=HN1 PE=1 SV=3;>tr|B8ZZT7|B8ZZT7_HUMAN Hematological and	0.25	3.39785e-86	1.08915e-86	1.40673e-98		E	AKSAGAKSSGGREDLESSGLQRRNSSEASSG	3	706.942	0.3425
Q92804;Q92804-2;F5GWQ7	441;438;244	Q92804	Q92804	TATA-binding protein-associated factor 2N	TAF15	>sp|Q92804|RBP56_HUMAN TATA-binding protein-associated factor 2N OS=Homo sapiens GN=TAF15 PE=1 SV=1;>sp|Q92804-2|RBP56_HUMAN Isoform Short of TATA-binding protein-associated factor 2N OS=Homo sapiens GN=TAF15;>tr|F5GWQ7|F5GWQ7_HUMAN TAF15 RNA polymerase II	0.471101	6.97372e-86	4.5711e-121	6.39482e-105		R	GYGGDRSSGGGYSGDRSGGGYGGDRSGGGYG	2	1145.4	0.64798
Q92804;Q92804-2;F5GWQ7	449;446;252	Q92804	Q92804	TATA-binding protein-associated factor 2N	TAF15	>sp|Q92804|RBP56_HUMAN TATA-binding protein-associated factor 2N OS=Homo sapiens GN=TAF15 PE=1 SV=1;>sp|Q92804-2|RBP56_HUMAN Isoform Short of TATA-binding protein-associated factor 2N OS=Homo sapiens GN=TAF15;>tr|F5GWQ7|F5GWQ7_HUMAN TAF15 RNA polymerase II	0.471101	6.97372e-86	4.5711e-121	6.39482e-105		D	GGGYSGDRSGGGYGGDRSGGGYGGDRGGGYG	2	1145.4	0.64798
Q9UJA5;B4DUV6	481;311	Q9UJA5	Q9UJA5	tRNA (adenine(58)-N(1))-methyltransferase non-catalytic subunit TRM6	TRMT6	>sp|Q9UJA5|TRM6_HUMAN tRNA (adenine(58)-N(1))-methyltransferase non-catalytic subunit TRM6 OS=Homo sapiens GN=TRMT6 PE=1 SV=1;>tr|B4DUV6|B4DUV6_HUMAN Uncharacterized protein OS=Homo sapiens GN=TRMT6 PE=2 SV=1	0.292345	2.68523e-85		7.09255e-55		E	ADTSLKSNASTLESHETEEPAAKKRKCPESD	3	781.3	1.9238
Q9UJA5;B4DUV6	483;313	Q9UJA5	Q9UJA5	tRNA (adenine(58)-N(1))-methyltransferase non-catalytic subunit TRM6	TRMT6	>sp|Q9UJA5|TRM6_HUMAN tRNA (adenine(58)-N(1))-methyltransferase non-catalytic subunit TRM6 OS=Homo sapiens GN=TRMT6 PE=1 SV=1;>tr|B4DUV6|B4DUV6_HUMAN Uncharacterized protein OS=Homo sapiens GN=TRMT6 PE=2 SV=1	0.292345	2.68523e-85		7.09255e-55		E	TSLKSNASTLESHETEEPAAKKRKCPESDS_	3	781.3	1.9238
Q9UJA5;B4DUV6	484;314	Q9UJA5	Q9UJA5	tRNA (adenine(58)-N(1))-methyltransferase non-catalytic subunit TRM6	TRMT6	>sp|Q9UJA5|TRM6_HUMAN tRNA (adenine(58)-N(1))-methyltransferase non-catalytic subunit TRM6 OS=Homo sapiens GN=TRMT6 PE=1 SV=1;>tr|B4DUV6|B4DUV6_HUMAN Uncharacterized protein OS=Homo sapiens GN=TRMT6 PE=2 SV=1	0.292345	2.68523e-85		7.09255e-55		E	SLKSNASTLESHETEEPAAKKRKCPESDS__	3	781.3	1.9238
Q9UJA5;B4DUV6	478;308	Q9UJA5	Q9UJA5	tRNA (adenine(58)-N(1))-methyltransferase non-catalytic subunit TRM6	TRMT6	>sp|Q9UJA5|TRM6_HUMAN tRNA (adenine(58)-N(1))-methyltransferase non-catalytic subunit TRM6 OS=Homo sapiens GN=TRMT6 PE=1 SV=1;>tr|B4DUV6|B4DUV6_HUMAN Uncharacterized protein OS=Homo sapiens GN=TRMT6 PE=2 SV=1	0.25	2.68523e-85		7.09255e-55		E	NLKADTSLKSNASTLESHETEEPAAKKRKCP	3	781.3	0.44629
Q68D10;Q68D10-2	560;560	Q68D10	Q68D10	Protein SPT2 homolog	SPTY2D1	>sp|Q68D10|SPT2_HUMAN Protein SPT2 homolog OS=Homo sapiens GN=SPTY2D1 PE=1 SV=3;>sp|Q68D10-2|SPT2_HUMAN Isoform 2 of Protein SPT2 homolog OS=Homo sapiens GN=SPTY2D1	1	8.39078e-85	1.03521e-18	1.59399e-18	1	K	KNIISRSSNGQMNGMKPPLSGYRAAQGPQRL	3	788.976	-1.7337
Q8NHM5;E7ET57;Q8NHM5-2;B4DSN4	857;860;860;300	Q8NHM5	Q8NHM5	Lysine-specific demethylase 2B	KDM2B	>sp|Q8NHM5|KDM2B_HUMAN Lysine-specific demethylase 2B OS=Homo sapiens GN=KDM2B PE=1 SV=1;>tr|E7ET57|E7ET57_HUMAN Lysine (K)-specific demethylase 2B OS=Homo sapiens GN=KDM2B PE=4 SV=1;>sp|Q8NHM5-2|KDM2B_HUMAN Isoform 2 of Lysine-specific demethylase 2B OS=H	1	3.69872e-84	4.50903e-68	2.87681e-68	1	K	SPWWRSSLTYFQQQLKPGKEDKLFRKKRRSW	3	722.648	0.033259
Q8NHM5;E7ET57;Q8NHM5-2;B4DSN4	860;863;863;303	Q8NHM5	Q8NHM5	Lysine-specific demethylase 2B	KDM2B	>sp|Q8NHM5|KDM2B_HUMAN Lysine-specific demethylase 2B OS=Homo sapiens GN=KDM2B PE=1 SV=1;>tr|E7ET57|E7ET57_HUMAN Lysine (K)-specific demethylase 2B OS=Homo sapiens GN=KDM2B PE=4 SV=1;>sp|Q8NHM5-2|KDM2B_HUMAN Isoform 2 of Lysine-specific demethylase 2B OS=H	0.25	3.69872e-84	4.50903e-68	2.87681e-68		K	WRSSLTYFQQQLKPGKEDKLFRKKRRSWKNA	3	846.703	0.029607
Q8NHM5;E7ET57;Q8NHM5-2;B4DSN4	861;864;864;304	Q8NHM5	Q8NHM5	Lysine-specific demethylase 2B	KDM2B	>sp|Q8NHM5|KDM2B_HUMAN Lysine-specific demethylase 2B OS=Homo sapiens GN=KDM2B PE=1 SV=1;>tr|E7ET57|E7ET57_HUMAN Lysine (K)-specific demethylase 2B OS=Homo sapiens GN=KDM2B PE=4 SV=1;>sp|Q8NHM5-2|KDM2B_HUMAN Isoform 2 of Lysine-specific demethylase 2B OS=H	0.25	3.69872e-84	4.50903e-68	2.87681e-68		E	RSSLTYFQQQLKPGKEDKLFRKKRRSWKNAE	3	846.703	0.029607
Q8NHM5;E7ET57;Q8NHM5-2;B4DSN4	862;865;865;305	Q8NHM5	Q8NHM5	Lysine-specific demethylase 2B	KDM2B	>sp|Q8NHM5|KDM2B_HUMAN Lysine-specific demethylase 2B OS=Homo sapiens GN=KDM2B PE=1 SV=1;>tr|E7ET57|E7ET57_HUMAN Lysine (K)-specific demethylase 2B OS=Homo sapiens GN=KDM2B PE=4 SV=1;>sp|Q8NHM5-2|KDM2B_HUMAN Isoform 2 of Lysine-specific demethylase 2B OS=H	0.25	3.69872e-84	4.50903e-68	2.87681e-68		D	SSLTYFQQQLKPGKEDKLFRKKRRSWKNAED	3	846.703	0.029607
P49916;P49916-2	837;837	P49916	P49916	DNA ligase 3	LIG3	>sp|P49916|DNLI3_HUMAN DNA ligase 3 OS=Homo sapiens GN=LIG3 PE=1 SV=2;>sp|P49916-2|DNLI3_HUMAN Isoform Beta of DNA ligase 3 OS=Homo sapiens GN=LIG3	0.94418	7.6656e-82		2.39901e-161	1	D	LPQLKELYQLSKEKADFTVVAGDEGSSTTGG	4	896.864	0.30491
P49916;P49916-2	858;858	P49916	P49916	DNA ligase 3	LIG3	>sp|P49916|DNLI3_HUMAN DNA ligase 3 OS=Homo sapiens GN=LIG3 PE=1 SV=2;>sp|P49916-2|DNLI3_HUMAN Isoform Beta of DNA ligase 3 OS=Homo sapiens GN=LIG3	0.166667	7.6656e-82		2.39901e-161		K	GDEGSSTTGGSSEENKGPSGSAVSRKAPSKP	3	1195.48	0.26894
P49916;P49916-2	845;845	P49916	P49916	DNA ligase 3	LIG3	>sp|P49916|DNLI3_HUMAN DNA ligase 3 OS=Homo sapiens GN=LIG3 PE=1 SV=2;>sp|P49916-2|DNLI3_HUMAN Isoform Beta of DNA ligase 3 OS=Homo sapiens GN=LIG3	0.166667	7.6656e-82		2.39901e-161		E	QLSKEKADFTVVAGDEGSSTTGGSSEENKGP	3	1195.48	0.26894
P49916;P49916-2	855;855	P49916	P49916	DNA ligase 3	LIG3	>sp|P49916|DNLI3_HUMAN DNA ligase 3 OS=Homo sapiens GN=LIG3 PE=1 SV=2;>sp|P49916-2|DNLI3_HUMAN Isoform Beta of DNA ligase 3 OS=Homo sapiens GN=LIG3	0.166667	7.6656e-82		2.39901e-161		E	VVAGDEGSSTTGGSSEENKGPSGSAVSRKAP	3	1195.48	0.26894
P49916;P49916-2	856;856	P49916	P49916	DNA ligase 3	LIG3	>sp|P49916|DNLI3_HUMAN DNA ligase 3 OS=Homo sapiens GN=LIG3 PE=1 SV=2;>sp|P49916-2|DNLI3_HUMAN Isoform Beta of DNA ligase 3 OS=Homo sapiens GN=LIG3	0.166667	7.6656e-82		2.39901e-161		E	VAGDEGSSTTGGSSEENKGPSGSAVSRKAPS	3	1195.48	0.26894
P49916;P49916-2	844;844	P49916	P49916	DNA ligase 3	LIG3	>sp|P49916|DNLI3_HUMAN DNA ligase 3 OS=Homo sapiens GN=LIG3 PE=1 SV=2;>sp|P49916-2|DNLI3_HUMAN Isoform Beta of DNA ligase 3 OS=Homo sapiens GN=LIG3	0.166667	7.6656e-82		2.39901e-161		D	YQLSKEKADFTVVAGDEGSSTTGGSSEENKG	3	1195.48	0.26894
P49916;P49916-2	835;835	P49916	P49916	DNA ligase 3	LIG3	>sp|P49916|DNLI3_HUMAN DNA ligase 3 OS=Homo sapiens GN=LIG3 PE=1 SV=2;>sp|P49916-2|DNLI3_HUMAN Isoform Beta of DNA ligase 3 OS=Homo sapiens GN=LIG3	0.125	7.6656e-82		2.39901e-161		K	TNLPQLKELYQLSKEKADFTVVAGDEGSSTT	4	961.148	0.44157
P49916;P49916-2	834;834	P49916	P49916	DNA ligase 3	LIG3	>sp|P49916|DNLI3_HUMAN DNA ligase 3 OS=Homo sapiens GN=LIG3 PE=1 SV=2;>sp|P49916-2|DNLI3_HUMAN Isoform Beta of DNA ligase 3 OS=Homo sapiens GN=LIG3	0.125	7.6656e-82		2.39901e-161		E	ATNLPQLKELYQLSKEKADFTVVAGDEGSST	4	961.148	0.44157
Q8N883	284	Q8N883	Q8N883	Zinc finger protein 614	ZNF614	>sp|Q8N883|ZN614_HUMAN Zinc finger protein 614 OS=Homo sapiens GN=ZNF614 PE=2 SV=2	0.933807	1.39978e-78	9.68278e-68	1.35292e-58	1	E	TVKSSLITHQQTHTEEKSYMCSECGKGFTMK	3	727.295	-1.0856
Q8N883	283	Q8N883	Q8N883	Zinc finger protein 614	ZNF614	>sp|Q8N883|ZN614_HUMAN Zinc finger protein 614 OS=Homo sapiens GN=ZNF614 PE=2 SV=2	0.5	1.39978e-78	9.68278e-68	1.35292e-58	1	E	STVKSSLITHQQTHTEEKSYMCSECGKGFTM	3	727.295	-0.37501
P35659;B4DFG0;B4DN37;H0Y8X0	208;180;174;84	P35659	P35659	Protein DEK;Protein DEK	DEK	>sp|P35659|DEK_HUMAN Protein DEK OS=Homo sapiens GN=DEK PE=1 SV=1;>tr|B4DFG0|B4DFG0_HUMAN Uncharacterized protein OS=Homo sapiens GN=DEK PE=2 SV=1;>tr|B4DN37|B4DN37_HUMAN Uncharacterized protein OS=Homo sapiens GN=DEK PE=2 SV=1;>tr|H0Y8X0|H0Y8X0_HUMAN DEK	0.650959	8.88755e-78	5.04147e-06	2.89949e-51	1	R	LPKSKKTCSKGSKKERNSSGMARKAKRTKCP	3	516.848	-0.60527
P35659;B4DFG0;B4DN37;H0Y8X0	207;179;173;83	P35659	P35659	Protein DEK;Protein DEK	DEK	>sp|P35659|DEK_HUMAN Protein DEK OS=Homo sapiens GN=DEK PE=1 SV=1;>tr|B4DFG0|B4DFG0_HUMAN Uncharacterized protein OS=Homo sapiens GN=DEK PE=2 SV=1;>tr|B4DN37|B4DN37_HUMAN Uncharacterized protein OS=Homo sapiens GN=DEK PE=2 SV=1;>tr|H0Y8X0|H0Y8X0_HUMAN DEK	0.914424	8.88755e-78	5.04147e-06	2.89949e-51	1	E	PLPKSKKTCSKGSKKERNSSGMARKAKRTKC	2	774.769	0.090659
P18887;F5H8D7;B4DEB2	205;174;205	P18887	P18887	DNA repair protein XRCC1	XRCC1	>sp|P18887|XRCC1_HUMAN DNA repair protein XRCC1 OS=Homo sapiens GN=XRCC1 PE=1 SV=2;>tr|F5H8D7|F5H8D7_HUMAN X-ray repair-complementing defective repair in Chinese hamster cells 1 OS=Homo sapiens GN=XRCC1 PE=4 SV=1;>tr|B4DEB2|B4DEB2_HUMAN Uncharacterized pro	1	2.96749e-77	5.05904e-58	1.56044e-120	1	D	LFFSRINKTSPVTASDPAGPSYAAATLQASS	3	1202.19	0.055599
P35637;P35637-2;E7EUX0;B4DR70	470;469;468;399	P35637	P35637	RNA-binding protein FUS	FUS	>sp|P35637|FUS_HUMAN RNA-binding protein FUS OS=Homo sapiens GN=FUS PE=1 SV=1;>sp|P35637-2|FUS_HUMAN Isoform Short of RNA-binding protein FUS OS=Homo sapiens GN=FUS;>tr|E7EUX0|E7EUX0_HUMAN Uncharacterized protein OS=Homo sapiens GN=FUS PE=4 SV=1;>tr|B4DR70	0.339193	8.17608e-77	5.95333e-94	5.19801e-150		D	PGGGPGGSHMGGNYGDDRRGGRGGYDRGGYR	3	932.016	-0.16013
P35637;P35637-2;E7EUX0;B4DR70	471;470;469;400	P35637	P35637	RNA-binding protein FUS	FUS	>sp|P35637|FUS_HUMAN RNA-binding protein FUS OS=Homo sapiens GN=FUS PE=1 SV=1;>sp|P35637-2|FUS_HUMAN Isoform Short of RNA-binding protein FUS OS=Homo sapiens GN=FUS;>tr|E7EUX0|E7EUX0_HUMAN Uncharacterized protein OS=Homo sapiens GN=FUS PE=4 SV=1;>tr|B4DR70	0.339193	8.17608e-77	5.95333e-94	5.19801e-150		D	GGGPGGSHMGGNYGDDRRGGRGGYDRGGYRG	3	932.016	-0.16013
Q8WWY3;E7EVX8;E7ESA8;Q8WWY3-2;Q8WWY3-3	288;288;288;288;208	Q8WWY3	Q8WWY3	U4/U6 small nuclear ribonucleoprotein Prp31	PRPF31	>sp|Q8WWY3|PRP31_HUMAN U4/U6 small nuclear ribonucleoprotein Prp31 OS=Homo sapiens GN=PRPF31 PE=1 SV=2;>tr|E7EVX8|E7EVX8_HUMAN PRP31 pre-mRNA-processing factor 31 homolog (S. cerevisiae) OS=Homo sapiens GN=PRPF31 PE=4 SV=1;>tr|E7ESA8|E7ESA8_HUMAN PRP31 pre	0.333333	1.58307e-76		2.46317e-75		R	YIYHSDIVQSLPPDLRRKAARLVAAKCTLAA	4	1021.98	0.049836
P17096-3;P17096	50;50	P17096-3	P17096-3	High mobility group protein HMG-I/HMG-Y	HMGA1	>sp|P17096-3|HMGA1_HUMAN Isoform HMG-R of High mobility group protein HMG-I/HMG-Y OS=Homo sapiens GN=HMGA1;>sp|P17096|HMGA1_HUMAN High mobility group protein HMG-I/HMG-Y OS=Homo sapiens GN=HMGA1 PE=1 SV=3	0.83153	6.199e-76	3.21318e-76	6.28129e-62	1	E	VSPGTALVGSQKEPSEVPTPKRPRGRPKGSK	3	1033.82	0.49013
P49916;P49916-2	238;238	P49916	P49916	DNA ligase 3	LIG3	>sp|P49916|DNLI3_HUMAN DNA ligase 3 OS=Homo sapiens GN=LIG3 PE=1 SV=2;>sp|P49916-2|DNLI3_HUMAN Isoform Beta of DNA ligase 3 OS=Homo sapiens GN=LIG3	0.902933	6.29427e-76	9.40888e-91	2.65661e-76	1	E	PRKFSGFSAKPNNSGEAPSSPTPKRSLSSSK	3	883.362	0.4187
Q14CA3;Q14669;G5E9G6;B4DYJ6;C9JLD7;C9JSX9;C9JLJ5;F8W9P3	93;51;93;93;93;51;51;51	Q14CA3	Q14CA3	Probable E3 ubiquitin-protein ligase TRIP12	TRIP12	>tr|Q14CA3|Q14CA3_HUMAN TRIP12 protein OS=Homo sapiens GN=TRIP12 PE=2 SV=1;>sp|Q14669|TRIPC_HUMAN Probable E3 ubiquitin-protein ligase TRIP12 OS=Homo sapiens GN=TRIP12 PE=1 SV=1;>tr|G5E9G6|G5E9G6_HUMAN Thyroid hormone receptor interactor 12, isoform CRA_c	0.251699	2.24542e-75		3.54497e-91		R	SSSSAVIVPQPEDPDRANTSERQKTGQVPKK	4	822.342	-0.37593
Q14CA3;Q14669;G5E9G6;B4DYJ6;C9JLD7;C9JSX9;C9JLJ5;F8W9P3	98;56;98;98;98;56;56;56	Q14CA3	Q14CA3	Probable E3 ubiquitin-protein ligase TRIP12	TRIP12	>tr|Q14CA3|Q14CA3_HUMAN TRIP12 protein OS=Homo sapiens GN=TRIP12 PE=2 SV=1;>sp|Q14669|TRIPC_HUMAN Probable E3 ubiquitin-protein ligase TRIP12 OS=Homo sapiens GN=TRIP12 PE=1 SV=1;>tr|G5E9G6|G5E9G6_HUMAN Thyroid hormone receptor interactor 12, isoform CRA_c	0.251699	2.24542e-75		3.54497e-91		E	VIVPQPEDPDRANTSERQKTGQVPKKDNSRG	4	822.342	-0.37593
Q14CA3;Q14669;G5E9G6;B4DYJ6;C9JLD7;C9JSX9;C9JLJ5;F8W9P3	92;50;92;92;92;50;50;50	Q14CA3	Q14CA3	Probable E3 ubiquitin-protein ligase TRIP12	TRIP12	>tr|Q14CA3|Q14CA3_HUMAN TRIP12 protein OS=Homo sapiens GN=TRIP12 PE=2 SV=1;>sp|Q14669|TRIPC_HUMAN Probable E3 ubiquitin-protein ligase TRIP12 OS=Homo sapiens GN=TRIP12 PE=1 SV=1;>tr|G5E9G6|G5E9G6_HUMAN Thyroid hormone receptor interactor 12, isoform CRA_c	0.251699	2.24542e-75		3.54497e-91		D	CSSSSAVIVPQPEDPDRANTSERQKTGQVPK	4	822.342	-0.37593
Q14CA3;Q14669;G5E9G6;B4DYJ6;C9JLD7;C9JSX9;C9JLJ5;F8W9P3	89;47;89;89;89;47;47;47	Q14CA3	Q14CA3	Probable E3 ubiquitin-protein ligase TRIP12	TRIP12	>tr|Q14CA3|Q14CA3_HUMAN TRIP12 protein OS=Homo sapiens GN=TRIP12 PE=2 SV=1;>sp|Q14669|TRIPC_HUMAN Probable E3 ubiquitin-protein ligase TRIP12 OS=Homo sapiens GN=TRIP12 PE=1 SV=1;>tr|G5E9G6|G5E9G6_HUMAN Thyroid hormone receptor interactor 12, isoform CRA_c	0.2	2.24542e-75		3.54497e-91		E	KRSCSSSSAVIVPQPEDPDRANTSERQKTGQ	3	1044.09	-0.19551
Q14CA3;Q14669;G5E9G6;B4DYJ6;C9JLD7;C9JSX9;C9JLJ5;F8W9P3	90;48;90;90;90;48;48;48	Q14CA3	Q14CA3	Probable E3 ubiquitin-protein ligase TRIP12	TRIP12	>tr|Q14CA3|Q14CA3_HUMAN TRIP12 protein OS=Homo sapiens GN=TRIP12 PE=2 SV=1;>sp|Q14669|TRIPC_HUMAN Probable E3 ubiquitin-protein ligase TRIP12 OS=Homo sapiens GN=TRIP12 PE=1 SV=1;>tr|G5E9G6|G5E9G6_HUMAN Thyroid hormone receptor interactor 12, isoform CRA_c	0.2	2.24542e-75		3.54497e-91		D	RSCSSSSAVIVPQPEDPDRANTSERQKTGQV	3	1044.09	-0.19551
O14519	4	O14519	O14519	Cyclin-dependent kinase 2-associated protein 1	CDK2AP1	>sp|O14519|CDKA1_HUMAN Cyclin-dependent kinase 2-associated protein 1 OS=Homo sapiens GN=CDK2AP1 PE=1 SV=1	1	1.0733e-73		1.14836e-110	1	K	____________MSYKPNLAAHMPAAALNAA	4	1040.2	-0.24798
A6NHR9;A6NHR9-2;A6NHR9-3	1423;1423;358	A6NHR9	A6NHR9	Structural maintenance of chromosomes flexible hinge domain-containing protein 1	SMCHD1	>sp|A6NHR9|SMHD1_HUMAN Structural maintenance of chromosomes flexible hinge domain-containing protein 1 OS=Homo sapiens GN=SMCHD1 PE=1 SV=2;>sp|A6NHR9-2|SMHD1_HUMAN Isoform 2 of Structural maintenance of chromosomes flexible hinge domain-containing protein	0.911096	3.10378e-73	1.33112e-87	4.75615e-60	1	R	ARISMKMWKLSTSGNRPPANAETFSCNKIKD	3	864.679	-0.20495
A6NHR9;A6NHR9-2;A6NHR9-3	1429;1429;364	A6NHR9	A6NHR9	Structural maintenance of chromosomes flexible hinge domain-containing protein 1	SMCHD1	>sp|A6NHR9|SMHD1_HUMAN Structural maintenance of chromosomes flexible hinge domain-containing protein 1 OS=Homo sapiens GN=SMCHD1 PE=1 SV=2;>sp|A6NHR9-2|SMHD1_HUMAN Isoform 2 of Structural maintenance of chromosomes flexible hinge domain-containing protein	0.5	3.10378e-73	1.33112e-87	4.75615e-60	1	E	MWKLSTSGNRPPANAETFSCNKIKDNDKEDG	3	864.679	0.03881
O43663;O43663-2;F8W9B5;O43663-3;G3V3N7	503;473;503;462;106	O43663	O43663	Protein regulator of cytokinesis 1	PRC1	>sp|O43663|PRC1_HUMAN Protein regulator of cytokinesis 1 OS=Homo sapiens GN=PRC1 PE=1 SV=2;>sp|O43663-2|PRC1_HUMAN Isoform 2 of Protein regulator of cytokinesis 1 OS=Homo sapiens GN=PRC1;>tr|F8W9B5|F8W9B5_HUMAN Protein regulator of cytokinesis 1 OS=Homo sa	1	1.98403e-70		3.00923e-70	1	R	LNTTTMSNATANSSIRPIFGGTVYHSPVSRL	4	930.918	0.034774
Q15691	151	Q15691	Q15691	Microtubule-associated protein RP/EB family member 1	MAPRE1	>sp|Q15691|MARE1_HUMAN Microtubule-associated protein RP/EB family member 1 OS=Homo sapiens GN=MAPRE1 PE=1 SV=3	0.990906	1.00944e-69	1.60637e-35	4.19461e-57	1	K	AVAPSLVAPALNKPKKPLTSSSAAPQRPIST	4	617.285	-0.41801
O96028-3;O96028-5;O96028;O96028-6	410;410;410;410	O96028-3;O96028-5	O96028-5	Probable histone-lysine N-methyltransferase NSD2	WHSC1	>sp|O96028-3|NSD2_HUMAN Isoform 3 of Probable histone-lysine N-methyltransferase NSD2 OS=Homo sapiens GN=WHSC1;>sp|O96028-5|NSD2_HUMAN Isoform 5 of Probable histone-lysine N-methyltransferase NSD2 OS=Homo sapiens GN=WHSC1;>sp|O96028|NSD2_HUMAN Probable his	0.85929	1.82492e-69	3.97041e-84	8.25364e-84	1	E	IPMKRRRRAKLCSSAETLESHPDIGKSTPQK	3	762.299	-0.21812
O96028-3;O96028-5;O96028;O96028-6	413;413;413;413	O96028-3;O96028-5	O96028-5	Probable histone-lysine N-methyltransferase NSD2	WHSC1	>sp|O96028-3|NSD2_HUMAN Isoform 3 of Probable histone-lysine N-methyltransferase NSD2 OS=Homo sapiens GN=WHSC1;>sp|O96028-5|NSD2_HUMAN Isoform 5 of Probable histone-lysine N-methyltransferase NSD2 OS=Homo sapiens GN=WHSC1;>sp|O96028|NSD2_HUMAN Probable his	0.333333	1.82492e-69	3.97041e-84	8.25364e-84		E	KRRRRAKLCSSAETLESHPDIGKSTPQKTAE	2	1142.95	-1.0431
O96028-3;O96028-5;O96028;O96028-6	417;417;417;417	O96028-3;O96028-5	O96028-5	Probable histone-lysine N-methyltransferase NSD2	WHSC1	>sp|O96028-3|NSD2_HUMAN Isoform 3 of Probable histone-lysine N-methyltransferase NSD2 OS=Homo sapiens GN=WHSC1;>sp|O96028-5|NSD2_HUMAN Isoform 5 of Probable histone-lysine N-methyltransferase NSD2 OS=Homo sapiens GN=WHSC1;>sp|O96028|NSD2_HUMAN Probable his	0.333333	1.82492e-69	3.97041e-84	8.25364e-84		D	RAKLCSSAETLESHPDIGKSTPQKTAEADPR	2	1142.95	-1.0431
Q9P2Y4	455	Q9P2Y4	Q9P2Y4	Zinc finger protein 219	ZNF219	>sp|Q9P2Y4|ZN219_HUMAN Zinc finger protein 219 OS=Homo sapiens GN=ZNF219 PE=1 SV=2	0.5	2.38095e-69	5.03709e-133	9.76446e-59	1	R	WARGRSLGSLASLHPRPGEGPGHSASAAGAQ	4	795.856	-0.1338
Q9P2Y4	458	Q9P2Y4	Q9P2Y4	Zinc finger protein 219	ZNF219	>sp|Q9P2Y4|ZN219_HUMAN Zinc finger protein 219 OS=Homo sapiens GN=ZNF219 PE=1 SV=2	0.5	2.38095e-69	5.03709e-133	9.76446e-59	1	E	GRSLGSLASLHPRPGEGPGHSASAAGAQARS	4	795.856	-0.1338
P02545;P02545-3;E7EUI9;D6RAQ3	639;609;527;540	P02545	P02545	Prelamin-A/C;Lamin-A/C	LMNA	>sp|P02545|LMNA_HUMAN Prelamin-A/C OS=Homo sapiens GN=LMNA PE=1 SV=1;>sp|P02545-3|LMNA_HUMAN Isoform ADelta10 of Prelamin-A/C OS=Homo sapiens GN=LMNA;>tr|E7EUI9|E7EUI9_HUMAN Lamin A/C OS=Homo sapiens GN=LMNA PE=3 SV=1;>tr|D6RAQ3|D6RAQ3_HUMAN Lamin A/C OS=H	1	3.02792e-69	3.0701e-55	7.21155e-69	1	D	RSYRSVGGSGGGSFGDNLVTRSYLLGNSSPR	3	703.275	0.41842
E9PHK9;Q13428-4;Q13428-3;Q13428;Q13428-8;Q13428-2;E7ETY2;Q13428-7;Q13428-6	1451;1450;1415;1414;1338;1337;1414;1377;1376	E9PHK9	E9PHK9	Treacle protein	TCOF1	>tr|E9PHK9|E9PHK9_HUMAN Treacher Collins-Franceschetti syndrome 1 OS=Homo sapiens GN=TCOF1 PE=4 SV=1;>sp|Q13428-4|TCOF_HUMAN Isoform 4 of Treacle protein OS=Homo sapiens GN=TCOF1;>sp|Q13428-3|TCOF_HUMAN Isoform 3 of Treacle protein OS=Homo sapiens GN=TCOF1	0.231735	3.59361e-69	5.13304e-69	6.34321e-199		K	VKEKKGKGSLGSQGAKDEPEEELQKGMGTVE	3	814.995	0.085114
E9PHK9;Q13428-4;Q13428-3;Q13428;Q13428-8;Q13428-2;E7ETY2;Q13428-7;Q13428-6	1453;1452;1417;1416;1340;1339;1416;1379;1378	E9PHK9	E9PHK9	Treacle protein	TCOF1	>tr|E9PHK9|E9PHK9_HUMAN Treacher Collins-Franceschetti syndrome 1 OS=Homo sapiens GN=TCOF1 PE=4 SV=1;>sp|Q13428-4|TCOF_HUMAN Isoform 4 of Treacle protein OS=Homo sapiens GN=TCOF1;>sp|Q13428-3|TCOF_HUMAN Isoform 3 of Treacle protein OS=Homo sapiens GN=TCOF1	0.231735	3.59361e-69	5.13304e-69	6.34321e-199		E	EKKGKGSLGSQGAKDEPEEELQKGMGTVEGG	3	814.995	0.085114
E9PHK9;Q13428-4;Q13428-3;Q13428;Q13428-8;Q13428-2;E7ETY2;Q13428-7;Q13428-6	1457;1456;1421;1420;1344;1343;1420;1383;1382	E9PHK9	E9PHK9	Treacle protein	TCOF1	>tr|E9PHK9|E9PHK9_HUMAN Treacher Collins-Franceschetti syndrome 1 OS=Homo sapiens GN=TCOF1 PE=4 SV=1;>sp|Q13428-4|TCOF_HUMAN Isoform 4 of Treacle protein OS=Homo sapiens GN=TCOF1;>sp|Q13428-3|TCOF_HUMAN Isoform 3 of Treacle protein OS=Homo sapiens GN=TCOF1	0.231735	3.59361e-69	5.13304e-69	6.34321e-199		E	KGSLGSQGAKDEPEEELQKGMGTVEGGDQSN	3	814.995	0.085114
E9PHK9;Q13428-4;Q13428-3;Q13428;Q13428-8;Q13428-2;E7ETY2;Q13428-7;Q13428-6	1452;1451;1416;1415;1339;1338;1415;1378;1377	E9PHK9	E9PHK9	Treacle protein	TCOF1	>tr|E9PHK9|E9PHK9_HUMAN Treacher Collins-Franceschetti syndrome 1 OS=Homo sapiens GN=TCOF1 PE=4 SV=1;>sp|Q13428-4|TCOF_HUMAN Isoform 4 of Treacle protein OS=Homo sapiens GN=TCOF1;>sp|Q13428-3|TCOF_HUMAN Isoform 3 of Treacle protein OS=Homo sapiens GN=TCOF1	0.231735	3.59361e-69	5.13304e-69	6.34321e-199		D	KEKKGKGSLGSQGAKDEPEEELQKGMGTVEG	3	814.995	0.085114
E9PHK9;Q13428-4;Q13428-3;Q13428;Q13428-8;Q13428-2;E7ETY2;Q13428-7;Q13428-6	1455;1454;1419;1418;1342;1341;1418;1381;1380	E9PHK9	E9PHK9	Treacle protein	TCOF1	>tr|E9PHK9|E9PHK9_HUMAN Treacher Collins-Franceschetti syndrome 1 OS=Homo sapiens GN=TCOF1 PE=4 SV=1;>sp|Q13428-4|TCOF_HUMAN Isoform 4 of Treacle protein OS=Homo sapiens GN=TCOF1;>sp|Q13428-3|TCOF_HUMAN Isoform 3 of Treacle protein OS=Homo sapiens GN=TCOF1	0.166667	3.59361e-69	5.13304e-69	6.34321e-199		E	KGKGSLGSQGAKDEPEEELQKGMGTVEGGDQ	3	814.995	-0.61856
E9PHK9;Q13428-4;Q13428-3;Q13428;Q13428-8;Q13428-2;E7ETY2;Q13428-7;Q13428-6	1456;1455;1420;1419;1343;1342;1419;1382;1381	E9PHK9	E9PHK9	Treacle protein	TCOF1	>tr|E9PHK9|E9PHK9_HUMAN Treacher Collins-Franceschetti syndrome 1 OS=Homo sapiens GN=TCOF1 PE=4 SV=1;>sp|Q13428-4|TCOF_HUMAN Isoform 4 of Treacle protein OS=Homo sapiens GN=TCOF1;>sp|Q13428-3|TCOF_HUMAN Isoform 3 of Treacle protein OS=Homo sapiens GN=TCOF1	0.166667	3.59361e-69	5.13304e-69	6.34321e-199		E	GKGSLGSQGAKDEPEEELQKGMGTVEGGDQS	3	814.995	-0.61856
O95365	361	O95365	O95365	Zinc finger and BTB domain-containing protein 7A	ZBTB7A	>sp|O95365|ZBT7A_HUMAN Zinc finger and BTB domain-containing protein 7A OS=Homo sapiens GN=ZBTB7A PE=1 SV=1	0.5	1.04858e-68	0	2.53398e-84	1	D	KGVMDYYLKYFSGAHDGDVYPAWSQKVEKKI	3	823.646	-0.0035823
O95365	363	O95365	O95365	Zinc finger and BTB domain-containing protein 7A	ZBTB7A	>sp|O95365|ZBT7A_HUMAN Zinc finger and BTB domain-containing protein 7A OS=Homo sapiens GN=ZBTB7A PE=1 SV=1	0.5	1.04858e-68	0	2.53398e-84	1	D	VMDYYLKYFSGAHDGDVYPAWSQKVEKKIRA	3	823.646	-0.0035823
Q9UBB5;Q9UBB5-3	124;124	Q9UBB5	Q9UBB5	Methyl-CpG-binding domain protein 2	MBD2	>sp|Q9UBB5|MBD2_HUMAN Methyl-CpG-binding domain protein 2 OS=Homo sapiens GN=MBD2 PE=1 SV=1;>sp|Q9UBB5-3|MBD2_HUMAN Isoform 3 of Methyl-CpG-binding domain protein 2 OS=Homo sapiens GN=MBD2	0.984622	2.3616e-68	1.69737e-54	2.27098e-54	1	R	GGCGGGGSGGGGAPRREPVPFPSGSAGPGPR	3	716.968	0.1969
Q86WJ1;Q86WJ1-4;Q86WJ1-3;B5MDZ7;Q86WJ1-2	616;503;412;335;522	Q86WJ1	Q86WJ1	Chromodomain-helicase-DNA-binding protein 1-like	CHD1L	>sp|Q86WJ1|CHD1L_HUMAN Chromodomain-helicase-DNA-binding protein 1-like OS=Homo sapiens GN=CHD1L PE=1 SV=2;>sp|Q86WJ1-4|CHD1L_HUMAN Isoform 4 of Chromodomain-helicase-DNA-binding protein 1-like OS=Homo sapiens GN=CHD1L;>sp|Q86WJ1-3|CHD1L_HUMAN Isoform 3 of	0.996567	1.15975e-67	1.6754e-42	5.08892e-24	1	K	TLLEKASQEGRSLRNKGSVLIPGLVEGSTKR	3	713.996	-0.42955
Q14011;B4E2X2;B3KT17	153;119;100	Q14011	Q14011	Cold-inducible RNA-binding protein	CIRBP	>sp|Q14011|CIRBP_HUMAN Cold-inducible RNA-binding protein OS=Homo sapiens GN=CIRBP PE=1 SV=1;>tr|B4E2X2|B4E2X2_HUMAN Uncharacterized protein OS=Homo sapiens GN=CIRBP PE=2 SV=1;>tr|B3KT17|B3KT17_HUMAN Uncharacterized protein OS=Homo sapiens GN=CIRBP PE=2 SV	0.520397	1.30708e-67	4.88558e-34	4.4359e-17	1	D	SRDYYSSRSQSGGYSDRSSGGSYRDSYDSYA	4	869.317	-0.043191
Q14011;B4E2X2;B3KT17	154;120;101	Q14011	Q14011	Cold-inducible RNA-binding protein	CIRBP	>sp|Q14011|CIRBP_HUMAN Cold-inducible RNA-binding protein OS=Homo sapiens GN=CIRBP PE=1 SV=1;>tr|B4E2X2|B4E2X2_HUMAN Uncharacterized protein OS=Homo sapiens GN=CIRBP PE=2 SV=1;>tr|B3KT17|B3KT17_HUMAN Uncharacterized protein OS=Homo sapiens GN=CIRBP PE=2 SV	0.5	1.30708e-67	9.86788e-24	4.4359e-17	1	R	RDYYSSRSQSGGYSDRSSGGSYRDSYDSYAT	3	731.262	-0.13382
Q9UIG0;Q9UIG0-2	322;322	Q9UIG0	Q9UIG0	Tyrosine-protein kinase BAZ1B	BAZ1B	>sp|Q9UIG0|BAZ1B_HUMAN Tyrosine-protein kinase BAZ1B OS=Homo sapiens GN=BAZ1B PE=1 SV=2;>sp|Q9UIG0-2|BAZ1B_HUMAN Isoform 2 of Tyrosine-protein kinase BAZ1B OS=Homo sapiens GN=BAZ1B	0.947946	1.07062e-66	6.06981e-54	7.96298e-76	1	K	RKNTGSPDRKPSKKSKTDNSSLSSPLNPKLW	3	705.959	0.13368
Q9UIG0;Q9UIG0-2	324;324	Q9UIG0	Q9UIG0	Tyrosine-protein kinase BAZ1B	BAZ1B	>sp|Q9UIG0|BAZ1B_HUMAN Tyrosine-protein kinase BAZ1B OS=Homo sapiens GN=BAZ1B PE=1 SV=2;>sp|Q9UIG0-2|BAZ1B_HUMAN Isoform 2 of Tyrosine-protein kinase BAZ1B OS=Homo sapiens GN=BAZ1B	0.5	1.07062e-66	6.06981e-54	7.96298e-76	1	D	NTGSPDRKPSKKSKTDNSSLSSPLNPKLWCH	3	705.959	0.3895
P54821-2;G3V2N3;G3V5J2	171;171;16	P54821-2	P54821-2		PRRX1	>sp|P54821-2|PRRX1_HUMAN Isoform PMX1-A of Paired mesoderm homeobox protein 1 OS=Homo sapiens GN=PRRX1;>tr|G3V2N3|G3V2N3_HUMAN Paired-related homeobox 1 OS=Homo sapiens GN=PRRX1 PE=3 SV=1;>tr|G3V5J2|G3V5J2_HUMAN Paired-related homeobox 1 OS=Homo sapiens GN	0.715196	9.27277e-64		4.19809e-52	1	D	MLANKNASLLKSYSGDVTAVEQPIVPRPAPR	4	1069.49	0.25265
Q7Z2E3;Q7Z2E3-7;Q5T782;Q7Z2E3-9;Q7Z2E3-8;Q7Z2E3-10;Q7Z2E3-5;Q7Z2E3-4;C9JZ40;Q6JV81;C9J8U3	166;152;166;152;166;112;98;64;112;152;98	Q7Z2E3	Q7Z2E3	Aprataxin;Aprataxin	APTX	>sp|Q7Z2E3|APTX_HUMAN Aprataxin OS=Homo sapiens GN=APTX PE=1 SV=2;>sp|Q7Z2E3-7|APTX_HUMAN Isoform 7 of Aprataxin OS=Homo sapiens GN=APTX;>tr|Q5T782|Q5T782_HUMAN Aprataxin OS=Homo sapiens GN=APTX PE=2 SV=1;>sp|Q7Z2E3-9|APTX_HUMAN Isoform 9 of Aprataxin OS=H	0.241799	1.83939e-63	6.26436e-35	6.476e-65		K	GLEPGSNSGQCSVPLKKGKDAPIKKESLGHW	3	1081.45	-0.040328
Q7Z2E3;Q7Z2E3-7;Q5T782;Q7Z2E3-9;Q7Z2E3-8;Q7Z2E3-10;Q7Z2E3-5;Q7Z2E3-4;C9JZ40;Q6JV81;C9J8U3	147;133;147;133;147;93;79;45;93;133;79	Q7Z2E3	Q7Z2E3	Aprataxin;Aprataxin	APTX	>sp|Q7Z2E3|APTX_HUMAN Aprataxin OS=Homo sapiens GN=APTX PE=1 SV=2;>sp|Q7Z2E3-7|APTX_HUMAN Isoform 7 of Aprataxin OS=Homo sapiens GN=APTX;>tr|Q5T782|Q5T782_HUMAN Aprataxin OS=Homo sapiens GN=APTX PE=2 SV=1;>sp|Q7Z2E3-9|APTX_HUMAN Isoform 9 of Aprataxin OS=H	0.241799	1.83939e-63	6.26436e-35	6.476e-65		E	SGNSDSIERDAAQEAEAGTGLEPGSNSGQCS	3	1081.45	-0.040328
Q7Z2E3;Q7Z2E3-7;Q5T782;Q7Z2E3-9;Q7Z2E3-8;Q7Z2E3-10;Q7Z2E3-5;Q7Z2E3-4;C9JZ40;Q6JV81;C9J8U3	153;139;153;139;153;99;85;51;99;139;85	Q7Z2E3	Q7Z2E3	Aprataxin;Aprataxin	APTX	>sp|Q7Z2E3|APTX_HUMAN Aprataxin OS=Homo sapiens GN=APTX PE=1 SV=2;>sp|Q7Z2E3-7|APTX_HUMAN Isoform 7 of Aprataxin OS=Homo sapiens GN=APTX;>tr|Q5T782|Q5T782_HUMAN Aprataxin OS=Homo sapiens GN=APTX PE=2 SV=1;>sp|Q7Z2E3-9|APTX_HUMAN Isoform 9 of Aprataxin OS=H	0.241799	1.83939e-63	6.26436e-35	6.476e-65		E	IERDAAQEAEAGTGLEPGSNSGQCSVPLKKG	3	1081.45	-0.040328
O95365	371	O95365	O95365	Zinc finger and BTB domain-containing protein 7A	ZBTB7A	>sp|O95365|ZBT7A_HUMAN Zinc finger and BTB domain-containing protein 7A OS=Homo sapiens GN=ZBTB7A PE=1 SV=1	0.25	1.61136e-61		4.96405e-72		K	FSGAHDGDVYPAWSQKVEKKIRAKAFQKCPI	3	942.381	-0.030089
O95365	373	O95365	O95365	Zinc finger and BTB domain-containing protein 7A	ZBTB7A	>sp|O95365|ZBT7A_HUMAN Zinc finger and BTB domain-containing protein 7A OS=Homo sapiens GN=ZBTB7A PE=1 SV=1	0.25	1.61136e-61		4.96405e-72		E	GAHDGDVYPAWSQKVEKKIRAKAFQKCPICE	3	942.381	-0.030089
P23258;Q9NRH3	279;279	P23258	P23258	Tubulin gamma-1 chain;Tubulin gamma-2 chain	TUBG1	>sp|P23258|TBG1_HUMAN Tubulin gamma-1 chain OS=Homo sapiens GN=TUBG1 PE=1 SV=2;>sp|Q9NRH3|TBG2_HUMAN Tubulin gamma-2 chain OS=Homo sapiens GN=TUBG2 PE=1 SV=1	1	3.22012e-61			1	D	PRLHFLMTGYTPLTTDQSVASVRKTTVLDVM	3	960.089	-0.083139
P25490;H0YJV7;H0YJU4	183;12;14	P25490	P25490	Transcriptional repressor protein YY1	YY1	>sp|P25490|TYY1_HUMAN Transcriptional repressor protein YY1 OS=Homo sapiens GN=YY1 PE=1 SV=2;>tr|H0YJV7|H0YJV7_HUMAN YY1 transcription factor (Fragment) OS=Homo sapiens GN=YY1 PE=4 SV=1;>tr|H0YJU4|H0YJU4_HUMAN YY1 transcription factor (Fragment) OS=Homo sa	0.998807	8.98418e-61	1.14646e-36		1	K	GGGRVKKGGGKKSGKKSYLSGGAGAAGGGGA	3	778.313	0.083171
Q9BSJ6;Q9BSJ6-2	37;37	Q9BSJ6	Q9BSJ6	Protein FAM64A	FAM64A	>sp|Q9BSJ6|FA64A_HUMAN Protein FAM64A OS=Homo sapiens GN=FAM64A PE=1 SV=1;>sp|Q9BSJ6-2|FA64A_HUMAN Isoform 2 of Protein FAM64A OS=Homo sapiens GN=FAM64A	0.937467	4.8609e-60		7.75115e-75	1	E	QLEDSKELQPVVSHQETSVGALGSLCRQFQR	3	936.74	0.066035
P18887;F5H8D7;B4DEB2	176;145;176	P18887	P18887	DNA repair protein XRCC1	XRCC1	>sp|P18887|XRCC1_HUMAN DNA repair protein XRCC1 OS=Homo sapiens GN=XRCC1 PE=1 SV=2;>tr|F5H8D7|F5H8D7_HUMAN X-ray repair-complementing defective repair in Chinese hamster cells 1 OS=Homo sapiens GN=XRCC1 PE=4 SV=1;>tr|B4DEB2|B4DEB2_HUMAN Uncharacterized pro	0.819037	1.06986e-59	1.25023e-46	1.09949e-46	1	K	PSQKVTVTKLGQFRVKEEDESANSLRPGALF	4	699.053	0.33898
P18887;F5H8D7;B4DEB2	177;146;177	P18887	P18887	DNA repair protein XRCC1	XRCC1	>sp|P18887|XRCC1_HUMAN DNA repair protein XRCC1 OS=Homo sapiens GN=XRCC1 PE=1 SV=2;>tr|F5H8D7|F5H8D7_HUMAN X-ray repair-complementing defective repair in Chinese hamster cells 1 OS=Homo sapiens GN=XRCC1 PE=4 SV=1;>tr|B4DEB2|B4DEB2_HUMAN Uncharacterized pro	0.773596	1.06986e-59	1.25023e-46	1.09949e-46	1	E	SQKVTVTKLGQFRVKEEDESANSLRPGALFF	3	931.735	4.9252
P18887;F5H8D7;B4DEB2	178;147;178	P18887	P18887	DNA repair protein XRCC1	XRCC1	>sp|P18887|XRCC1_HUMAN DNA repair protein XRCC1 OS=Homo sapiens GN=XRCC1 PE=1 SV=2;>tr|F5H8D7|F5H8D7_HUMAN X-ray repair-complementing defective repair in Chinese hamster cells 1 OS=Homo sapiens GN=XRCC1 PE=4 SV=1;>tr|B4DEB2|B4DEB2_HUMAN Uncharacterized pro	0.455597	1.06986e-59	1.25023e-46	1.09949e-46		E	QKVTVTKLGQFRVKEEDESANSLRPGALFFS	3	856.014	0.36085
P18887;F5H8D7;B4DEB2	186;155;186	P18887	P18887	DNA repair protein XRCC1	XRCC1	>sp|P18887|XRCC1_HUMAN DNA repair protein XRCC1 OS=Homo sapiens GN=XRCC1 PE=1 SV=2;>tr|F5H8D7|F5H8D7_HUMAN X-ray repair-complementing defective repair in Chinese hamster cells 1 OS=Homo sapiens GN=XRCC1 PE=4 SV=1;>tr|B4DEB2|B4DEB2_HUMAN Uncharacterized pro	0.306243	1.06986e-59	1.25023e-46	1.09949e-46		R	GQFRVKEEDESANSLRPGALFFSRINKTSPV	3	856.014	0.14769
P18887;F5H8D7;B4DEB2	180;149;180	P18887	P18887	DNA repair protein XRCC1	XRCC1	>sp|P18887|XRCC1_HUMAN DNA repair protein XRCC1 OS=Homo sapiens GN=XRCC1 PE=1 SV=2;>tr|F5H8D7|F5H8D7_HUMAN X-ray repair-complementing defective repair in Chinese hamster cells 1 OS=Homo sapiens GN=XRCC1 PE=4 SV=1;>tr|B4DEB2|B4DEB2_HUMAN Uncharacterized pro	0.306243	1.06986e-59	1.25023e-46	1.09949e-46		E	VTVTKLGQFRVKEEDESANSLRPGALFFSRI	3	856.014	0.14769
P18887;F5H8D7;B4DEB2	179;148;179	P18887	P18887	DNA repair protein XRCC1	XRCC1	>sp|P18887|XRCC1_HUMAN DNA repair protein XRCC1 OS=Homo sapiens GN=XRCC1 PE=1 SV=2;>tr|F5H8D7|F5H8D7_HUMAN X-ray repair-complementing defective repair in Chinese hamster cells 1 OS=Homo sapiens GN=XRCC1 PE=4 SV=1;>tr|B4DEB2|B4DEB2_HUMAN Uncharacterized pro	0.306243	1.06986e-59	1.25023e-46	1.09949e-46		D	KVTVTKLGQFRVKEEDESANSLRPGALFFSR	3	856.014	0.14769
Q8WUA2	467	Q8WUA2	Q8WUA2	Peptidyl-prolyl cis-trans isomerase-like 4	PPIL4	>sp|Q8WUA2|PPIL4_HUMAN Peptidyl-prolyl cis-trans isomerase-like 4 OS=Homo sapiens GN=PPIL4 PE=1 SV=1	0.485436	8.27077e-59	3.63425e-19	1.52239e-18		E	HYSNSHKSKYQTDLYERERSKKRDRSRSPKK	2	922.35	-0.18234
Q8WUA2	464	Q8WUA2	Q8WUA2	Peptidyl-prolyl cis-trans isomerase-like 4	PPIL4	>sp|Q8WUA2|PPIL4_HUMAN Peptidyl-prolyl cis-trans isomerase-like 4 OS=Homo sapiens GN=PPIL4 PE=1 SV=1	0.485436	8.27077e-59	3.63425e-19	1.52239e-18		D	RDGHYSNSHKSKYQTDLYERERSKKRDRSRS	2	922.35	-0.18234
Q8WUA2	460	Q8WUA2	Q8WUA2	Peptidyl-prolyl cis-trans isomerase-like 4	PPIL4	>sp|Q8WUA2|PPIL4_HUMAN Peptidyl-prolyl cis-trans isomerase-like 4 OS=Homo sapiens GN=PPIL4 PE=1 SV=1	0.333333	8.27077e-59	3.63425e-19	1.52239e-18		K	RSRERDGHYSNSHKSKYQTDLYERERSKKRD	2	922.35	-0.47752
Q8WUA2	468	Q8WUA2	Q8WUA2	Peptidyl-prolyl cis-trans isomerase-like 4	PPIL4	>sp|Q8WUA2|PPIL4_HUMAN Peptidyl-prolyl cis-trans isomerase-like 4 OS=Homo sapiens GN=PPIL4 PE=1 SV=1	0.2	8.27077e-59				R	YSNSHKSKYQTDLYERERSKKRDRSRSPKKS	3	710.284	0.16979
Q8WUA2	469	Q8WUA2	Q8WUA2	Peptidyl-prolyl cis-trans isomerase-like 4	PPIL4	>sp|Q8WUA2|PPIL4_HUMAN Peptidyl-prolyl cis-trans isomerase-like 4 OS=Homo sapiens GN=PPIL4 PE=1 SV=1	0.2	8.27077e-59				E	SNSHKSKYQTDLYERERSKKRDRSRSPKKSK	3	710.284	0.16979
Q53EL6;B5ME91	312;301	Q53EL6	Q53EL6	Programmed cell death protein 4	PDCD4	>sp|Q53EL6|PDCD4_HUMAN Programmed cell death protein 4 OS=Homo sapiens GN=PDCD4 PE=1 SV=2;>tr|B5ME91|B5ME91_HUMAN Programmed cell death 4 (neoplastic transformation inhibitor) OS=Homo sapiens GN=PDCD4 PE=4 SV=2	1	2.15171e-58	1.91149e-25	8.11748e-27	1	D	KATVLLSMSKGGKRKDSVWGSGGGQQSVNHL	3	799.328	0.47278
Q53EL6;B5ME91	311;300	Q53EL6	Q53EL6	Programmed cell death protein 4	PDCD4	>sp|Q53EL6|PDCD4_HUMAN Programmed cell death protein 4 OS=Homo sapiens GN=PDCD4 PE=1 SV=2;>tr|B5ME91|B5ME91_HUMAN Programmed cell death 4 (neoplastic transformation inhibitor) OS=Homo sapiens GN=PDCD4 PE=4 SV=2	0.365034	2.15171e-58	1.91149e-25			K	DKATVLLSMSKGGKRKDSVWGSGGGQQSVNH	4	670.797	-0.0081943
O43390;E7ERE4;O43390-2;Q2L7G6;E7ETM7	432;436;435;394;272	O43390	O43390	Heterogeneous nuclear ribonucleoprotein R	HNRNPR	>sp|O43390|HNRPR_HUMAN Heterogeneous nuclear ribonucleoprotein R OS=Homo sapiens GN=HNRNPR PE=1 SV=1;>tr|E7ERE4|E7ERE4_HUMAN Uncharacterized protein OS=Homo sapiens GN=HNRNPR PE=4 SV=1;>sp|O43390-2|HNRPR_HUMAN Isoform 2 of Heterogeneous nuclear ribonucleop	0.883791	3.50267e-58	2.20576e-67	1.08766e-67	1	E	KERQAARQASRSTAYEDYYYHPPPRMPPPIR	3	767.284	0.10979
O43390;E7ERE4;O43390-2;Q2L7G6;E7ETM7	433;437;436;395;273	O43390	O43390	Heterogeneous nuclear ribonucleoprotein R	HNRNPR	>sp|O43390|HNRPR_HUMAN Heterogeneous nuclear ribonucleoprotein R OS=Homo sapiens GN=HNRNPR PE=1 SV=1;>tr|E7ERE4|E7ERE4_HUMAN Uncharacterized protein OS=Homo sapiens GN=HNRNPR PE=4 SV=1;>sp|O43390-2|HNRPR_HUMAN Isoform 2 of Heterogeneous nuclear ribonucleop	0.5	3.50267e-58	2.20576e-67	1.08766e-67	1	D	ERQAARQASRSTAYEDYYYHPPPRMPPPIRG	3	767.284	-0.074671
P15336;G8JLM5;B3KY57;Q3B7B7;E9PBF9;B8ZZU6;F5H629;P15336-2	311;293;288;253;311;195;293;135	P15336	P15336	Cyclic AMP-dependent transcription factor ATF-2	ATF2	>sp|P15336|ATF2_HUMAN Cyclic AMP-dependent transcription factor ATF-2 OS=Homo sapiens GN=ATF2 PE=1 SV=4;>tr|G8JLM5|G8JLM5_HUMAN Activating transcription factor 2 OS=Homo sapiens GN=ATF2 PE=4 SV=1;>tr|B3KY57|B3KY57_HUMAN Activating transcription factor 2 OS	0.318263	6.09633e-57				R	KGHGSGLVRTQSEESRPQSLQQPATSTTETP	4	1138.74	0.34333
P15336;G8JLM5;B3KY57;Q3B7B7;E9PBF9;B8ZZU6;F5H629;P15336-2	308;290;285;250;308;192;290;132	P15336	P15336	Cyclic AMP-dependent transcription factor ATF-2	ATF2	>sp|P15336|ATF2_HUMAN Cyclic AMP-dependent transcription factor ATF-2 OS=Homo sapiens GN=ATF2 PE=1 SV=4;>tr|G8JLM5|G8JLM5_HUMAN Activating transcription factor 2 OS=Homo sapiens GN=ATF2 PE=4 SV=1;>tr|B3KY57|B3KY57_HUMAN Activating transcription factor 2 OS	0.318263	6.09633e-57				E	DTVKGHGSGLVRTQSEESRPQSLQQPATSTT	4	1138.74	0.34333
P15336;G8JLM5;B3KY57;Q3B7B7;E9PBF9;B8ZZU6;F5H629;P15336-2	309;291;286;251;309;193;291;133	P15336	P15336	Cyclic AMP-dependent transcription factor ATF-2	ATF2	>sp|P15336|ATF2_HUMAN Cyclic AMP-dependent transcription factor ATF-2 OS=Homo sapiens GN=ATF2 PE=1 SV=4;>tr|G8JLM5|G8JLM5_HUMAN Activating transcription factor 2 OS=Homo sapiens GN=ATF2 PE=4 SV=1;>tr|B3KY57|B3KY57_HUMAN Activating transcription factor 2 OS	0.318263	6.09633e-57				E	TVKGHGSGLVRTQSEESRPQSLQQPATSTTE	4	1138.74	0.34333
Q9BXK1	114	Q9BXK1	Q9BXK1	Krueppel-like factor 16	KLF16	>sp|Q9BXK1|KLF16_HUMAN Krueppel-like factor 16 OS=Homo sapiens GN=KLF16 PE=1 SV=1	1	1.1284e-56	7.50505e-92	1.96297e-80	1	R	SPASSSSAASSPSSGRAPGAAPSAAAKSHRC	4	887.882	0.19604
Q07687;B7ZA14	109;109	Q07687	Q07687	Homeobox protein DLX-2	DLX2	>sp|Q07687|DLX2_HUMAN Homeobox protein DLX-2 OS=Homo sapiens GN=DLX2 PE=1 SV=2;>tr|B7ZA14|B7ZA14_HUMAN Distal-less homeobox 2 OS=Homo sapiens GN=DLX2 PE=2 SV=1	0.509754	2.465e-56			1	D	ASGLNNVPYSAKSSYDLGYTAAYTSYAPYGT	4	1179.24	-0.031211
Q8NC51;Q8NC51-3;Q8NC51-2;Q8NC51-4	336;321;330;315	Q8NC51;Q8NC51-2	Q8NC51	Plasminogen activator inhibitor 1 RNA-binding protein	SERBP1	>sp|Q8NC51|PAIRB_HUMAN Plasminogen activator inhibitor 1 RNA-binding protein OS=Homo sapiens GN=SERBP1 PE=1 SV=2;>sp|Q8NC51-3|PAIRB_HUMAN Isoform 3 of Plasminogen activator inhibitor 1 RNA-binding protein OS=Homo sapiens GN=SERBP1;>sp|Q8NC51-2|PAIRB_HUMAN	0.178554	1.27053e-55	6.1744e-44	2.17938e-56		E	KGFVLHKSKSEEAHAEDSVMDHHFRKPANDI	4	664.001	-0.1796
Q8NC51;Q8NC51-3;Q8NC51-2;Q8NC51-4	337;322;331;316	Q8NC51;Q8NC51-2	Q8NC51	Plasminogen activator inhibitor 1 RNA-binding protein	SERBP1	>sp|Q8NC51|PAIRB_HUMAN Plasminogen activator inhibitor 1 RNA-binding protein OS=Homo sapiens GN=SERBP1 PE=1 SV=2;>sp|Q8NC51-3|PAIRB_HUMAN Isoform 3 of Plasminogen activator inhibitor 1 RNA-binding protein OS=Homo sapiens GN=SERBP1;>sp|Q8NC51-2|PAIRB_HUMAN	0.178554	1.27053e-55	6.1744e-44	2.17938e-56		D	GFVLHKSKSEEAHAEDSVMDHHFRKPANDIT	4	664.001	-0.1796
Q8NC51;Q8NC51-3;Q8NC51-2;Q8NC51-4	341;326;335;320	Q8NC51;Q8NC51-2	Q8NC51	Plasminogen activator inhibitor 1 RNA-binding protein	SERBP1	>sp|Q8NC51|PAIRB_HUMAN Plasminogen activator inhibitor 1 RNA-binding protein OS=Homo sapiens GN=SERBP1 PE=1 SV=2;>sp|Q8NC51-3|PAIRB_HUMAN Isoform 3 of Plasminogen activator inhibitor 1 RNA-binding protein OS=Homo sapiens GN=SERBP1;>sp|Q8NC51-2|PAIRB_HUMAN	0.178554	1.27053e-55	6.1744e-44	2.17938e-56		D	HKSKSEEAHAEDSVMDHHFRKPANDITSQLE	4	664.001	-0.1796
Q8NC51;Q8NC51-3;Q8NC51-2;Q8NC51-4	329;314;323;308	Q8NC51;Q8NC51-2	Q8NC51	Plasminogen activator inhibitor 1 RNA-binding protein	SERBP1	>sp|Q8NC51|PAIRB_HUMAN Plasminogen activator inhibitor 1 RNA-binding protein OS=Homo sapiens GN=SERBP1 PE=1 SV=2;>sp|Q8NC51-3|PAIRB_HUMAN Isoform 3 of Plasminogen activator inhibitor 1 RNA-binding protein OS=Homo sapiens GN=SERBP1;>sp|Q8NC51-2|PAIRB_HUMAN	0.846244	1.27053e-55	1.39307e-35	2.17938e-56	1	K	GADGQWKKGFVLHKSKSEEAHAEDSVMDHHF	4	664.001	0.37837
Q8NC51;Q8NC51-3;Q8NC51-2;Q8NC51-4	331;316;325;310	Q8NC51;Q8NC51-2	Q8NC51	Plasminogen activator inhibitor 1 RNA-binding protein	SERBP1	>sp|Q8NC51|PAIRB_HUMAN Plasminogen activator inhibitor 1 RNA-binding protein OS=Homo sapiens GN=SERBP1 PE=1 SV=2;>sp|Q8NC51-3|PAIRB_HUMAN Isoform 3 of Plasminogen activator inhibitor 1 RNA-binding protein OS=Homo sapiens GN=SERBP1;>sp|Q8NC51-2|PAIRB_HUMAN	0.166667	1.27053e-55	1.39307e-35	2.17938e-56		E	DGQWKKGFVLHKSKSEEAHAEDSVMDHHFRK	5	531.402	-0.22675
Q8NC51;Q8NC51-3;Q8NC51-2;Q8NC51-4	332;317;326;311	Q8NC51;Q8NC51-2	Q8NC51	Plasminogen activator inhibitor 1 RNA-binding protein	SERBP1	>sp|Q8NC51|PAIRB_HUMAN Plasminogen activator inhibitor 1 RNA-binding protein OS=Homo sapiens GN=SERBP1 PE=1 SV=2;>sp|Q8NC51-3|PAIRB_HUMAN Isoform 3 of Plasminogen activator inhibitor 1 RNA-binding protein OS=Homo sapiens GN=SERBP1;>sp|Q8NC51-2|PAIRB_HUMAN	0.166667	1.27053e-55	1.39307e-35	2.17938e-56		E	GQWKKGFVLHKSKSEEAHAEDSVMDHHFRKP	5	531.402	-0.22675
Q96KM6	429	Q96KM6	Q96KM6	Zinc finger protein 512B	ZNF512B	>sp|Q96KM6|Z512B_HUMAN Zinc finger protein 512B OS=Homo sapiens GN=ZNF512B PE=1 SV=1	0.898118	3.08072e-55		1.72294e-43	1	K	DPERTKHRRKQKTPKKFTGEQPSISGTFGLK	3	746.655	-0.58878
Q96T88;F5GXG0;B5ME40	704;703;318	Q96T88	Q96T88	E3 ubiquitin-protein ligase UHRF1	UHRF1	>sp|Q96T88|UHRF1_HUMAN E3 ubiquitin-protein ligase UHRF1 OS=Homo sapiens GN=UHRF1 PE=1 SV=1;>tr|F5GXG0|F5GXG0_HUMAN Ubiquitin-like with PHD and ring finger domains 1 OS=Homo sapiens GN=UHRF1 PE=4 SV=1;>tr|B5ME40|B5ME40_HUMAN Ubiquitin-like with PHD and rin	0.902994	1.03627e-54	6.0602e-43	1.95528e-67	1	R	SNAKLWNEVLASLKDRPASGSPFQLFLSKVE	2	1095.97	0.038289
Q9H788;B4DDR1;H0YAT1	138;93;124	Q9H788	Q9H788	SH2 domain-containing protein 4A;SH2 domain-containing protein 4A	SH2D4A	>sp|Q9H788|SH24A_HUMAN SH2 domain-containing protein 4A OS=Homo sapiens GN=SH2D4A PE=1 SV=1;>tr|B4DDR1|B4DDR1_HUMAN Uncharacterized protein OS=Homo sapiens GN=SH2D4A PE=2 SV=1;>tr|H0YAT1|H0YAT1_HUMAN SH2 domain-containing 4A (Fragment) OS=Homo sapiens GN=S	0.92412	1.08357e-54	1.17633e-86	2.49854e-67	1	D	NSLKTKSQYHDLQAPDNQQTKDIWKKVAEKE	3	771.965	-0.5734
Q8NC51;Q8NC51-3	200;200	Q8NC51	Q8NC51	Plasminogen activator inhibitor 1 RNA-binding protein	SERBP1	>sp|Q8NC51|PAIRB_HUMAN Plasminogen activator inhibitor 1 RNA-binding protein OS=Homo sapiens GN=SERBP1 PE=1 SV=2;>sp|Q8NC51-3|PAIRB_HUMAN Isoform 3 of Plasminogen activator inhibitor 1 RNA-binding protein OS=Homo sapiens GN=SERBP1	0.87965	1.19354e-54		2.47892e-42	1	D	FDSRGKREFDRHSGSDRSSFSHYSGLKHEDK	3	764.962	0.85382
Q8NC51;Q8NC51-3	201;201	Q8NC51	Q8NC51	Plasminogen activator inhibitor 1 RNA-binding protein	SERBP1	>sp|Q8NC51|PAIRB_HUMAN Plasminogen activator inhibitor 1 RNA-binding protein OS=Homo sapiens GN=SERBP1 PE=1 SV=2;>sp|Q8NC51-3|PAIRB_HUMAN Isoform 3 of Plasminogen activator inhibitor 1 RNA-binding protein OS=Homo sapiens GN=SERBP1	0.5	1.19354e-54		2.47892e-42	1	R	DSRGKREFDRHSGSDRSSFSHYSGLKHEDKR	4	573.973	-0.075616
Q9NRL2;Q9NRL2-2;F5H239	1369;1337;1021	Q9NRL2	Q9NRL2	Bromodomain adjacent to zinc finger domain protein 1A	BAZ1A	>sp|Q9NRL2|BAZ1A_HUMAN Bromodomain adjacent to zinc finger domain protein 1A OS=Homo sapiens GN=BAZ1A PE=1 SV=2;>sp|Q9NRL2-2|BAZ1A_HUMAN Isoform 2 of Bromodomain adjacent to zinc finger domain protein 1A OS=Homo sapiens GN=BAZ1A;>tr|F5H239|F5H239_HUMAN Bro	1	2.2628e-54	5.17556e-05	1.36766e-32	1	E	PRRKRRGRKSANNTPENSPNFPNFRVIATKS	2	1173.94	-0.88465
Q9NRZ9;Q9NRZ9-2;Q9NRZ9-3;Q9NRZ9-4;Q9NRZ9-5;Q9NRZ9-6	520;504;488;520;422;390	Q9NRZ9	Q9NRZ9	Lymphoid-specific helicase	HELLS	>sp|Q9NRZ9|HELLS_HUMAN Lymphoid-specific helicase OS=Homo sapiens GN=HELLS PE=1 SV=1;>sp|Q9NRZ9-2|HELLS_HUMAN Isoform 2 of Lymphoid-specific helicase OS=Homo sapiens GN=HELLS;>sp|Q9NRZ9-3|HELLS_HUMAN Isoform 3 of Lymphoid-specific helicase OS=Homo sapiens	0.2	3.45857e-54	8.92522e-05	4.08013e-32		K	TGRPKRRTRKSINYSKIDDFPNELEKLISQI	3	818.336	-0.62029
Q9NRZ9;Q9NRZ9-2;Q9NRZ9-3;Q9NRZ9-4;Q9NRZ9-5;Q9NRZ9-6	527;511;495;527;429;397	Q9NRZ9	Q9NRZ9	Lymphoid-specific helicase	HELLS	>sp|Q9NRZ9|HELLS_HUMAN Lymphoid-specific helicase OS=Homo sapiens GN=HELLS PE=1 SV=1;>sp|Q9NRZ9-2|HELLS_HUMAN Isoform 2 of Lymphoid-specific helicase OS=Homo sapiens GN=HELLS;>sp|Q9NRZ9-3|HELLS_HUMAN Isoform 3 of Lymphoid-specific helicase OS=Homo sapiens	0.2	3.45857e-54	8.92522e-05	4.08013e-32		E	TRKSINYSKIDDFPNELEKLISQIQPEVDRE	3	818.336	-0.62029
Q9NRZ9;Q9NRZ9-2;Q9NRZ9-3;Q9NRZ9-4;Q9NRZ9-5;Q9NRZ9-6	529;513;497;529;431;399	Q9NRZ9	Q9NRZ9	Lymphoid-specific helicase	HELLS	>sp|Q9NRZ9|HELLS_HUMAN Lymphoid-specific helicase OS=Homo sapiens GN=HELLS PE=1 SV=1;>sp|Q9NRZ9-2|HELLS_HUMAN Isoform 2 of Lymphoid-specific helicase OS=Homo sapiens GN=HELLS;>sp|Q9NRZ9-3|HELLS_HUMAN Isoform 3 of Lymphoid-specific helicase OS=Homo sapiens	0.2	3.45857e-54	8.92522e-05	4.08013e-32		E	KSINYSKIDDFPNELEKLISQIQPEVDRERA	3	818.336	-0.62029
Q9NRZ9;Q9NRZ9-2;Q9NRZ9-3;Q9NRZ9-4;Q9NRZ9-5;Q9NRZ9-6	522;506;490;522;424;392	Q9NRZ9	Q9NRZ9	Lymphoid-specific helicase	HELLS	>sp|Q9NRZ9|HELLS_HUMAN Lymphoid-specific helicase OS=Homo sapiens GN=HELLS PE=1 SV=1;>sp|Q9NRZ9-2|HELLS_HUMAN Isoform 2 of Lymphoid-specific helicase OS=Homo sapiens GN=HELLS;>sp|Q9NRZ9-3|HELLS_HUMAN Isoform 3 of Lymphoid-specific helicase OS=Homo sapiens	0.2	3.45857e-54	8.92522e-05	4.08013e-32		D	RPKRRTRKSINYSKIDDFPNELEKLISQIQP	3	818.336	-0.62029
Q9NRZ9;Q9NRZ9-2;Q9NRZ9-3;Q9NRZ9-4;Q9NRZ9-5;Q9NRZ9-6	523;507;491;523;425;393	Q9NRZ9	Q9NRZ9	Lymphoid-specific helicase	HELLS	>sp|Q9NRZ9|HELLS_HUMAN Lymphoid-specific helicase OS=Homo sapiens GN=HELLS PE=1 SV=1;>sp|Q9NRZ9-2|HELLS_HUMAN Isoform 2 of Lymphoid-specific helicase OS=Homo sapiens GN=HELLS;>sp|Q9NRZ9-3|HELLS_HUMAN Isoform 3 of Lymphoid-specific helicase OS=Homo sapiens	0.2	3.45857e-54	8.92522e-05	4.08013e-32		D	PKRRTRKSINYSKIDDFPNELEKLISQIQPE	3	818.336	-0.62029
Q13185;B8ZZ43;C9JMM0	33;33;33	Q13185	Q13185	Chromobox protein homolog 3	CBX3	>sp|Q13185|CBX3_HUMAN Chromobox protein homolog 3 OS=Homo sapiens GN=CBX3 PE=1 SV=4;>tr|B8ZZ43|B8ZZ43_HUMAN Chromobox homolog 3 OS=Homo sapiens GN=CBX3 PE=4 SV=1;>tr|C9JMM0|C9JMM0_HUMAN Chromobox homolog 3 (Fragment) OS=Homo sapiens GN=CBX3 PE=4 SV=1	0.5838	2.48842e-53	4.46395e-68	1.6507e-53	1	E	KSKKVEEAEPEEFVVEKVLDRRVVNGKVEYF	3	806.677	0.068644
Q13185;B8ZZ43;C9JMM0	20;20;20	Q13185	Q13185	Chromobox protein homolog 3	CBX3	>sp|Q13185|CBX3_HUMAN Chromobox protein homolog 3 OS=Homo sapiens GN=CBX3 PE=1 SV=4;>tr|B8ZZ43|B8ZZ43_HUMAN Chromobox homolog 3 OS=Homo sapiens GN=CBX3 PE=4 SV=1;>tr|C9JMM0|C9JMM0_HUMAN Chromobox homolog 3 (Fragment) OS=Homo sapiens GN=CBX3 PE=4 SV=1	0.177603	2.48842e-53		1.6507e-53		K	KTTLQKMGKKQNGKSKKVEEAEPEEFVVEKV	3	806.677	-0.034642
Q13185;B8ZZ43;C9JMM0	21;21;21	Q13185	Q13185	Chromobox protein homolog 3	CBX3	>sp|Q13185|CBX3_HUMAN Chromobox protein homolog 3 OS=Homo sapiens GN=CBX3 PE=1 SV=4;>tr|B8ZZ43|B8ZZ43_HUMAN Chromobox homolog 3 OS=Homo sapiens GN=CBX3 PE=4 SV=1;>tr|C9JMM0|C9JMM0_HUMAN Chromobox homolog 3 (Fragment) OS=Homo sapiens GN=CBX3 PE=4 SV=1	0.177603	2.48842e-53		1.6507e-53		K	TTLQKMGKKQNGKSKKVEEAEPEEFVVEKVL	3	806.677	-0.034642
Q13185;B8ZZ43;C9JMM0	23;23;23	Q13185	Q13185	Chromobox protein homolog 3	CBX3	>sp|Q13185|CBX3_HUMAN Chromobox protein homolog 3 OS=Homo sapiens GN=CBX3 PE=1 SV=4;>tr|B8ZZ43|B8ZZ43_HUMAN Chromobox homolog 3 OS=Homo sapiens GN=CBX3 PE=4 SV=1;>tr|C9JMM0|C9JMM0_HUMAN Chromobox homolog 3 (Fragment) OS=Homo sapiens GN=CBX3 PE=4 SV=1	0.177603	2.48842e-53		1.6507e-53		E	LQKMGKKQNGKSKKVEEAEPEEFVVEKVLDR	3	806.677	-0.034642
Q13185;B8ZZ43;C9JMM0	24;24;24	Q13185	Q13185	Chromobox protein homolog 3	CBX3	>sp|Q13185|CBX3_HUMAN Chromobox protein homolog 3 OS=Homo sapiens GN=CBX3 PE=1 SV=4;>tr|B8ZZ43|B8ZZ43_HUMAN Chromobox homolog 3 OS=Homo sapiens GN=CBX3 PE=4 SV=1;>tr|C9JMM0|C9JMM0_HUMAN Chromobox homolog 3 (Fragment) OS=Homo sapiens GN=CBX3 PE=4 SV=1	0.177603	2.48842e-53		1.6507e-53		E	QKMGKKQNGKSKKVEEAEPEEFVVEKVLDRR	3	806.677	-0.034642
Q13185;B8ZZ43;C9JMM0	26;26;26	Q13185	Q13185	Chromobox protein homolog 3	CBX3	>sp|Q13185|CBX3_HUMAN Chromobox protein homolog 3 OS=Homo sapiens GN=CBX3 PE=1 SV=4;>tr|B8ZZ43|B8ZZ43_HUMAN Chromobox homolog 3 OS=Homo sapiens GN=CBX3 PE=4 SV=1;>tr|C9JMM0|C9JMM0_HUMAN Chromobox homolog 3 (Fragment) OS=Homo sapiens GN=CBX3 PE=4 SV=1	0.177603	2.48842e-53		1.6507e-53		E	MGKKQNGKSKKVEEAEPEEFVVEKVLDRRVV	3	806.677	-0.034642
Q13185;B8ZZ43;C9JMM0	28;28;28	Q13185	Q13185	Chromobox protein homolog 3	CBX3	>sp|Q13185|CBX3_HUMAN Chromobox protein homolog 3 OS=Homo sapiens GN=CBX3 PE=1 SV=4;>tr|B8ZZ43|B8ZZ43_HUMAN Chromobox homolog 3 OS=Homo sapiens GN=CBX3 PE=4 SV=1;>tr|C9JMM0|C9JMM0_HUMAN Chromobox homolog 3 (Fragment) OS=Homo sapiens GN=CBX3 PE=4 SV=1	0.171698	2.48842e-53		1.6507e-53		E	KKQNGKSKKVEEAEPEEFVVEKVLDRRVVNG	3	806.677	-0.43836
Q13185;B8ZZ43;C9JMM0	29;29;29	Q13185	Q13185	Chromobox protein homolog 3	CBX3	>sp|Q13185|CBX3_HUMAN Chromobox protein homolog 3 OS=Homo sapiens GN=CBX3 PE=1 SV=4;>tr|B8ZZ43|B8ZZ43_HUMAN Chromobox homolog 3 OS=Homo sapiens GN=CBX3 PE=4 SV=1;>tr|C9JMM0|C9JMM0_HUMAN Chromobox homolog 3 (Fragment) OS=Homo sapiens GN=CBX3 PE=4 SV=1	0.171698	2.48842e-53		1.6507e-53		E	KQNGKSKKVEEAEPEEFVVEKVLDRRVVNGK	3	806.677	-0.43836
Q14CA3;Q14669;Q14CF1;G5E9G6;B4DYJ6;C9JLD7;C9JSX9;C9JLJ5;F8W9P3	4;4;4;4;4;4;4;4;4	Q14CA3	Q14CA3	Probable E3 ubiquitin-protein ligase TRIP12	TRIP12	>tr|Q14CA3|Q14CA3_HUMAN TRIP12 protein OS=Homo sapiens GN=TRIP12 PE=2 SV=1;>sp|Q14669|TRIPC_HUMAN Probable E3 ubiquitin-protein ligase TRIP12 OS=Homo sapiens GN=TRIP12 PE=1 SV=1;>tr|Q14CF1|Q14CF1_HUMAN TRIP12 protein OS=Homo sapiens GN=TRIP12 PE=2 SV=1;>tr	1	6.47013e-53	1.00007e-45	1.74994e-39	1	R	____________MSNRPNNNPGGSLRRSQRN	2	983.384	0.70854
Q14CA3;Q14669;Q14CF1;G5E9G6;B4DYJ6;C9JLD7;C9JSX9;C9JLJ5;F8W9P3	14;14;14;14;14;14;14;14;14	Q14CA3	Q14CA3	Probable E3 ubiquitin-protein ligase TRIP12	TRIP12	>tr|Q14CA3|Q14CA3_HUMAN TRIP12 protein OS=Homo sapiens GN=TRIP12 PE=2 SV=1;>sp|Q14669|TRIPC_HUMAN Probable E3 ubiquitin-protein ligase TRIP12 OS=Homo sapiens GN=TRIP12 PE=1 SV=1;>tr|Q14CF1|Q14CF1_HUMAN TRIP12 protein OS=Homo sapiens GN=TRIP12 PE=2 SV=1;>tr	0.631435	6.47013e-53	9.58132e-18	1.2868e-12	1	R	__MSNRPNNNPGGSLRRSQRNTAGAQPQDDS	3	707.959	0.19759
P02545-2;Q3BDU5;Q5TCI8	551;466;470	P02545-2	P02545-2		LMNA	>sp|P02545-2|LMNA_HUMAN Isoform C of Prelamin-A/C OS=Homo sapiens GN=LMNA;>tr|Q3BDU5|Q3BDU5_HUMAN Lamin A/C OS=Homo sapiens GN=LMNA PE=2 SV=1;>tr|Q5TCI8|Q5TCI8_HUMAN Lamin A/C OS=Homo sapiens GN=LMNA PE=2 SV=1	0.83188	1.638e-52	1.79621e-52	1.92882e-64	1	E	EEVAMRKLVRSVTVVEDDEDEDGDDLLHHHH	5	688.873	0.46651
P02545-2;Q3BDU5;Q5TCI8	560;475;479	P02545-2	P02545-2		LMNA	>sp|P02545-2|LMNA_HUMAN Isoform C of Prelamin-A/C OS=Homo sapiens GN=LMNA;>tr|Q3BDU5|Q3BDU5_HUMAN Lamin A/C OS=Homo sapiens GN=LMNA PE=2 SV=1;>tr|Q5TCI8|Q5TCI8_HUMAN Lamin A/C OS=Homo sapiens GN=LMNA PE=2 SV=1	0.456167	1.638e-52	1.79621e-52	1.92882e-64		D	RSVTVVEDDEDEDGDDLLHHHHVSGSRR___	4	860.839	-0.066586
P02545-2;Q3BDU5;Q5TCI8	559;474;478	P02545-2	P02545-2		LMNA	>sp|P02545-2|LMNA_HUMAN Isoform C of Prelamin-A/C OS=Homo sapiens GN=LMNA;>tr|Q3BDU5|Q3BDU5_HUMAN Lamin A/C OS=Homo sapiens GN=LMNA PE=2 SV=1;>tr|Q5TCI8|Q5TCI8_HUMAN Lamin A/C OS=Homo sapiens GN=LMNA PE=2 SV=1	0.442534	1.638e-52	1.79621e-52	1.92882e-64		D	VRSVTVVEDDEDEDGDDLLHHHHVSGSRR__	5	688.873	-0.32757
P02545-2;Q3BDU5;Q5TCI8	552;467;471	P02545-2	P02545-2		LMNA	>sp|P02545-2|LMNA_HUMAN Isoform C of Prelamin-A/C OS=Homo sapiens GN=LMNA;>tr|Q3BDU5|Q3BDU5_HUMAN Lamin A/C OS=Homo sapiens GN=LMNA PE=2 SV=1;>tr|Q5TCI8|Q5TCI8_HUMAN Lamin A/C OS=Homo sapiens GN=LMNA PE=2 SV=1	0.402165	1.638e-52	1.79621e-52	1.92882e-64		D	EVAMRKLVRSVTVVEDDEDEDGDDLLHHHHV	4	860.839	0.5988
P02545-2;Q3BDU5;Q5TCI8	554;469;473	P02545-2	P02545-2		LMNA	>sp|P02545-2|LMNA_HUMAN Isoform C of Prelamin-A/C OS=Homo sapiens GN=LMNA;>tr|Q3BDU5|Q3BDU5_HUMAN Lamin A/C OS=Homo sapiens GN=LMNA PE=2 SV=1;>tr|Q5TCI8|Q5TCI8_HUMAN Lamin A/C OS=Homo sapiens GN=LMNA PE=2 SV=1	0.211898	1.638e-52	1.79621e-52	1.92882e-64		E	AMRKLVRSVTVVEDDEDEDGDDLLHHHHVSG	5	688.873	0.26689
P02545-2;Q3BDU5;Q5TCI8	553;468;472	P02545-2	P02545-2		LMNA	>sp|P02545-2|LMNA_HUMAN Isoform C of Prelamin-A/C OS=Homo sapiens GN=LMNA;>tr|Q3BDU5|Q3BDU5_HUMAN Lamin A/C OS=Homo sapiens GN=LMNA PE=2 SV=1;>tr|Q5TCI8|Q5TCI8_HUMAN Lamin A/C OS=Homo sapiens GN=LMNA PE=2 SV=1	0.211898	1.638e-52	1.79621e-52	1.92882e-64		D	VAMRKLVRSVTVVEDDEDEDGDDLLHHHHVS	5	688.873	0.26689
P02545-2;Q3BDU5;Q5TCI8	557;472;476	P02545-2	P02545-2		LMNA	>sp|P02545-2|LMNA_HUMAN Isoform C of Prelamin-A/C OS=Homo sapiens GN=LMNA;>tr|Q3BDU5|Q3BDU5_HUMAN Lamin A/C OS=Homo sapiens GN=LMNA PE=2 SV=1;>tr|Q5TCI8|Q5TCI8_HUMAN Lamin A/C OS=Homo sapiens GN=LMNA PE=2 SV=1	0.202056	1.638e-52	1.79621e-52	1.92882e-64		D	KLVRSVTVVEDDEDEDGDDLLHHHHVSGSRR	4	860.839	-0.11554
P02545-2;Q3BDU5;Q5TCI8	556;471;475	P02545-2	P02545-2		LMNA	>sp|P02545-2|LMNA_HUMAN Isoform C of Prelamin-A/C OS=Homo sapiens GN=LMNA;>tr|Q3BDU5|Q3BDU5_HUMAN Lamin A/C OS=Homo sapiens GN=LMNA PE=2 SV=1;>tr|Q5TCI8|Q5TCI8_HUMAN Lamin A/C OS=Homo sapiens GN=LMNA PE=2 SV=1	0.139434	1.638e-52	1.79621e-52	1.92882e-64		E	RKLVRSVTVVEDDEDEDGDDLLHHHHVSGSR	4	860.839	-0.45157
P02545-2;Q3BDU5;Q5TCI8	555;470;474	P02545-2	P02545-2		LMNA	>sp|P02545-2|LMNA_HUMAN Isoform C of Prelamin-A/C OS=Homo sapiens GN=LMNA;>tr|Q3BDU5|Q3BDU5_HUMAN Lamin A/C OS=Homo sapiens GN=LMNA PE=2 SV=1;>tr|Q5TCI8|Q5TCI8_HUMAN Lamin A/C OS=Homo sapiens GN=LMNA PE=2 SV=1	0.139434	1.638e-52	1.79621e-52	1.92882e-64		D	MRKLVRSVTVVEDDEDEDGDDLLHHHHVSGS	4	860.839	-0.45157
Q9BRJ6;C9JQV0	21;21	Q9BRJ6	Q9BRJ6	Uncharacterized protein C7orf50	C7orf50	>sp|Q9BRJ6|CG050_HUMAN Uncharacterized protein C7orf50 OS=Homo sapiens GN=C7orf50 PE=1 SV=1;>tr|C9JQV0|C9JQV0_HUMAN Chromosome 7 open reading frame 50 (Fragment) OS=Homo sapiens GN=C7orf50 PE=4 SV=1	0.807114	2.73689e-51	8.11483e-16	1.63548e-80	1	K	RKVPEVTEKKNKKLKKASAEGPLLGPEAAPS	4	1224.57	-0.44579
P46063	626	P46063	P46063	ATP-dependent DNA helicase Q1	RECQL	>sp|P46063|RECQ1_HUMAN ATP-dependent DNA helicase Q1 OS=Homo sapiens GN=RECQL PE=1 SV=3	1	9.49785e-51	3.42892e-50	3.72312e-50	1	K	GDKKMEEKNSGNFQKKAANMLQQSGSKNTGA	2	902.36	-0.44347
Q9H0A0;E7ESU4;E9PMN9	989;917;581	Q9H0A0	Q9H0A0	N-acetyltransferase 10	NAT10	>sp|Q9H0A0|NAT10_HUMAN N-acetyltransferase 10 OS=Homo sapiens GN=NAT10 PE=1 SV=2;>tr|E7ESU4|E7ESU4_HUMAN Uncharacterized protein OS=Homo sapiens GN=NAT10 PE=4 SV=1;>tr|E9PMN9|E9PMN9_HUMAN Uncharacterized protein OS=Homo sapiens GN=NAT10 PE=4 SV=1	0.718237	1.81344e-50	4.29185e-43	1.89789e-06	1	K	EVLNKAGPNASIISLKSDKKRKLEAKQEPKQ	2	971.421	0.60005
Q9H0A0;E7ESU4;E9PMN9	991;919;583	Q9H0A0	Q9H0A0	N-acetyltransferase 10	NAT10	>sp|Q9H0A0|NAT10_HUMAN N-acetyltransferase 10 OS=Homo sapiens GN=NAT10 PE=1 SV=2;>tr|E7ESU4|E7ESU4_HUMAN Uncharacterized protein OS=Homo sapiens GN=NAT10 PE=4 SV=1;>tr|E9PMN9|E9PMN9_HUMAN Uncharacterized protein OS=Homo sapiens GN=NAT10 PE=4 SV=1	0.5	1.81344e-50	4.29185e-43	1.89789e-06	1	D	LNKAGPNASIISLKSDKKRKLEAKQEPKQSK	3	647.95	0.099082
Q6ZN18;Q6ZN18-2;B3KXA1;Q6ZN18-3;G5EA50	393;393;327;177;164	Q6ZN18	Q6ZN18	Zinc finger protein AEBP2	AEBP2	>sp|Q6ZN18|AEBP2_HUMAN Zinc finger protein AEBP2 OS=Homo sapiens GN=AEBP2 PE=1 SV=2;>sp|Q6ZN18-2|AEBP2_HUMAN Isoform 2 of Zinc finger protein AEBP2 OS=Homo sapiens GN=AEBP2;>tr|B3KXA1|B3KXA1_HUMAN Uncharacterized protein OS=Homo sapiens GN=AEBP2 PE=2 SV=1;	0.25	4.40848e-50	8.22027e-13	6.04629e-19		R	NKRRKLKNKRRRSLPRPHDFFDAQTLDAIRH	3	880.714	-0.98907
Q6ZN18;Q6ZN18-2;B3KXA1;Q6ZN18-3;G5EA50	396;396;330;180;167	Q6ZN18	Q6ZN18	Zinc finger protein AEBP2	AEBP2	>sp|Q6ZN18|AEBP2_HUMAN Zinc finger protein AEBP2 OS=Homo sapiens GN=AEBP2 PE=1 SV=2;>sp|Q6ZN18-2|AEBP2_HUMAN Isoform 2 of Zinc finger protein AEBP2 OS=Homo sapiens GN=AEBP2;>tr|B3KXA1|B3KXA1_HUMAN Uncharacterized protein OS=Homo sapiens GN=AEBP2 PE=2 SV=1;	0.25	4.40848e-50	8.22027e-13	6.04629e-19		D	RKLKNKRRRSLPRPHDFFDAQTLDAIRHRAI	3	880.714	-0.98907
Q6ZN18;Q6ZN18-2;B3KXA1;Q6ZN18-3;G5EA50	399;399;333;183;170	Q6ZN18	Q6ZN18	Zinc finger protein AEBP2	AEBP2	>sp|Q6ZN18|AEBP2_HUMAN Zinc finger protein AEBP2 OS=Homo sapiens GN=AEBP2 PE=1 SV=2;>sp|Q6ZN18-2|AEBP2_HUMAN Isoform 2 of Zinc finger protein AEBP2 OS=Homo sapiens GN=AEBP2;>tr|B3KXA1|B3KXA1_HUMAN Uncharacterized protein OS=Homo sapiens GN=AEBP2 PE=2 SV=1;	0.25	4.40848e-50	8.22027e-13	6.04629e-19		D	KNKRRRSLPRPHDFFDAQTLDAIRHRAICFN	3	880.714	-0.98907
Q6ZN18;Q6ZN18-2;B3KXA1;Q6ZN18-3;G5EA50	404;404;338;188;175	Q6ZN18	Q6ZN18	Zinc finger protein AEBP2	AEBP2	>sp|Q6ZN18|AEBP2_HUMAN Zinc finger protein AEBP2 OS=Homo sapiens GN=AEBP2 PE=1 SV=2;>sp|Q6ZN18-2|AEBP2_HUMAN Isoform 2 of Zinc finger protein AEBP2 OS=Homo sapiens GN=AEBP2;>tr|B3KXA1|B3KXA1_HUMAN Uncharacterized protein OS=Homo sapiens GN=AEBP2 PE=2 SV=1;	0.25	4.40848e-50	8.22027e-13	6.04629e-19		D	RSLPRPHDFFDAQTLDAIRHRAICFNLSAHI	3	880.714	-0.98907
P17096-3;P17096	31;31	P17096-3	P17096-3	High mobility group protein HMG-I/HMG-Y	HMGA1	>sp|P17096-3|HMGA1_HUMAN Isoform HMG-R of High mobility group protein HMG-I/HMG-Y OS=Homo sapiens GN=HMGA1;>sp|P17096|HMGA1_HUMAN High mobility group protein HMG-I/HMG-Y OS=Homo sapiens GN=HMGA1 PE=1 SV=3	0.962333	6.05667e-50	4.23881e-39		1	K	QEKDGTEKRGRGRPRKQPPVSPGTALVGSQK	4	775.616	-0.31542
Q8IY57;B4DFU3	52;10	Q8IY57	Q8IY57	YY1-associated factor 2;YY1-associated factor 2	YAF2	>sp|Q8IY57|YAF2_HUMAN YY1-associated factor 2 OS=Homo sapiens GN=YAF2 PE=1 SV=3;>tr|B4DFU3|B4DFU3_HUMAN Uncharacterized protein OS=Homo sapiens GN=YAF2 PE=2 SV=1	0.873483	8.10424e-50		2.38854e-07	1	K	FKCMMCDVRKGTSTRKPRPVSQLVAQQVTQQ	3	1078.19	0.48706
Q9H875;B4DGM2	66;28	Q9H875	Q9H875	PRKR-interacting protein 1	PRKRIP1	>sp|Q9H875|PKRI1_HUMAN PRKR-interacting protein 1 OS=Homo sapiens GN=PRKRIP1 PE=1 SV=1;>tr|B4DGM2|B4DGM2_HUMAN Uncharacterized protein OS=Homo sapiens GN=PRKRIP1 PE=2 SV=1	0.982415	9.15482e-50			1	D	KMSEWAPRPPPEFVRDVMGSSAGAGSGEFHV	3	789.963	0.79492
Q68D10;Q68D10-2	513;513	Q68D10	Q68D10	Protein SPT2 homolog	SPTY2D1	>sp|Q68D10|SPT2_HUMAN Protein SPT2 homolog OS=Homo sapiens GN=SPTY2D1 PE=1 SV=3;>sp|Q68D10-2|SPT2_HUMAN Isoform 2 of Protein SPT2 homolog OS=Homo sapiens GN=SPTY2D1	0.8785	9.51948e-50	1.024e-49	5.74374e-37	1	R	GSIPAGRTVSNSVPGRPVSSLGPGQTVSSSG	4	866.413	0.32008
Q8NHM5;E7ET57;Q8NHM5-2;B4DSN4;E7EML5;Q8NHM5-3	817;820;820;260;817;817	Q8NHM5	Q8NHM5	Lysine-specific demethylase 2B	KDM2B	>sp|Q8NHM5|KDM2B_HUMAN Lysine-specific demethylase 2B OS=Homo sapiens GN=KDM2B PE=1 SV=1;>tr|E7ET57|E7ET57_HUMAN Lysine (K)-specific demethylase 2B OS=Homo sapiens GN=KDM2B PE=4 SV=1;>sp|Q8NHM5-2|KDM2B_HUMAN Isoform 2 of Lysine-specific demethylase 2B OS=H	0.982523	2.00805e-49		1.37256e-20	1	R	KKRKYEKPQELSGRKRASSLQTSPGSSSHLS	4	940.682	0.21133
Q00839;Q00839-2;B3KX72	186;186;111	Q00839	Q00839	Heterogeneous nuclear ribonucleoprotein U	HNRNPU	>sp|Q00839|HNRPU_HUMAN Heterogeneous nuclear ribonucleoprotein U OS=Homo sapiens GN=HNRNPU PE=1 SV=6;>sp|Q00839-2|HNRPU_HUMAN Isoform Short of Heterogeneous nuclear ribonucleoprotein U OS=Homo sapiens GN=HNRNPU;>tr|B3KX72|B3KX72_HUMAN Uncharacterized prote	0.579071	3.95524e-49	7.31883e-48	3.05509e-38	1	K	QQPQQQRGAAKEAAGKSSGPTSLFAVTVAPP	3	904.74	0.1071
Q68D10;Q68D10-2	388;388	Q68D10	Q68D10	Protein SPT2 homolog	SPTY2D1	>sp|Q68D10|SPT2_HUMAN Protein SPT2 homolog OS=Homo sapiens GN=SPTY2D1 PE=1 SV=3;>sp|Q68D10-2|SPT2_HUMAN Isoform 2 of Protein SPT2 homolog OS=Homo sapiens GN=SPTY2D1	1	7.69431e-49	3.1901e-58	1.49922e-69	1	R	SSSSSAPGQPSTGVARPTVSSGPVPRRQNGS	4	819.863	-0.55632
O15446-2;O15446	121;119	O15446-2	O15446-2	DNA-directed RNA polymerase I subunit RPA34	CD3EAP	>sp|O15446-2|RPA34_HUMAN Isoform 2 of DNA-directed RNA polymerase I subunit RPA34 OS=Homo sapiens GN=CD3EAP;>sp|O15446|RPA34_HUMAN DNA-directed RNA polymerase I subunit RPA34 OS=Homo sapiens GN=CD3EAP PE=1 SV=1	0.927879	1.71063e-48			1	E	GLTCASAPQGTLRILEGPQQSLSGSPLQPIP	4	967.231	-0.24467
Q7Z422;C9K0U0;Q7Z422-3;Q7Z422-4;Q7Z422-2;F8WEE8;B4DNI1	80;79;62;61;60;60;80	Q7Z422	Q7Z422	UPF0485 protein C1orf144	C1orf144	>sp|Q7Z422|CA144_HUMAN UPF0485 protein C1orf144 OS=Homo sapiens GN=C1orf144 PE=1 SV=1;>tr|C9K0U0|C9K0U0_HUMAN Chromosome 1 open reading frame 144 OS=Homo sapiens GN=C1orf144 PE=4 SV=1;>sp|Q7Z422-3|CA144_HUMAN Isoform 3 of UPF0485 protein C1orf144 OS=Homo s	0.698649	3.34816e-48	1.45238e-37	9.75256e-21	1	R	RPTSNGVVSSPNSTSRPTLPVKSLAQREAEY	3	941.434	0.22528
Q14527;Q14527-2;F5H3D6;E7ESN4	208;86;205;205	Q14527	Q14527	Helicase-like transcription factor	HLTF	>sp|Q14527|HLTF_HUMAN Helicase-like transcription factor OS=Homo sapiens GN=HLTF PE=1 SV=2;>sp|Q14527-2|HLTF_HUMAN Isoform 2 of Helicase-like transcription factor OS=Homo sapiens GN=HLTF;>tr|F5H3D6|F5H3D6_HUMAN Helicase-like transcription factor OS=Homo sa	1	1.14883e-47		2.76323e-47	1	E	PSYSMPVHAAVQMTTEQLKTEFDKLFEDLKE	3	935.055	-1.2756
F8W9H9;P08651;P08651-2;P08651-3;P08651-5;P08651-4	354;354;345;345;354;321	F8W9H9	F8W9H9	Nuclear factor 1;Nuclear factor 1 C-type	NFIC	>tr|F8W9H9|F8W9H9_HUMAN Nuclear factor 1 OS=Homo sapiens GN=NFIC PE=3 SV=1;>sp|P08651|NFIC_HUMAN Nuclear factor 1 C-type OS=Homo sapiens GN=NFIC PE=1 SV=2;>sp|P08651-2|NFIC_HUMAN Isoform 1 of Nuclear factor 1 C-type OS=Homo sapiens GN=NFIC;>sp|P08651-3|NFI	1	1.9487e-47	5.46129e-13	1.14235e-26	1	R	SPQDSPRLSSFTQHHRPVIAVHSGIARSPHP	5	551.659	-0.086781
P25490;H0YJV7;H0YJU4	203;32;34	P25490	P25490	Transcriptional repressor protein YY1	YY1	>sp|P25490|TYY1_HUMAN Transcriptional repressor protein YY1 OS=Homo sapiens GN=YY1 PE=1 SV=2;>tr|H0YJV7|H0YJV7_HUMAN YY1 transcription factor (Fragment) OS=Homo sapiens GN=YY1 PE=4 SV=1;>tr|H0YJU4|H0YJU4_HUMAN YY1 transcription factor (Fragment) OS=Homo sa	0.5	3.41174e-47	1.96316e-38		1	K	GGAGAAGGGGADPGNKKWEQKQVQIKTLEGE	3	778.313	0.58354
Q9Y2X9;A6NF48;F5H1Z5	844;808;549	Q9Y2X9	Q9Y2X9	Zinc finger protein 281	ZNF281	>sp|Q9Y2X9|ZN281_HUMAN Zinc finger protein 281 OS=Homo sapiens GN=ZNF281 PE=1 SV=1;>tr|A6NF48|A6NF48_HUMAN Zinc finger protein 281 OS=Homo sapiens GN=ZNF281 PE=4 SV=1;>tr|F5H1Z5|F5H1Z5_HUMAN Zinc finger protein 281 OS=Homo sapiens GN=ZNF281 PE=4 SV=1	0.8373	5.18733e-47	1.09823e-59	4.03554e-26	1	R	ENFAQAFGSQFKSGSRVPMTFITNSNGEVDH	4	687.034	-0.42449
Q9Y2X9;A6NF48;F5H1Z5	856;820;561	Q9Y2X9	Q9Y2X9	Zinc finger protein 281	ZNF281	>sp|Q9Y2X9|ZN281_HUMAN Zinc finger protein 281 OS=Homo sapiens GN=ZNF281 PE=1 SV=1;>tr|A6NF48|A6NF48_HUMAN Zinc finger protein 281 OS=Homo sapiens GN=ZNF281 PE=4 SV=1;>tr|F5H1Z5|F5H1Z5_HUMAN Zinc finger protein 281 OS=Homo sapiens GN=ZNF281 PE=4 SV=1	0.476522	5.18733e-47		4.03554e-26		E	SGSRVPMTFITNSNGEVDHRVRTSVSDFSGY	3	915.709	0.18875
Q9Y2X9;A6NF48;F5H1Z5	858;822;563	Q9Y2X9	Q9Y2X9	Zinc finger protein 281	ZNF281	>sp|Q9Y2X9|ZN281_HUMAN Zinc finger protein 281 OS=Homo sapiens GN=ZNF281 PE=1 SV=1;>tr|A6NF48|A6NF48_HUMAN Zinc finger protein 281 OS=Homo sapiens GN=ZNF281 PE=4 SV=1;>tr|F5H1Z5|F5H1Z5_HUMAN Zinc finger protein 281 OS=Homo sapiens GN=ZNF281 PE=4 SV=1	0.476522	5.18733e-47		4.03554e-26		D	SRVPMTFITNSNGEVDHRVRTSVSDFSGYTN	3	915.709	0.18875
Q9P2N5	734	Q9P2N5	Q9P2N5	RNA-binding protein 27	RBM27	>sp|Q9P2N5|RBM27_HUMAN RNA-binding protein 27 OS=Homo sapiens GN=RBM27 PE=1 SV=2	1	5.30096e-47	5.35881e-23	1.05742e-35	1	K	SAPSTVHGGIQKMMSKPQTSGAYVLNKVPVK	3	732.635	-0.71221
P35251;P35251-2;E0CX09;D6RAD2	50;50;50;22	P35251	P35251	Replication factor C subunit 1	RFC1	>sp|P35251|RFC1_HUMAN Replication factor C subunit 1 OS=Homo sapiens GN=RFC1 PE=1 SV=4;>sp|P35251-2|RFC1_HUMAN Isoform 2 of Replication factor C subunit 1 OS=Homo sapiens GN=RFC1;>tr|E0CX09|E0CX09_HUMAN Replication factor C (activator 1) 1, 145kDa OS=Homo	0.2	9.38771e-47		1.22128e-85		K	KAKKGIKEIKVNSSRKEDDFKQKQPSKKKRI	3	622.575	-0.67809
P35251;P35251-2;E0CX09;D6RAD2	49;49;49;21	P35251	P35251	Replication factor C subunit 1	RFC1	>sp|P35251|RFC1_HUMAN Replication factor C subunit 1 OS=Homo sapiens GN=RFC1 PE=1 SV=4;>sp|P35251-2|RFC1_HUMAN Isoform 2 of Replication factor C subunit 1 OS=Homo sapiens GN=RFC1;>tr|E0CX09|E0CX09_HUMAN Replication factor C (activator 1) 1, 145kDa OS=Homo	0.2	9.38771e-47		1.22128e-85		R	LKAKKGIKEIKVNSSRKEDDFKQKQPSKKKR	3	622.575	-0.67809
P35251;P35251-2;E0CX09;D6RAD2	51;51;51;23	P35251	P35251	Replication factor C subunit 1	RFC1	>sp|P35251|RFC1_HUMAN Replication factor C subunit 1 OS=Homo sapiens GN=RFC1 PE=1 SV=4;>sp|P35251-2|RFC1_HUMAN Isoform 2 of Replication factor C subunit 1 OS=Homo sapiens GN=RFC1;>tr|E0CX09|E0CX09_HUMAN Replication factor C (activator 1) 1, 145kDa OS=Homo	0.2	9.38771e-47		1.22128e-85		E	AKKGIKEIKVNSSRKEDDFKQKQPSKKKRII	3	622.575	-0.67809
P35251;P35251-2;E0CX09;D6RAD2	52;52;52;24	P35251	P35251	Replication factor C subunit 1	RFC1	>sp|P35251|RFC1_HUMAN Replication factor C subunit 1 OS=Homo sapiens GN=RFC1 PE=1 SV=4;>sp|P35251-2|RFC1_HUMAN Isoform 2 of Replication factor C subunit 1 OS=Homo sapiens GN=RFC1;>tr|E0CX09|E0CX09_HUMAN Replication factor C (activator 1) 1, 145kDa OS=Homo	0.2	9.38771e-47		1.22128e-85		D	KKGIKEIKVNSSRKEDDFKQKQPSKKKRIIY	3	622.575	-0.67809
P35251;P35251-2;E0CX09;D6RAD2	53;53;53;25	P35251	P35251	Replication factor C subunit 1	RFC1	>sp|P35251|RFC1_HUMAN Replication factor C subunit 1 OS=Homo sapiens GN=RFC1 PE=1 SV=4;>sp|P35251-2|RFC1_HUMAN Isoform 2 of Replication factor C subunit 1 OS=Homo sapiens GN=RFC1;>tr|E0CX09|E0CX09_HUMAN Replication factor C (activator 1) 1, 145kDa OS=Homo	0.2	9.38771e-47		1.22128e-85		D	KGIKEIKVNSSRKEDDFKQKQPSKKKRIIYD	3	622.575	-0.67809
C9J4C3;P11388-4;C9J5P2;P11388-3;P11388-2;P11388	1525;1525;1481;1480;1470;1444	C9J4C3	C9J4C3	DNA topoisomerase 2;DNA topoisomerase 2;DNA topoisomerase 2-alpha	TOP2A	>tr|C9J4C3|C9J4C3_HUMAN DNA topoisomerase 2 OS=Homo sapiens GN=TOP2A PE=3 SV=1;>sp|P11388-4|TOP2A_HUMAN Isoform 4 of DNA topoisomerase 2-alpha OS=Homo sapiens GN=TOP2A;>tr|C9J5P2|C9J5P2_HUMAN DNA topoisomerase 2 OS=Homo sapiens GN=TOP2A PE=3 SV=1;>sp|P1138	0.790731	1.02424e-46	7.16168e-86	1.03842e-54	1	D	TTGAKKRAAPKGTKRDPALNSGVSQKPDPAK	3	722.303	-0.25542
C9J4C3;P11388-4;C9J5P2;P11388-3;P11388-2;P11388	1523;1523;1479;1478;1468;1442	C9J4C3	C9J4C3	DNA topoisomerase 2;DNA topoisomerase 2;DNA topoisomerase 2-alpha	TOP2A	>tr|C9J4C3|C9J4C3_HUMAN DNA topoisomerase 2 OS=Homo sapiens GN=TOP2A PE=3 SV=1;>sp|P11388-4|TOP2A_HUMAN Isoform 4 of DNA topoisomerase 2-alpha OS=Homo sapiens GN=TOP2A;>tr|C9J5P2|C9J5P2_HUMAN DNA topoisomerase 2 OS=Homo sapiens GN=TOP2A PE=3 SV=1;>sp|P1138	0.324969	1.02424e-46	7.16168e-86	4.84968e-46		K	TSTTGAKKRAAPKGTKRDPALNSGVSQKPDP	4	652.545	-0.27517
C9J4C3;P11388-4;C9J5P2;P11388-3;P11388-2;P11388	1524;1524;1480;1479;1469;1443	C9J4C3	C9J4C3	DNA topoisomerase 2;DNA topoisomerase 2;DNA topoisomerase 2-alpha	TOP2A	>tr|C9J4C3|C9J4C3_HUMAN DNA topoisomerase 2 OS=Homo sapiens GN=TOP2A PE=3 SV=1;>sp|P11388-4|TOP2A_HUMAN Isoform 4 of DNA topoisomerase 2-alpha OS=Homo sapiens GN=TOP2A;>tr|C9J5P2|C9J5P2_HUMAN DNA topoisomerase 2 OS=Homo sapiens GN=TOP2A PE=3 SV=1;>sp|P1138	0.324969	1.02424e-46	7.16168e-86	4.84968e-46		R	STTGAKKRAAPKGTKRDPALNSGVSQKPDPA	4	652.545	-0.27517
Q9BXS6;Q9BXS6-2;Q9BXS6-5;Q9BXS6-3;Q9BXS6-4	345;344;344;343;329	Q9BXS6	Q9BXS6	Nucleolar and spindle-associated protein 1	NUSAP1	>sp|Q9BXS6|NUSAP_HUMAN Nucleolar and spindle-associated protein 1 OS=Homo sapiens GN=NUSAP1 PE=1 SV=1;>sp|Q9BXS6-2|NUSAP_HUMAN Isoform 2 of Nucleolar and spindle-associated protein 1 OS=Homo sapiens GN=NUSAP1;>sp|Q9BXS6-5|NUSAP_HUMAN Isoform 5 of Nucleolar	0.970261	1.39178e-46	8.36875e-59	1.50085e-47	1	E	TGNSAAVITPFKLTTEATQTPVSNKKPVFDL	3	920.096	0.050808
Q9BXS6;Q9BXS6-2;Q9BXS6-5;Q9BXS6-3;Q9BXS6-4	354;353;353;352;338	Q9BXS6	Q9BXS6	Nucleolar and spindle-associated protein 1	NUSAP1	>sp|Q9BXS6|NUSAP_HUMAN Nucleolar and spindle-associated protein 1 OS=Homo sapiens GN=NUSAP1 PE=1 SV=1;>sp|Q9BXS6-2|NUSAP_HUMAN Isoform 2 of Nucleolar and spindle-associated protein 1 OS=Homo sapiens GN=NUSAP1;>sp|Q9BXS6-5|NUSAP_HUMAN Isoform 5 of Nucleolar	0.25	1.39178e-46	8.36875e-59	1.50085e-47		K	PFKLTTEATQTPVSNKKPVFDLKASLSRPLN	3	920.096	0.42001
Q9BXS6;Q9BXS6-2;Q9BXS6-5;Q9BXS6-3;Q9BXS6-4	355;354;354;353;339	Q9BXS6	Q9BXS6	Nucleolar and spindle-associated protein 1	NUSAP1	>sp|Q9BXS6|NUSAP_HUMAN Nucleolar and spindle-associated protein 1 OS=Homo sapiens GN=NUSAP1 PE=1 SV=1;>sp|Q9BXS6-2|NUSAP_HUMAN Isoform 2 of Nucleolar and spindle-associated protein 1 OS=Homo sapiens GN=NUSAP1;>sp|Q9BXS6-5|NUSAP_HUMAN Isoform 5 of Nucleolar	0.25	1.39178e-46	8.36875e-59	1.50085e-47		K	FKLTTEATQTPVSNKKPVFDLKASLSRPLNY	3	920.096	0.42001
Q9BXS6;Q9BXS6-2;Q9BXS6-5;Q9BXS6-3;Q9BXS6-4	359;358;358;357;343	Q9BXS6	Q9BXS6	Nucleolar and spindle-associated protein 1	NUSAP1	>sp|Q9BXS6|NUSAP_HUMAN Nucleolar and spindle-associated protein 1 OS=Homo sapiens GN=NUSAP1 PE=1 SV=1;>sp|Q9BXS6-2|NUSAP_HUMAN Isoform 2 of Nucleolar and spindle-associated protein 1 OS=Homo sapiens GN=NUSAP1;>sp|Q9BXS6-5|NUSAP_HUMAN Isoform 5 of Nucleolar	0.25	1.39178e-46	8.36875e-59	1.50085e-47		D	TEATQTPVSNKKPVFDLKASLSRPLNYEPHK	3	920.096	0.42001
Q9NZJ0;F5GZ90;E7ERQ0	413;371;92	Q9NZJ0	Q9NZJ0	Denticleless protein homolog	DTL	>sp|Q9NZJ0|DTL_HUMAN Denticleless protein homolog OS=Homo sapiens GN=DTL PE=1 SV=3;>tr|F5GZ90|F5GZ90_HUMAN Denticleless homolog (Drosophila) OS=Homo sapiens GN=DTL PE=4 SV=1;>tr|E7ERQ0|E7ERQ0_HUMAN Denticleless homolog (Drosophila) OS=Homo sapiens GN=DTL P	0.744829	1.79748e-46	4.64701e-46	5.77929e-46	1	K	PGGDKLSTVGWASQKKKESRPGLVTVTSSQS	4	661.311	0.27198
Q9Y570;F5H2D4	16;16	Q9Y570	Q9Y570	Protein phosphatase methylesterase 1	PPME1	>sp|Q9Y570|PPME1_HUMAN Protein phosphatase methylesterase 1 OS=Homo sapiens GN=PPME1 PE=1 SV=3;>tr|F5H2D4|F5H2D4_HUMAN Protein phosphatase methylesterase 1 (Fragment) OS=Homo sapiens GN=PPME1 PE=4 SV=1	1	7.54218e-46	2.13222e-28	1.17126e-45	1	R	MSALEKSMHLGRLPSRPPLPGSGGSQSGAKM	3	745.326	0.058789
P55199	205	P55199	P55199	RNA polymerase II elongation factor ELL	ELL	>sp|P55199|ELL_HUMAN RNA polymerase II elongation factor ELL OS=Homo sapiens GN=ELL PE=1 SV=1	1	2.82322e-45			1	R	KSGASAVSGGSGVSQRPFRDRVLHLLALRPY	3	749.978	0.006602
Q92804;Q92804-2;F5GWQ7	450;447;253	Q92804	Q92804	TATA-binding protein-associated factor 2N	TAF15	>sp|Q92804|RBP56_HUMAN TATA-binding protein-associated factor 2N OS=Homo sapiens GN=TAF15 PE=1 SV=1;>sp|Q92804-2|RBP56_HUMAN Isoform Short of TATA-binding protein-associated factor 2N OS=Homo sapiens GN=TAF15;>tr|F5GWQ7|F5GWQ7_HUMAN TAF15 RNA polymerase II	0.333333	4.0491e-44	9.1895e-69	1.29407e-44		R	GGYSGDRSGGGYGGDRSGGGYGGDRGGGYGG	2	1086.87	0.50206
Q92804;Q92804-2;F5GWQ7	458;455;261	Q92804	Q92804	TATA-binding protein-associated factor 2N	TAF15	>sp|Q92804|RBP56_HUMAN TATA-binding protein-associated factor 2N OS=Homo sapiens GN=TAF15 PE=1 SV=1;>sp|Q92804-2|RBP56_HUMAN Isoform Short of TATA-binding protein-associated factor 2N OS=Homo sapiens GN=TAF15;>tr|F5GWQ7|F5GWQ7_HUMAN TAF15 RNA polymerase II	0.333333	4.0491e-44	9.1895e-69	1.29407e-44		D	GGGYGGDRSGGGYGGDRGGGYGGDRGGGYGG	2	1086.87	0.50206
Q9BTC0;Q9BTC0-1	570;570	Q9BTC0	Q9BTC0	Death-inducer obliterator 1	DIDO1	>sp|Q9BTC0|DIDO1_HUMAN Death-inducer obliterator 1 OS=Homo sapiens GN=DIDO1 PE=1 SV=5;>sp|Q9BTC0-1|DIDO1_HUMAN Isoform 1 of Death-inducer obliterator 1 OS=Homo sapiens GN=DIDO1	1	2.89078e-43	2.79832e-67	2.72795e-54	1	K	SAVGKQPAPRNLVPKKSSFANVAAATPAIKK	3	672.966	-0.19811
Q8IXZ2	428	Q8IXZ2	Q8IXZ2	Zinc finger CCCH domain-containing protein 3	ZC3H3	>sp|Q8IXZ2|ZC3H3_HUMAN Zinc finger CCCH domain-containing protein 3 OS=Homo sapiens GN=ZC3H3 PE=1 SV=3	0.673932	3.81032e-43		8.85629e-37	1	K	RSPSGDRPAVGHSGLKPLSGETPLSAYKVKS	4	813.121	-0.54157
Q8IXZ2	433	Q8IXZ2	Q8IXZ2	Zinc finger CCCH domain-containing protein 3	ZC3H3	>sp|Q8IXZ2|ZC3H3_HUMAN Zinc finger CCCH domain-containing protein 3 OS=Homo sapiens GN=ZC3H3 PE=1 SV=3	0.851727	3.81032e-43		8.85629e-37	1	E	DRPAVGHSGLKPLSGETPLSAYKVKSRTKII	4	813.121	-0.72426
Q8IXZ2	419	Q8IXZ2	Q8IXZ2	Zinc finger CCCH domain-containing protein 3	ZC3H3	>sp|Q8IXZ2|ZC3H3_HUMAN Zinc finger CCCH domain-containing protein 3 OS=Homo sapiens GN=ZC3H3 PE=1 SV=3	0.25	3.81032e-43		8.85629e-37		R	ASQLSPVLSRSPSGDRPAVGHSGLKPLSGET	4	813.121	0.1261
Q8IXZ2	418	Q8IXZ2	Q8IXZ2	Zinc finger CCCH domain-containing protein 3	ZC3H3	>sp|Q8IXZ2|ZC3H3_HUMAN Zinc finger CCCH domain-containing protein 3 OS=Homo sapiens GN=ZC3H3 PE=1 SV=3	0.25	3.81032e-43		8.85629e-37		D	HASQLSPVLSRSPSGDRPAVGHSGLKPLSGE	4	813.121	0.1261
O75362	822	O75362	O75362	Zinc finger protein 217	ZNF217	>sp|O75362|ZN217_HUMAN Zinc finger protein 217 OS=Homo sapiens GN=ZNF217 PE=1 SV=1	1	5.47663e-43	1.28769e-54	1.59234e-68	1	R	GIDSSTLAPSNLKSHRPQQNVGVQGAATRQQ	3	749.653	0.49432
P35251;P35251-2	556;556	P35251	P35251	Replication factor C subunit 1	RFC1	>sp|P35251|RFC1_HUMAN Replication factor C subunit 1 OS=Homo sapiens GN=RFC1 PE=1 SV=4;>sp|P35251-2|RFC1_HUMAN Isoform 2 of Replication factor C subunit 1 OS=Homo sapiens GN=RFC1	0.166667	1.41674e-42		2.15158e-55		K	TIKKETDVFWKSLDFKEQVAEETSGDSKARN	3	804.316	0.14222
P35251;P35251-2	557;557	P35251	P35251	Replication factor C subunit 1	RFC1	>sp|P35251|RFC1_HUMAN Replication factor C subunit 1 OS=Homo sapiens GN=RFC1 PE=1 SV=4;>sp|P35251-2|RFC1_HUMAN Isoform 2 of Replication factor C subunit 1 OS=Homo sapiens GN=RFC1	0.166667	1.41674e-42		2.15158e-55		E	IKKETDVFWKSLDFKEQVAEETSGDSKARNL	3	804.316	0.14222
P35251;P35251-2	561;561	P35251	P35251	Replication factor C subunit 1	RFC1	>sp|P35251|RFC1_HUMAN Replication factor C subunit 1 OS=Homo sapiens GN=RFC1 PE=1 SV=4;>sp|P35251-2|RFC1_HUMAN Isoform 2 of Replication factor C subunit 1 OS=Homo sapiens GN=RFC1	0.166667	1.41674e-42		2.15158e-55		E	TDVFWKSLDFKEQVAEETSGDSKARNLADDS	3	804.316	0.14222
P35251;P35251-2	562;562	P35251	P35251	Replication factor C subunit 1	RFC1	>sp|P35251|RFC1_HUMAN Replication factor C subunit 1 OS=Homo sapiens GN=RFC1 PE=1 SV=4;>sp|P35251-2|RFC1_HUMAN Isoform 2 of Replication factor C subunit 1 OS=Homo sapiens GN=RFC1	0.166667	1.41674e-42		2.15158e-55		E	DVFWKSLDFKEQVAEETSGDSKARNLADDSS	3	804.316	0.14222
P35251;P35251-2	554;554	P35251	P35251	Replication factor C subunit 1	RFC1	>sp|P35251|RFC1_HUMAN Replication factor C subunit 1 OS=Homo sapiens GN=RFC1 PE=1 SV=4;>sp|P35251-2|RFC1_HUMAN Isoform 2 of Replication factor C subunit 1 OS=Homo sapiens GN=RFC1	0.166667	1.41674e-42		2.15158e-55		D	AKTIKKETDVFWKSLDFKEQVAEETSGDSKA	3	804.316	0.14222
P35251;P35251-2	566;566	P35251	P35251	Replication factor C subunit 1	RFC1	>sp|P35251|RFC1_HUMAN Replication factor C subunit 1 OS=Homo sapiens GN=RFC1 PE=1 SV=4;>sp|P35251-2|RFC1_HUMAN Isoform 2 of Replication factor C subunit 1 OS=Homo sapiens GN=RFC1	0.166667	1.41674e-42		2.15158e-55		D	KSLDFKEQVAEETSGDSKARNLADDSSENKV	3	804.316	0.14222
Q01658	107	Q01658	Q01658	Protein Dr1	DR1	>sp|Q01658|NC2B_HUMAN Protein Dr1 OS=Homo sapiens GN=DR1 PE=1 SV=1	0.543054	1.52433e-42	2.65463e-24	2.24246e-11	1	R	QECKTVALKRRKASSRLENLGIPEEELLRQQ	3	823.035	-0.0016789
Q01658	109	Q01658	Q01658	Protein Dr1	DR1	>sp|Q01658|NC2B_HUMAN Protein Dr1 OS=Homo sapiens GN=DR1 PE=1 SV=1	0.490978	1.52433e-42	2.65463e-24	2.24246e-11		E	CKTVALKRRKASSRLENLGIPEEELLRQQQE	3	823.035	-0.44071
Q01658	115	Q01658	Q01658	Protein Dr1	DR1	>sp|Q01658|NC2B_HUMAN Protein Dr1 OS=Homo sapiens GN=DR1 PE=1 SV=1	0.2	1.52433e-42	2.65463e-24	2.24246e-11		E	KRRKASSRLENLGIPEEELLRQQQELFAKAR	3	823.035	0.31426
Q01658	116	Q01658	Q01658	Protein Dr1	DR1	>sp|Q01658|NC2B_HUMAN Protein Dr1 OS=Homo sapiens GN=DR1 PE=1 SV=1	0.2	1.52433e-42	2.65463e-24	2.24246e-11		E	RRKASSRLENLGIPEEELLRQQQELFAKARQ	3	823.035	0.31426
Q01658	117	Q01658	Q01658	Protein Dr1	DR1	>sp|Q01658|NC2B_HUMAN Protein Dr1 OS=Homo sapiens GN=DR1 PE=1 SV=1	0.2	1.52433e-42	2.65463e-24	2.24246e-11		E	RKASSRLENLGIPEEELLRQQQELFAKARQQ	3	823.035	0.31426
O95243;O95243-2;E9PEE4;O95243-3	263;263;263;263	O95243	O95243	Methyl-CpG-binding domain protein 4	MBD4	>sp|O95243|MBD4_HUMAN Methyl-CpG-binding domain protein 4 OS=Homo sapiens GN=MBD4 PE=1 SV=1;>sp|O95243-2|MBD4_HUMAN Isoform 2 of Methyl-CpG-binding domain protein 4 OS=Homo sapiens GN=MBD4;>tr|E9PEE4|E9PEE4_HUMAN Methyl-CpG-binding domain protein 4 OS=Homo	0.5	1.54057e-42	2.5194e-42	1.54057e-42	1	K	KGCRKSCSGFVQSDSKRESVCNKADAESEPV	2	949.842	0.30266
O95243;O95243-2;E9PEE4;O95243-3	261;261;261;261	O95243	O95243	Methyl-CpG-binding domain protein 4	MBD4	>sp|O95243|MBD4_HUMAN Methyl-CpG-binding domain protein 4 OS=Homo sapiens GN=MBD4 PE=1 SV=1;>sp|O95243-2|MBD4_HUMAN Isoform 2 of Methyl-CpG-binding domain protein 4 OS=Homo sapiens GN=MBD4;>tr|E9PEE4|E9PEE4_HUMAN Methyl-CpG-binding domain protein 4 OS=Homo	1	1.54057e-42	2.5194e-42	1.54057e-42	1	D	TKKGCRKSCSGFVQSDSKRESVCNKADAESE	2	871.792	0.05736
H0Y5T9;H0Y6K2;P25440;B0S7P1;P25440-2;F8VXF8;Q658Y7;H0YAU3;B0V073;H0Y665	595;595;589;589;589;469;469;116;589;116	H0Y5T9	H0Y5T9	Bromodomain-containing protein 2	BRD2	>tr|H0Y5T9|H0Y5T9_HUMAN Bromodomain-containing 2 (Fragment) OS=Homo sapiens GN=BRD2 PE=4 SV=1;>tr|H0Y6K2|H0Y6K2_HUMAN Bromodomain containing 2 (Fragment) OS=Homo sapiens GN=BRD2 PE=4 SV=1;>sp|P25440|BRD2_HUMAN Bromodomain-containing protein 2 OS=Homo sapie	1	1.54894e-42		1.67891e-28	1	K	KGPRAPRPPQPKKSKKASGSGGGSAALGPSG	3	893.036	0.43875
Q92804;Q92804-2;F5GWQ7	552;549;355	Q92804	Q92804	TATA-binding protein-associated factor 2N	TAF15	>sp|Q92804|RBP56_HUMAN TATA-binding protein-associated factor 2N OS=Homo sapiens GN=TAF15 PE=1 SV=1;>sp|Q92804-2|RBP56_HUMAN Isoform Short of TATA-binding protein-associated factor 2N OS=Homo sapiens GN=TAF15;>tr|F5GWQ7|F5GWQ7_HUMAN TAF15 RNA polymerase II	0.810524	1.99991e-42	4.4684e-54	5.77208e-69	1	D	GGSGYGGDRSGGYGGDRSGGGYGGDRGGGYG	2	1058.36	0.49751
Q92804;Q92804-2;F5GWQ7	553;550;356	Q92804	Q92804	TATA-binding protein-associated factor 2N	TAF15	>sp|Q92804|RBP56_HUMAN TATA-binding protein-associated factor 2N OS=Homo sapiens GN=TAF15 PE=1 SV=1;>sp|Q92804-2|RBP56_HUMAN Isoform Short of TATA-binding protein-associated factor 2N OS=Homo sapiens GN=TAF15;>tr|F5GWQ7|F5GWQ7_HUMAN TAF15 RNA polymerase II	0.333333	1.99991e-42	4.4684e-54	5.77208e-69		R	GSGYGGDRSGGYGGDRSGGGYGGDRGGGYGG	2	1058.36	0.29525
Q92804;Q92804-2;F5GWQ7	561;558;364	Q92804	Q92804	TATA-binding protein-associated factor 2N	TAF15	>sp|Q92804|RBP56_HUMAN TATA-binding protein-associated factor 2N OS=Homo sapiens GN=TAF15 PE=1 SV=1;>sp|Q92804-2|RBP56_HUMAN Isoform Short of TATA-binding protein-associated factor 2N OS=Homo sapiens GN=TAF15;>tr|F5GWQ7|F5GWQ7_HUMAN TAF15 RNA polymerase II	0.333333	1.99991e-42	4.4684e-54	5.77208e-69		D	SGGYGGDRSGGGYGGDRGGGYGGDRGGYGGK	2	1058.36	0.29525
Q8IYW5	242	Q8IYW5	Q8IYW5	E3 ubiquitin-protein ligase RNF168	RNF168	>sp|Q8IYW5|RN168_HUMAN E3 ubiquitin-protein ligase RNF168 OS=Homo sapiens GN=RNF168 PE=1 SV=1	0.5	2.05171e-42	7.9361e-13	7.91757e-33	1	E	KYLTPKSQFGSASHSEAVQEVRKDSVSKDID	3	753.962	0.37792
Q8IYW5	246	Q8IYW5	Q8IYW5	E3 ubiquitin-protein ligase RNF168	RNF168	>sp|Q8IYW5|RN168_HUMAN E3 ubiquitin-protein ligase RNF168 OS=Homo sapiens GN=RNF168 PE=1 SV=1	0.5	2.05171e-42	7.9361e-13	7.91757e-33	1	E	PKSQFGSASHSEAVQEVRKDSVSKDIDSSDR	3	753.962	0.37792
Q86W56;Q86W56-2;Q86W56-3	650;568;542	Q86W56	Q86W56	Poly(ADP-ribose) glycohydrolase	PARG	>sp|Q86W56|PARG_HUMAN Poly(ADP-ribose) glycohydrolase OS=Homo sapiens GN=PARG PE=1 SV=1;>sp|Q86W56-2|PARG_HUMAN Isoform 2 of Poly(ADP-ribose) glycohydrolase OS=Homo sapiens GN=PARG;>sp|Q86W56-3|PARG_HUMAN Isoform 3 of Poly(ADP-ribose) glycohydrolase OS=Hom	0.967752	2.11191e-42	1.00293e-23		1	K	ANAFFCTFPRRNAKMKSEYSSYPDINFNRLF	3	797.971	-0.34586
Q86W56;Q86W56-2;Q86W56-3	652;570;544	Q86W56	Q86W56	Poly(ADP-ribose) glycohydrolase	PARG	>sp|Q86W56|PARG_HUMAN Poly(ADP-ribose) glycohydrolase OS=Homo sapiens GN=PARG PE=1 SV=1;>sp|Q86W56-2|PARG_HUMAN Isoform 2 of Poly(ADP-ribose) glycohydrolase OS=Homo sapiens GN=PARG;>sp|Q86W56-3|PARG_HUMAN Isoform 3 of Poly(ADP-ribose) glycohydrolase OS=Hom	0.333333	2.11191e-42	1.00293e-23			E	AFFCTFPRRNAKMKSEYSSYPDINFNRLFEG	3	797.971	1.1747
Q86W56;Q86W56-2;Q86W56-3	658;576;550	Q86W56	Q86W56	Poly(ADP-ribose) glycohydrolase	PARG	>sp|Q86W56|PARG_HUMAN Poly(ADP-ribose) glycohydrolase OS=Homo sapiens GN=PARG PE=1 SV=1;>sp|Q86W56-2|PARG_HUMAN Isoform 2 of Poly(ADP-ribose) glycohydrolase OS=Homo sapiens GN=PARG;>sp|Q86W56-3|PARG_HUMAN Isoform 3 of Poly(ADP-ribose) glycohydrolase OS=Hom	0.333333	2.11191e-42	1.00293e-23			D	PRRNAKMKSEYSSYPDINFNRLFEGRSSRKP	3	797.971	1.1747
F5GX68;P26358	148;148	F5GX68	F5GX68	Cytosine-specific methyltransferase;DNA (cytosine-5)-methyltransferase 1	DNMT1	>tr|F5GX68|F5GX68_HUMAN Cytosine-specific methyltransferase OS=Homo sapiens GN=DNMT1 PE=3 SV=1;>sp|P26358|DNMT1_HUMAN DNA (cytosine-5)-methyltransferase 1 OS=Homo sapiens GN=DNMT1 PE=1 SV=2	0.52079	2.32803e-42	4.499e-42	4.53532e-32	1	K	SKPRTPRRSKSDGEAKPEPSPSPRITRKSTR	3	737.298	-0.47846
F5GX68;P26358	144;144	F5GX68	F5GX68	Cytosine-specific methyltransferase;DNA (cytosine-5)-methyltransferase 1	DNMT1	>tr|F5GX68|F5GX68_HUMAN Cytosine-specific methyltransferase OS=Homo sapiens GN=DNMT1 PE=3 SV=1;>sp|P26358|DNMT1_HUMAN DNA (cytosine-5)-methyltransferase 1 OS=Homo sapiens GN=DNMT1 PE=1 SV=2	0.505432	2.32803e-42	4.499e-42	4.53532e-32	1	D	PKPLSKPRTPRRSKSDGEAKPEPSPSPRITR	2	997.88	0.19137
F5GX68;P26358	146;146	F5GX68	F5GX68	Cytosine-specific methyltransferase;DNA (cytosine-5)-methyltransferase 1	DNMT1	>tr|F5GX68|F5GX68_HUMAN Cytosine-specific methyltransferase OS=Homo sapiens GN=DNMT1 PE=3 SV=1;>sp|P26358|DNMT1_HUMAN DNA (cytosine-5)-methyltransferase 1 OS=Homo sapiens GN=DNMT1 PE=1 SV=2	0.447672	2.32803e-42	4.499e-42	4.53532e-32		E	PLSKPRTPRRSKSDGEAKPEPSPSPRITRKS	2	997.88	-2.0013
F5GX68;P26358	150;150	F5GX68	F5GX68	Cytosine-specific methyltransferase;DNA (cytosine-5)-methyltransferase 1	DNMT1	>tr|F5GX68|F5GX68_HUMAN Cytosine-specific methyltransferase OS=Homo sapiens GN=DNMT1 PE=3 SV=1;>sp|P26358|DNMT1_HUMAN DNA (cytosine-5)-methyltransferase 1 OS=Homo sapiens GN=DNMT1 PE=1 SV=2	0.426832	2.32803e-42	4.499e-42	4.53532e-32		E	PRTPRRSKSDGEAKPEPSPSPRITRKSTRQT	3	737.298	0.031757
Q69YH5;E9PEI0	624;609	Q69YH5	Q69YH5	Cell division cycle-associated protein 2	CDCA2	>sp|Q69YH5|CDCA2_HUMAN Cell division cycle-associated protein 2 OS=Homo sapiens GN=CDCA2 PE=1 SV=2;>tr|E9PEI0|E9PEI0_HUMAN Cell division cycle-associated 2 OS=Homo sapiens GN=CDCA2 PE=4 SV=1	0.452553	3.20171e-42	1.76182e-31	1.03996e-31		E	IRRLGSGYFSSNGKLEEVKTPKNPVKRKDLL	3	804.68	0.33862
Q69YH5;E9PEI0	625;610	Q69YH5	Q69YH5	Cell division cycle-associated protein 2	CDCA2	>sp|Q69YH5|CDCA2_HUMAN Cell division cycle-associated protein 2 OS=Homo sapiens GN=CDCA2 PE=1 SV=2;>tr|E9PEI0|E9PEI0_HUMAN Cell division cycle-associated 2 OS=Homo sapiens GN=CDCA2 PE=4 SV=1	0.452553	3.20171e-42	1.76182e-31	1.03996e-31		E	RRLGSGYFSSNGKLEEVKTPKNPVKRKDLLR	3	804.68	0.33862
Q69YH5;E9PEI0	622;607	Q69YH5	Q69YH5	Cell division cycle-associated protein 2	CDCA2	>sp|Q69YH5|CDCA2_HUMAN Cell division cycle-associated protein 2 OS=Homo sapiens GN=CDCA2 PE=1 SV=2;>tr|E9PEI0|E9PEI0_HUMAN Cell division cycle-associated 2 OS=Homo sapiens GN=CDCA2 PE=4 SV=1	0.333333	3.20171e-42		1.03996e-31		K	PSIRRLGSGYFSSNGKLEEVKTPKNPVKRKD	3	752.647	-0.18781
Q68D10;Q68D10-2	532;532	Q68D10	Q68D10	Protein SPT2 homolog	SPTY2D1	>sp|Q68D10|SPT2_HUMAN Protein SPT2 homolog OS=Homo sapiens GN=SPTY2D1 PE=1 SV=3;>sp|Q68D10-2|SPT2_HUMAN Isoform 2 of Protein SPT2 homolog OS=Homo sapiens GN=SPTY2D1	0.5	3.21939e-42	1.024e-49	5.74374e-37	1	K	SLGPGQTVSSSGPTIKPKCTVVSETISSKNI	4	866.413	0.054065
Q9ULW0;Q96RR5	305;305	Q9ULW0	Q9ULW0	Targeting protein for Xklp2	TPX2	>sp|Q9ULW0|TPX2_HUMAN Targeting protein for Xklp2 OS=Homo sapiens GN=TPX2 PE=1 SV=2;>tr|Q96RR5|Q96RR5_HUMAN Hepatocellular carcinoma-associated antigen 90 OS=Homo sapiens GN=HCA90 PE=2 SV=1	1	3.83942e-42	2.56197e-07	1.24698e-31	1	K	HPSSPARVTKGCTIVKPFNLSQGKKRTFDET	2	1045.44	0.23402
Q07666;Q07666-3;E7ET98;Q07666-2	22;22;22;22	Q07666	Q07666	KH domain-containing, RNA-binding, signal transduction-associated protein 1	KHDRBS1	>sp|Q07666|KHDR1_HUMAN KH domain-containing, RNA-binding, signal transduction-associated protein 1 OS=Homo sapiens GN=KHDRBS1 PE=1 SV=1;>sp|Q07666-3|KHDR1_HUMAN Isoform 3 of KH domain-containing, RNA-binding, signal transduction-associated protein 1 OS=Hom	1	4.11011e-42	2.84373e-43	1.57812e-42	1	D	PAARMSRSSGRSGSMDPSGAHPSVRQTPSRQ	4	482.178	-0.87558
O96028-5	625	O96028-5	O96028-5			>sp|O96028-5|NSD2_HUMAN Isoform 5 of Probable histone-lysine N-methyltransferase NSD2 OS=Homo sapiens GN=WHSC1	0.5	4.89766e-42	1.24146e-15	1.24146e-15	1	E	ALGFSKSSSPSASLTENEVK___________	2	988.88	-1.1313
O96028-5	627	O96028-5	O96028-5			>sp|O96028-5|NSD2_HUMAN Isoform 5 of Probable histone-lysine N-methyltransferase NSD2 OS=Homo sapiens GN=WHSC1	0.5	4.89766e-42	1.24146e-15	1.24146e-15	1	E	GFSKSSSPSASLTENEVK_____________	2	988.88	-1.1313
Q8NEF9	339	Q8NEF9	Q8NEF9	Serum response factor-binding protein 1	SRFBP1	>sp|Q8NEF9|SRFB1_HUMAN Serum response factor-binding protein 1 OS=Homo sapiens GN=SRFBP1 PE=1 SV=1	0.873937	6.27463e-42	1.23967e-22	5.81458e-42	1	K	GDTRNDKIKPSTETRKLESVFFHSLSGSKSS	3	702.969	-0.12816
P22061-2;P22061;B7Z972;F8WAX2;F8WAV5;F8WDT3	12;12;12;70;70;70	P22061-2	P22061-2	Protein-L-isoaspartate(D-aspartate) O-methyltransferase;Protein-L-isoaspartate O-methyltransferase	PCMT1	>sp|P22061-2|PIMT_HUMAN Isoform 2 of Protein-L-isoaspartate(D-aspartate) O-methyltransferase OS=Homo sapiens GN=PCMT1;>sp|P22061|PIMT_HUMAN Protein-L-isoaspartate(D-aspartate) O-methyltransferase OS=Homo sapiens GN=PCMT1 PE=1 SV=4;>tr|B7Z972|B7Z972_HUMAN P	1	1.31353e-41	5.61487e-11	1.89183e-22	1	E	____MAWKSGGASHSELIHNLRKNGIIKTDK	3	673.609	0.25676
P22061-2;P22061;B7Z972;F8WAX2;F8WAV5;F8WDT3	18;18;18;76;76;76	P22061-2	P22061-2	Protein-L-isoaspartate(D-aspartate) O-methyltransferase;Protein-L-isoaspartate O-methyltransferase	PCMT1	>sp|P22061-2|PIMT_HUMAN Isoform 2 of Protein-L-isoaspartate(D-aspartate) O-methyltransferase OS=Homo sapiens GN=PCMT1;>sp|P22061|PIMT_HUMAN Protein-L-isoaspartate(D-aspartate) O-methyltransferase OS=Homo sapiens GN=PCMT1 PE=1 SV=4;>tr|B7Z972|B7Z972_HUMAN P	0.89974	1.31353e-41	5.61487e-11	0.000684556	1	R	WKSGGASHSELIHNLRKNGIIKTDKVFEVML	4	537.482	0.20358
P09874	521	P09874	P09874	Poly [ADP-ribose] polymerase 1	PARP1	>sp|P09874|PARP1_HUMAN Poly [ADP-ribose] polymerase 1 OS=Homo sapiens GN=PARP1 PE=1 SV=4	0.429545	1.32399e-40				K	KSKGQVKEEGINKSEKRMKLTLKGGAAVDPD	2	865.843	2.9333
P35637;P35637-2;E7EUX0;B4DR70	472;471;470;401	P35637	P35637	RNA-binding protein FUS	FUS	>sp|P35637|FUS_HUMAN RNA-binding protein FUS OS=Homo sapiens GN=FUS PE=1 SV=1;>sp|P35637-2|FUS_HUMAN Isoform Short of RNA-binding protein FUS OS=Homo sapiens GN=FUS;>tr|E7EUX0|E7EUX0_HUMAN Uncharacterized protein OS=Homo sapiens GN=FUS PE=4 SV=1;>tr|B4DR70	0.2	3.49468e-40	7.63507e-07			R	GGPGGSHMGGNYGDDRRGGRGGYDRGGYRGR	4	738.289	-0.33173
H0Y5T9;H0Y6K2;P25440;B0S7P1;P25440-2;F8VXF8;Q658Y7;H0YAU3;B0V073;H0Y665	620;620;614;614;614;494;494;141;614;141	H0Y5T9	H0Y5T9	Bromodomain-containing protein 2	BRD2	>tr|H0Y5T9|H0Y5T9_HUMAN Bromodomain-containing 2 (Fragment) OS=Homo sapiens GN=BRD2 PE=4 SV=1;>tr|H0Y6K2|H0Y6K2_HUMAN Bromodomain containing 2 (Fragment) OS=Homo sapiens GN=BRD2 PE=4 SV=1;>sp|P25440|BRD2_HUMAN Bromodomain-containing protein 2 OS=Homo sapie	1	4.00491e-40	1.78419e-34	1.77643e-34	1	K	ALGPSGFGPSGGSGTKLPKKATKTAPPALPT	3	963.081	-0.045971
Q9GZR7;G3V529;Q4V9L5;F5GYL3;F5H4V3;E7ETZ2	827;784;772;577;453;455	Q9GZR7	Q9GZR7	ATP-dependent RNA helicase DDX24	DDX24	>sp|Q9GZR7|DDX24_HUMAN ATP-dependent RNA helicase DDX24 OS=Homo sapiens GN=DDX24 PE=1 SV=1;>tr|G3V529|G3V529_HUMAN DEAD (Asp-Glu-Ala-Asp) box polypeptide 24 OS=Homo sapiens GN=DDX24 PE=3 SV=1;>tr|Q4V9L5|Q4V9L5_HUMAN DDX24 protein OS=Homo sapiens GN=DDX24 P	1	5.4069e-40	9.89459e-42	7.4248e-48	1	E	QSGKPPLLVSAPSKSESALSCLSKQKKKKTK	2	811.794	1.0922
Q9GZR7;G3V529;Q4V9L5;F5GYL3;F5H4V3;E7ETZ2	825;782;770;575;451;453	Q9GZR7	Q9GZR7	ATP-dependent RNA helicase DDX24	DDX24	>sp|Q9GZR7|DDX24_HUMAN ATP-dependent RNA helicase DDX24 OS=Homo sapiens GN=DDX24 PE=1 SV=1;>tr|G3V529|G3V529_HUMAN DEAD (Asp-Glu-Ala-Asp) box polypeptide 24 OS=Homo sapiens GN=DDX24 PE=3 SV=1;>tr|Q4V9L5|Q4V9L5_HUMAN DDX24 protein OS=Homo sapiens GN=DDX24 P	0.25	5.4069e-40	9.89459e-42	7.4248e-48		K	PTQSGKPPLLVSAPSKSESALSCLSKQKKKK	4	901.427	-0.25711
Q9BW71;Q9BW71-2	494;181	Q9BW71	Q9BW71	HIRA-interacting protein 3	HIRIP3	>sp|Q9BW71|HIRP3_HUMAN HIRA-interacting protein 3 OS=Homo sapiens GN=HIRIP3 PE=1 SV=3;>sp|Q9BW71-2|HIRP3_HUMAN Isoform 2 of HIRA-interacting protein 3 OS=Homo sapiens GN=HIRIP3	0.833867	1.07034e-39	1.06036e-16	1.43602e-24	1	D	ALKEQREEAAEVASLDVANIISGSGRPRRRT	3	1065.81	0.26486
Q9BW71;Q9BW71-2	484;171	Q9BW71	Q9BW71	HIRA-interacting protein 3	HIRIP3	>sp|Q9BW71|HIRP3_HUMAN HIRA-interacting protein 3 OS=Homo sapiens GN=HIRIP3 PE=1 SV=3;>sp|Q9BW71-2|HIRP3_HUMAN Isoform 2 of HIRA-interacting protein 3 OS=Homo sapiens GN=HIRIP3	0.193727	1.07034e-39	1.06036e-16	1.43602e-24		R	KGTPSLGKCRALKEQREEAAEVASLDVANII	3	1065.81	1.2194
Q9BW71;Q9BW71-2	485;172	Q9BW71	Q9BW71	HIRA-interacting protein 3	HIRIP3	>sp|Q9BW71|HIRP3_HUMAN HIRA-interacting protein 3 OS=Homo sapiens GN=HIRIP3 PE=1 SV=3;>sp|Q9BW71-2|HIRP3_HUMAN Isoform 2 of HIRA-interacting protein 3 OS=Homo sapiens GN=HIRIP3	0.193727	1.07034e-39	1.06036e-16	1.43602e-24		E	GTPSLGKCRALKEQREEAAEVASLDVANIIS	3	1065.81	1.2194
Q9BW71;Q9BW71-2	486;173	Q9BW71	Q9BW71	HIRA-interacting protein 3	HIRIP3	>sp|Q9BW71|HIRP3_HUMAN HIRA-interacting protein 3 OS=Homo sapiens GN=HIRIP3 PE=1 SV=3;>sp|Q9BW71-2|HIRP3_HUMAN Isoform 2 of HIRA-interacting protein 3 OS=Homo sapiens GN=HIRIP3	0.193727	1.07034e-39	1.06036e-16	1.43602e-24		E	TPSLGKCRALKEQREEAAEVASLDVANIISG	3	1065.81	1.2194
Q9BW71;Q9BW71-2	489;176	Q9BW71	Q9BW71	HIRA-interacting protein 3	HIRIP3	>sp|Q9BW71|HIRP3_HUMAN HIRA-interacting protein 3 OS=Homo sapiens GN=HIRIP3 PE=1 SV=3;>sp|Q9BW71-2|HIRP3_HUMAN Isoform 2 of HIRA-interacting protein 3 OS=Homo sapiens GN=HIRIP3	0.159313	1.07034e-39	1.06036e-16	1.43602e-24		E	LGKCRALKEQREEAAEVASLDVANIISGSGR	4	799.608	0.088283
Q9BVI4	86	Q9BVI4	Q9BVI4	Nucleolar complex protein 4 homolog	NOC4L	>sp|Q9BVI4|NOC4L_HUMAN Nucleolar complex protein 4 homolog OS=Homo sapiens GN=NOC4L PE=1 SV=1	0.626143	1.64024e-39	2.12626e-38	2.14821e-38	1	R	LPSEEMVMTGSQGATRKYKVWMRHRYHSCCN	3	1031.77	-0.20306
Q14676;E9PGY5;Q14676-2;E7EVA7;F8VV34;Q14676-3;F8VU38;F8VZP8;F8W1C2	1747;1483;1483;1460;1460;1460;1313;1313;1313	Q14676	Q14676	Mediator of DNA damage checkpoint protein 1	MDC1	>sp|Q14676|MDC1_HUMAN Mediator of DNA damage checkpoint protein 1 OS=Homo sapiens GN=MDC1 PE=1 SV=3;>tr|E9PGY5|E9PGY5_HUMAN Uncharacterized protein OS=Homo sapiens GN=MDC1 PE=4 SV=1;>sp|Q14676-2|MDC1_HUMAN Isoform 2 of Mediator of DNA damage checkpoint pro	0.489239	4.69696e-39		3.07399e-30		E	SLAAPIDHKPCSAPLEPKSQASRNQRWGAVR	4	735.575	0.078193
Q14676;E9PGY5;Q14676-2;E7EVA7;F8VV34;Q14676-3;F8VU38;F8VZP8;F8W1C2	1740;1476;1476;1453;1453;1453;1306;1306;1306	Q14676	Q14676	Mediator of DNA damage checkpoint protein 1	MDC1	>sp|Q14676|MDC1_HUMAN Mediator of DNA damage checkpoint protein 1 OS=Homo sapiens GN=MDC1 PE=1 SV=3;>tr|E9PGY5|E9PGY5_HUMAN Uncharacterized protein OS=Homo sapiens GN=MDC1 PE=4 SV=1;>sp|Q14676-2|MDC1_HUMAN Isoform 2 of Mediator of DNA damage checkpoint pro	0.333333	4.69696e-39		3.07399e-30		K	RAAGNPGSLAAPIDHKPCSAPLEPKSQASRN	3	980.431	0.564
Q14676;E9PGY5;Q14676-2;E7EVA7;F8VV34;Q14676-3;F8VU38;F8VZP8;F8W1C2	1738;1474;1474;1451;1451;1451;1304;1304;1304	Q14676	Q14676	Mediator of DNA damage checkpoint protein 1	MDC1	>sp|Q14676|MDC1_HUMAN Mediator of DNA damage checkpoint protein 1 OS=Homo sapiens GN=MDC1 PE=1 SV=3;>tr|E9PGY5|E9PGY5_HUMAN Uncharacterized protein OS=Homo sapiens GN=MDC1 PE=4 SV=1;>sp|Q14676-2|MDC1_HUMAN Isoform 2 of Mediator of DNA damage checkpoint pro	0.333333	4.69696e-39		3.07399e-30		D	RQRAAGNPGSLAAPIDHKPCSAPLEPKSQAS	3	980.431	0.564
Q9HCK8;Q9HCK8-2	426;147	Q9HCK8	Q9HCK8	Chromodomain-helicase-DNA-binding protein 8	CHD8	>sp|Q9HCK8|CHD8_HUMAN Chromodomain-helicase-DNA-binding protein 8 OS=Homo sapiens GN=CHD8 PE=1 SV=5;>sp|Q9HCK8-2|CHD8_HUMAN Isoform 2 of Chromodomain-helicase-DNA-binding protein 8 OS=Homo sapiens GN=CHD8	1	2.43328e-38		1.99808e-23	1	E	GASSGLSVVKVLSASEVAALSSPASSAPHSG	3	884.384	0.24105
Q59FJ7;P48730;P48730-2;B4DIJ9	231;339;339;228	Q59FJ7	Q59FJ7	Casein kinase I isoform delta	CSNK1D	>tr|Q59FJ7|Q59FJ7_HUMAN Casein kinase 1, delta (Fragment) OS=Homo sapiens GN=CSNK1D PE=2 SV=1;>sp|P48730|KC1D_HUMAN Casein kinase I isoform delta OS=Homo sapiens GN=CSNK1D PE=1 SV=2;>sp|P48730-2|KC1D_HUMAN Isoform 2 of Casein kinase I isoform delta OS=Homo	0.94916	9.04634e-38	2.82826e-38	7.53274e-48	1	E	RGLPSTASGRLRGTQEVAPPTPLTPTSHTAN	4	915.156	-0.52093
Q59FJ7;P48730;P48730-2;B4DIJ9	227;335;335;224	Q59FJ7	Q59FJ7	Casein kinase I isoform delta	CSNK1D	>tr|Q59FJ7|Q59FJ7_HUMAN Casein kinase 1, delta (Fragment) OS=Homo sapiens GN=CSNK1D PE=2 SV=1;>sp|P48730|KC1D_HUMAN Casein kinase I isoform delta OS=Homo sapiens GN=CSNK1D PE=1 SV=2;>sp|P48730-2|KC1D_HUMAN Isoform 2 of Casein kinase I isoform delta OS=Homo	0.432666	9.04634e-38	2.82826e-38	7.53274e-48		R	NPATRGLPSTASGRLRGTQEVAPPTPLTPTS	4	982.453	0.39811
Q59FJ7;P48730;P48730-2;B4DIJ9	250;358;358;247	Q59FJ7	Q59FJ7	Casein kinase I isoform delta	CSNK1D	>tr|Q59FJ7|Q59FJ7_HUMAN Casein kinase 1, delta (Fragment) OS=Homo sapiens GN=CSNK1D PE=2 SV=1;>sp|P48730|KC1D_HUMAN Casein kinase I isoform delta OS=Homo sapiens GN=CSNK1D PE=1 SV=2;>sp|P48730-2|KC1D_HUMAN Isoform 2 of Casein kinase I isoform delta OS=Homo	0.25	9.04634e-38	2.82826e-38	7.53274e-48		R	PTPLTPTSHTANTSPRPVSGMERERKVSMRL	4	982.453	0.11741
Q59FJ7;P48730;P48730-2;B4DIJ9	256;364;364;253	Q59FJ7	Q59FJ7	Casein kinase I isoform delta	CSNK1D	>tr|Q59FJ7|Q59FJ7_HUMAN Casein kinase 1, delta (Fragment) OS=Homo sapiens GN=CSNK1D PE=2 SV=1;>sp|P48730|KC1D_HUMAN Casein kinase I isoform delta OS=Homo sapiens GN=CSNK1D PE=1 SV=2;>sp|P48730-2|KC1D_HUMAN Isoform 2 of Casein kinase I isoform delta OS=Homo	0.25	9.04634e-38	2.82826e-38	7.53274e-48		E	TSHTANTSPRPVSGMERERKVSMRLHRGAPV	4	982.453	0.11741
Q15059;B4DS09	671;350	Q15059	Q15059	Bromodomain-containing protein 3	BRD3	>sp|Q15059|BRD3_HUMAN Bromodomain-containing protein 3 OS=Homo sapiens GN=BRD3 PE=1 SV=1;>tr|B4DS09|B4DS09_HUMAN Bromodomain containing 3 OS=Homo sapiens GN=BRD3 PE=2 SV=1	0.871592	2.25754e-37	2.45947e-37	1.24327e-43	1	R	SKEELAQEKKKELEKRLQDVSGQLSSSKKPA	2	973.406	0.68345
Q9NVN8;A8MX10	522;521	Q9NVN8	Q9NVN8	Guanine nucleotide-binding protein-like 3-like protein	GNL3L	>sp|Q9NVN8|GNL3L_HUMAN Guanine nucleotide-binding protein-like 3-like protein OS=Homo sapiens GN=GNL3L PE=1 SV=1;>tr|A8MX10|A8MX10_HUMAN Uncharacterized protein OS=Homo sapiens GN=GNL3L PE=4 SV=1	0.333333	3.92204e-37	1.43701e-43	4.78333e-43		R	HRPKSNSMVDVCSVDRRSVLQRIMETDPLQQ	3	689.255	-0.38867
Q9NVN8;A8MX10	516;515	Q9NVN8	Q9NVN8	Guanine nucleotide-binding protein-like 3-like protein	GNL3L	>sp|Q9NVN8|GNL3L_HUMAN Guanine nucleotide-binding protein-like 3-like protein OS=Homo sapiens GN=GNL3L PE=1 SV=1;>tr|A8MX10|A8MX10_HUMAN Uncharacterized protein OS=Homo sapiens GN=GNL3L PE=4 SV=1	0.333333	3.92204e-37	1.43701e-43	4.78333e-43		D	AKRNVDHRPKSNSMVDVCSVDRRSVLQRIME	3	689.255	-0.38867
Q9NVN8;A8MX10	521;520	Q9NVN8	Q9NVN8	Guanine nucleotide-binding protein-like 3-like protein	GNL3L	>sp|Q9NVN8|GNL3L_HUMAN Guanine nucleotide-binding protein-like 3-like protein OS=Homo sapiens GN=GNL3L PE=1 SV=1;>tr|A8MX10|A8MX10_HUMAN Uncharacterized protein OS=Homo sapiens GN=GNL3L PE=4 SV=1	0.333333	3.92204e-37	1.43701e-43	4.78333e-43		D	DHRPKSNSMVDVCSVDRRSVLQRIMETDPLQ	3	689.255	-0.38867
C9J4C3;P11388-4;C9J5P2;P11388-3;P11388-2;P11388	1459;1459;1415;1414;1404;1378	C9J4C3	C9J4C3	DNA topoisomerase 2;DNA topoisomerase 2;DNA topoisomerase 2-alpha	TOP2A	>tr|C9J4C3|C9J4C3_HUMAN DNA topoisomerase 2 OS=Homo sapiens GN=TOP2A PE=3 SV=1;>sp|P11388-4|TOP2A_HUMAN Isoform 4 of DNA topoisomerase 2-alpha OS=Homo sapiens GN=TOP2A;>tr|C9J5P2|C9J5P2_HUMAN DNA topoisomerase 2 OS=Homo sapiens GN=TOP2A PE=3 SV=1;>sp|P1138	0.475518	4.52186e-37	2.3742e-32	6.91874e-17		D	KLSNKELKPQKSVVSDLEADDVKGSVPLSSS	2	909.348	0.097002
C9J4C3;P11388-4;C9J5P2;P11388-3;P11388-2;P11388	1461;1461;1417;1416;1406;1380	C9J4C3	C9J4C3	DNA topoisomerase 2;DNA topoisomerase 2;DNA topoisomerase 2-alpha	TOP2A	>tr|C9J4C3|C9J4C3_HUMAN DNA topoisomerase 2 OS=Homo sapiens GN=TOP2A PE=3 SV=1;>sp|P11388-4|TOP2A_HUMAN Isoform 4 of DNA topoisomerase 2-alpha OS=Homo sapiens GN=TOP2A;>tr|C9J5P2|C9J5P2_HUMAN DNA topoisomerase 2 OS=Homo sapiens GN=TOP2A PE=3 SV=1;>sp|P1138	0.25	4.52186e-37	2.3742e-32	6.91874e-17		E	SNKELKPQKSVVSDLEADDVKGSVPLSSSPP	2	909.348	0.074356
C9J4C3;P11388-4;C9J5P2;P11388-3;P11388-2;P11388	1463;1463;1419;1418;1408;1382	C9J4C3	C9J4C3	DNA topoisomerase 2;DNA topoisomerase 2;DNA topoisomerase 2-alpha	TOP2A	>tr|C9J4C3|C9J4C3_HUMAN DNA topoisomerase 2 OS=Homo sapiens GN=TOP2A PE=3 SV=1;>sp|P11388-4|TOP2A_HUMAN Isoform 4 of DNA topoisomerase 2-alpha OS=Homo sapiens GN=TOP2A;>tr|C9J5P2|C9J5P2_HUMAN DNA topoisomerase 2 OS=Homo sapiens GN=TOP2A PE=3 SV=1;>sp|P1138	0.25	4.52186e-37	2.3742e-32	6.91874e-17		D	KELKPQKSVVSDLEADDVKGSVPLSSSPPAT	2	909.348	0.074356
C9J4C3;P11388-4;C9J5P2;P11388-3;P11388-2;P11388	1464;1464;1420;1419;1409;1383	C9J4C3	C9J4C3	DNA topoisomerase 2;DNA topoisomerase 2;DNA topoisomerase 2-alpha	TOP2A	>tr|C9J4C3|C9J4C3_HUMAN DNA topoisomerase 2 OS=Homo sapiens GN=TOP2A PE=3 SV=1;>sp|P11388-4|TOP2A_HUMAN Isoform 4 of DNA topoisomerase 2-alpha OS=Homo sapiens GN=TOP2A;>tr|C9J5P2|C9J5P2_HUMAN DNA topoisomerase 2 OS=Homo sapiens GN=TOP2A PE=3 SV=1;>sp|P1138	0.25	4.52186e-37	2.3742e-32	6.91874e-17		D	ELKPQKSVVSDLEADDVKGSVPLSSSPPATH	2	909.348	0.074356
Q8IXZ2	210	Q8IXZ2	Q8IXZ2	Zinc finger CCCH domain-containing protein 3	ZC3H3	>sp|Q8IXZ2|ZC3H3_HUMAN Zinc finger CCCH domain-containing protein 3 OS=Homo sapiens GN=ZC3H3 PE=1 SV=3	1	8.48697e-37	1.71513e-36	7.12894e-37	1	D	EPGKPRMVKSVGSVGDSPREPRRTVSESVIA	2	751.271	0.45763
Q8IXZ2	213	Q8IXZ2	Q8IXZ2	Zinc finger CCCH domain-containing protein 3	ZC3H3	>sp|Q8IXZ2|ZC3H3_HUMAN Zinc finger CCCH domain-containing protein 3 OS=Homo sapiens GN=ZC3H3 PE=1 SV=3	0.333333	8.48697e-37	1.71513e-36	7.12894e-37		R	KPRMVKSVGSVGDSPREPRRTVSESVIAVKA	2	942.37	0.00072205
Q8IXZ2	214	Q8IXZ2	Q8IXZ2	Zinc finger CCCH domain-containing protein 3	ZC3H3	>sp|Q8IXZ2|ZC3H3_HUMAN Zinc finger CCCH domain-containing protein 3 OS=Homo sapiens GN=ZC3H3 PE=1 SV=3	0.333333	8.48697e-37	1.71513e-36	7.12894e-37		E	PRMVKSVGSVGDSPREPRRTVSESVIAVKAS	2	942.37	0.00072205
P23025;F2Z2T2	46;46	P23025	P23025	DNA repair protein complementing XP-A cells	XPA	>sp|P23025|XPA_HUMAN DNA repair protein complementing XP-A cells OS=Homo sapiens GN=XPA PE=1 SV=1;>tr|F2Z2T2|F2Z2T2_HUMAN Xeroderma pigmentosum, complementation group A OS=Homo sapiens GN=XPA PE=4 SV=1	1	8.57889e-37		0.0863874	1	R	KRQRALMLRQARLAARPYSATAAAATGGMAN	3	845.036	-0.82934
P09874	513	P09874	P09874	Poly [ADP-ribose] polymerase 1	PARP1	>sp|P09874|PARP1_HUMAN Poly [ADP-ribose] polymerase 1 OS=Homo sapiens GN=PARP1 PE=1 SV=4	0.566013	1.02199e-36	1.93871e-36	3.48274e-15	1	E	KSGAALSKKSKGQVKEEGINKSEKRMKLTLK	2	787.792	0.12481
P09874	512	P09874	P09874	Poly [ADP-ribose] polymerase 1	PARP1	>sp|P09874|PARP1_HUMAN Poly [ADP-ribose] polymerase 1 OS=Homo sapiens GN=PARP1 PE=1 SV=4	0.25	1.02199e-36	1.93871e-36	3.48274e-15		K	GKSGAALSKKSKGQVKEEGINKSEKRMKLTL	3	619.931	-0.65693
P09874	514	P09874	P09874	Poly [ADP-ribose] polymerase 1	PARP1	>sp|P09874|PARP1_HUMAN Poly [ADP-ribose] polymerase 1 OS=Homo sapiens GN=PARP1 PE=1 SV=4	0.25	1.02199e-36	1.93871e-36	3.48274e-15		E	SGAALSKKSKGQVKEEGINKSEKRMKLTLKG	3	619.931	-0.65693
P09874	520	P09874	P09874	Poly [ADP-ribose] polymerase 1	PARP1	>sp|P09874|PARP1_HUMAN Poly [ADP-ribose] polymerase 1 OS=Homo sapiens GN=PARP1 PE=1 SV=4	0.761012	1.02199e-36	1.93871e-36	8.22694e-06	1	E	KKSKGQVKEEGINKSEKRMKLTLKGGAAVDP	2	993.914	-0.40837
P09874	518	P09874	P09874	Poly [ADP-ribose] polymerase 1	PARP1	>sp|P09874|PARP1_HUMAN Poly [ADP-ribose] polymerase 1 OS=Homo sapiens GN=PARP1 PE=1 SV=4	0.497376	1.02199e-36	1.93871e-36	8.22694e-06		K	LSKKSKGQVKEEGINKSEKRMKLTLKGGAAV	2	787.792	-1.7256
Q5T686	146	Q5T686	Q5T686	Arginine vasopressin-induced protein 1	AVPI1	>sp|Q5T686|AVPI1_HUMAN Arginine vasopressin-induced protein 1 OS=Homo sapiens GN=AVPI1 PE=2 SV=3	1	1.59984e-36	1.83e-36	5.02442e-32	1	R	RNWRKSGPTSYLHQIRH______________	3	646.263	0.23018
[truncated: 1,662 more rows]
