# Supplementary material for: Proteome-wide identification of the endogenous ADP-ribosylome of mammalian cells and tissue
Source: Nat Commun. 2016 Sep 30;7:12917. doi: 10.1038/ncomms12917 (PMC5056437; doi:10.1038/ncomms12917)
Supplement: Supplementary Data 2 — Identified ADP-ribosylation sites in HeLa cells with ETD fragmentation. List of all identified ADP-ribosylation sites with a localization probability of more than 0.60 identified using ETD fragmentation in HeLa cells. Table is provided as an Excel file in the online additional supplementary materials. [file ncomms12917-s3.xlsx]

## Sheet: Localization score >0.60
Proteins	Positions within proteins	Protein names	Gene names	Localization prob	PEP	Score	Amino acid	Sequence window	Modified sequence	Charge	m/z	Mass error [ppm]
P10412	3	Histone H1.4	HIST1H1E	1	0.000151336	198.72	E	_____________MSETAPAAPAAPAPAEKT	_(ac)SE(pa)TAPAAPAAPAPAEK_	3	687.945	0.070972
Q9UEE9	220	Craniofacial development protein 1	CFDP1	1	0.000532242	179.51	R	VPSALPSLPAGSGLKRSSGMSSLLGKIGAKK	_R(pa)SSGM(ox)SSLLGK_	3	560.555	0.079925
Q5JXX1	26	Mortality factor 4-like protein 2	MORF4L2	1	0.000412201	208.6	R	RGQQSAEEENFKKPTRSNMQRSKMRGASSGK	_KPTR(pa)SNM(ox)QR_	3	558.887	-0.33187
G3V4W0	147	Heterogeneous nuclear ribonucleoproteins C1/C2	HNRNPC	1	0.000576791	252.49	R	PPPPIARAVVPSKRQRVSGNTSRRGKSGFNS	_RQR(pa)VSGNTSR_	3	567.9	0.26366
Q9H6F5	253	Coiled-coil domain-containing protein 86	CCDC86	1	0.000607842	162.88	R	GKPKSGRVWKDRSKKRFSQMLQDKPLRTSWQ	_R(pa)FSQMLQDK_	3	565.22	-0.033074
Q08945	645	FACT complex subunit SSRP1	SSRP1	1	0.000609899	203.02	R	KKKVKVKMEKKSTPSRGSSSKSSSRQLSESF	_STPSR(pa)GSSSK_	3	512.191	-0.14929
Q9BTC0	597	Death-inducer obliterator 1	DIDO1	1	1.9385e-07	213.67	R	AIKKPPSGFKGTIPKRPWLSATPSSGASAAR	_R(pa)PWLSATPSSGASAAR_	2	1078.45	0.20329
Q9BTC0	776	Death-inducer obliterator 1	DIDO1	1	0.000576105	221.5	R	ELVSKELSTWKERPARSVMESRTKLHNESKK	_ERPAR(pa)SVMESR_	3	620.248	-0.31701
Q99729	253			1	9.82145e-06	125.92	R	QQYGSGGRGNRNRGNRGSGGGGGGGGQGSTN	_GNR(pa)GSGGGGGGGGQGSTNYGK_	3	774.956	-0.53101
O43709	249	Uncharacterized methyltransferase WBSCR22	WBSCR22	1	0.00102125	220.39	R	RFPLRMSRRGMVRKSRAWVLEKKERHRRQGR	_SR(pa)AWVLEK_	3	510.544	-0.41274
Q96ST2	478	Protein IWS1 homolog	IWS1	1	0.000812486	253.98	R	LDKQMRKFTDIRKKSRSAHAVKISIEGNKMP	_SR(pa)SAHAVK_	3	466.185	-0.25008
P22626	203	Heterogeneous nuclear ribonucleoproteins A2/B1	HNRNPA2B1	1	0.00153848	189.82	R	LSRQEMQEVQSSRSGRGGNFGFGDSRGGGGN	_SGR(pa)GGNFGFGDSR_	3	618.891	-0.12698
H0YMD2	113	Nucleolar and spindle-associated protein 1	NUSAP1	1	7.19903e-12	190.86	R	LSVASTPISQRRSQGRSCGPASQSTLGLKGS	_SQGR(pa)SCGPASQSTLGLK_	2	1137.96	-0.066653
Q14980	2051	Nuclear mitotic apparatus protein 1	NUMA1	1	0.00136965	176.48	R	FSILNTPKKLGNSLLRRGASKKALSKASPNT	_KLGNSLLR(pa)R_	3	533.246	-0.1345
Q86V81	38	THO complex subunit 4	ALYREF	1	0.00184453	194.94	R	RGGGRGRGRAGSQGGRGGGAQAAARVNRGGG	_AGSQGGR(pa)GGGAQAAAR_	3	638.253	-0.25227
Q9NRL2	301	Bromodomain adjacent to zinc finger domain protein 1A	BAZ1A	1	0.00204075	198.07	R	SQEDNVANKQTLASYRSKATKERDKLLKQEE	_QTLASYR(pa)SK_	3	532.215	-0.16326
Q9BQ39	679	ATP-dependent RNA helicase DDX50	DDX50	1	0.00207375	242.59	R	IEEYYDGNTSSNSRQRSGWSSGRSGRSGRSG	_QR(pa)SGWSSGR_	3	521.191	0.29865
P49916	867	DNA ligase 3	LIG3	1	0.00246655	205.36	R	GSSEENKGPSGSAVSRKAPSKPSASTKKAEG	_GPSGSAVSR(pa)K_	2	743.79	0.013603
Q08945	654	FACT complex subunit SSRP1	SSRP1	1	0.000130339	225.55	R	KKSTPSRGSSSKSSSRQLSESFKSKEFVSSD	_SSSR(pa)QLSESFK_	3	599.568	0.048459
P62899	14	60S ribosomal protein L31;60S ribosomal protein L31	RPL31	1	0.00267945	183.03	R	__MAPAKKGGEKKKGRSAINEVVTREYTINI	_GR(pa)SAINEVVTR_	3	581.58	0.19628
F5H727	146	Nuclear speckle splicing regulatory protein 1	NSRP1	1	0.00347168	193.38	R	CSFREARSGIKEEKSRGFSNEVSSKNRIPQE	_SR(pa)GFSNEVSSK_	3	580.221	-0.35083
P17844	25	Probable ATP-dependent RNA helicase DDX5	DDX5	1	0.00437371	163.38	R	RGRDRGFGAPRFGGSRAGPLSGKKFGNPGEK	_FGGSR(pa)AGPLSGK_	3	558.894	-0.061574
Q14CA3	206	E3 ubiquitin-protein ligase TRIP12;E3 ubiquitin-protein ligase TRIP12	TRIP12	1	0.00452003	181.87	E	RKRTESSCVKSGSGSESTGAEERSAKPTKLA	_SGSGSE(pa)STGAEER_	3	598.867	-0.27416
Q96EU6	235	Ribosomal RNA processing protein 36 homolog	RRP36	1	0.00467626	163.9	R	FKELKRSKKLENFLSRKRRRNAGKDRRHLPL	_KLENFLSR(pa)K_	3	559.246	0.19858
Q9NR30	758	Nucleolar RNA helicase 2	DDX21	1	0.00481316	171.67	R	RFRGQREGSRGPRGQRSGGGNKSNRSQNKGQ	_GPRGQR(pa)SGGGNK_	3	571.228	0.026653
Q9UIG0	455	Tyrosine-protein kinase BAZ1B	BAZ1B	1	0.000500619	213.38	R	LLDMAKGTQKMTRAPRNSGGTPRTSSKPHKH	_MTRAPR(pa)NSGGTPR_	3	647.931	-0.25039
Q9H9L3	135	Interferon-stimulated 20 kDa exonuclease-like 2	ISG20L2	1	0.00520242	139.28	R	GEFQSALPKINSHPTRSQKKSSQKKSSKKNH	_INSHPTR(pa)SQK_	3	570.233	-0.22612
Q02880	1318	DNA topoisomerase 2-beta	TOP2B	1	2.37025e-06	142.89	K	KEPGTRVRKTPTSSGKPSAKKVKKRNPWSDD	_TPTSSGK(pa)PSAKK_	3	577.245	0.41805
P39880	658	Homeobox protein cut-like 1	CUX1	1	0.00518591	162.97	R	DCAQGVLRQVKNEVGRSGAWKDHWWSAVQPE	_NEVGR(pa)SGAWK_	3	548.878	-0.37613
Q8WWQ0	1472	PH-interacting protein	PHIP	1	0.000707539	214.12	E	SPERKKRILKPQLKSESSTSAFSTPTRSIPP	_SE(pa)SSTSAFSTPTR_	3	633.566	0.40585
Q8TDN6	270	Ribosome biogenesis protein BRX1 homolog	BRIX1	1	0.00357507	172.56	R	ENPHYQSPNMHRRVIRSITAAKYREKQQVKD	_VIR(pa)SITAAK_	2	750.336	0.86698
Q9BTC0	570	Death-inducer obliterator 1	DIDO1	1	3.64029e-17	353.2	K	SAVGKQPAPRNLVPKKSSFANVAAATPAIKK	_K(pa)SSFANVAAATPAIK_	2	1008.95	0.14882
F5H669	342	Cleavage and polyadenylation specificity factor subunit 7	CPSF7	1	0.0063546	125.16	R	IEAKSYSVGASGSSSRKRHRSRERSPSRSRE	_SYSVGASGSSSR(pa)K_	3	605.231	0.39413
P35251	19	Replication factor C subunit 1	RFC1	1	0.00415192	240.12	E	RKFFGVIPSGKKLVSETVKKNEKTKSDEETL	_LVSE(pa)TVK_	2	658.762	-0.41051
Q9H5V7	185	Zinc finger protein Pegasus	IKZF5	1	0.0057184	201.84	K	RSSLSSKKMWGVLQKKTSNLGYSRRALINLS	_K(pa)TSNLGYSRR_	3	574.905	0.06473
C9JZ40	122	Aprataxin;Aprataxin;Aprataxin	APTX	1	0.00761847	142.12	E	CSVPLKKGKDAPIKKESLGHWSQGLKISMQD	_E(pa)SLGHWSQGLK_	3	594.901	0.040097
C9JKQ0	97	N-lysine methyltransferase SETD8	SETD8	1	0.00782289	133.86	R	IYRKREEKRNAGNAVRSAMKSEEQKIKDARK	_RNAGNAVR(pa)SAMK_	3	605.917	-0.27551
Q92620	35	Pre-mRNA-splicing factor ATP-dependent RNA helicase PRP16	DHX38	1	0.00933931	167.18	E	CQVGGLICKSKSAASEQHVFKAPAPRPSLLG	_SAASE(pa)QHVFK_	2	822.808	-0.9094
P06748	142	Nucleophosmin;Nucleophosmin	NPM1	1	0.00267024	184.71	R	DEEEEDVKLLSISGKRSAPGGGSKVPQKKVK	_R(pa)SAPGGGSK_	3	453.169	0.0030396
P78549	21	Endonuclease III-like protein 1	NTHL1	1	0.0108739	161.27	R	ESGMTALSARMLTRSRSLGPGAGPRGCREEP	_SR(pa)SLGPGAGPR_	3	532.55	-0.52977
Q8WYP5	1851	Protein ELYS	AHCTF1	1	0.00856264	185.27	E	TTGRESKRLKSSQLLEPAVEETTKKEVKVSS	_SSQLLE(pa)PAVEETTK_	3	691.62	0.148
P38159	164	RNA-binding motif protein, X chromosome;RNA-binding motif protein, X chromosome, N-terminally processed	RBMX	1	0.00409648	164.53	R	VKRGPPPRSGGPPPKRSAPSGPVRSSSGMGG	_R(pa)SAPSGPVR_	3	489.864	-0.16994
Q99590	76	Protein SCAF11	SCAF11	1	0.00385613	162.97	R	SVRRGRKPPLLKKKLRSSVAAPEKSSSNDSV	_LR(pa)SSVAAPEK_	3	533.559	0.69852
F5H4V4	682	Antigen KI-67	MKI67	1	0.0123527	132.01	R	GAKQTQTKVIKHGPQRSMNKRQRRPATPKKP	_HGPQR(pa)SM(ox)NK_	3	537.864	0.056731
P06748	221	Nucleophosmin;Nucleophosmin	NPM1	1	0.00484509	173.76	R	KSNQNGKDSKPSSTPRSKGQESFKKQEKTPK	_DSKPSSTPR(pa)SK_	3	577.564	-0.16801
Q9H2P0	286	Activity-dependent neuroprotector homeobox protein	ADNP	1	0.00786033	97.452	R	IAPKPQDKKSMGLPPRIGSLASGNVRSLPSQ	_SM(ox)GLPPR(pa)IGSLASGNVR_	3	756.999	-0.058345
P16402	3	Histone H1.3	HIST1H1D	1	0.0143903	67.214	E	_____________MSETAPLAPTIPAPAEKT	_(ac)SE(pa)TAPLAPTIPAPAEK_	3	725.98	-0.11033
E9PEI0	596	Cell division cycle-associated protein 2	CDCA2	1	0.000255065	170	R	LPEVPEMTPSIPSIRRLGSGYFSSNGKLEEV	_R(pa)LGSGYFSSNGK_	3	605.236	-0.81454
C9K0Y1	216	Cell division cycle-associated 7-like protein;Cell division cycle-associated 7-like protein;Cell division cycle-associated 7-like protein	CDCA7L	1	0.0188795	134.84	E	PTSASRKKTVRRAFSEGQITRRMNPTRSARP	_AFSE(pa)GQITR_	2	775.29	0.57218
Q86WJ1	9	Chromodomain-helicase-DNA-binding protein 1-like	CHD1L	1	0.0210637	117.78	R	_______MERAGATSRGGQAPGFLLRLHTEG	_AGATSR(pa)GGQAPGFLLR_	3	700.64	0.0010002
P62753	238	40S ribosomal protein S6;40S ribosomal protein S6	RPS6	1	0.0212956	138.4	R	KRQEQIAKRRRLSSLRASTSKSESSQK____	_LSSLR(pa)ASTSK_	3	530.89	0.10536
B7Z7A3	529	Nucleolar GTP-binding protein 1;Nucleolar GTP-binding protein 1	GTPBP4	1	0.00326788	195.27	D	PSSVARSGSCSRTPRDVSGLRDVKMVKKAKT	_D(pa)VSGLRDVK_	3	510.539	0.22117
Q9BQ39	686	ATP-dependent RNA helicase DDX50	DDX50	1	0.00506111	178.53	R	NTSSNSRQRSGWSSGRSGRSGRSGGRSGGRS	_SGWSSGR(pa)SGR_	3	526.523	-0.021803
O95218	61	Zinc finger Ran-binding domain-containing protein 2	ZRANB2	1	3.45566e-08	162.93	R	KAGGTEIGKTLAEKSRGLFSANDWQCKTCSN	_SR(pa)GLFSANDWQCK_	3	703.934	-0.37946
Q96E39	164	RNA binding motif protein, X-linked-like-1	RBMXL1	1	0.0228575	110.63	R	VKRGPPPRSGGPSPKRSAPSGLVRSSSGMGG	_R(pa)SAPSGLVR_	3	495.208	-0.12451
C9JVP0	43	Forkhead box protein J3	FOXJ3	1	1.3755e-20	213.06	D	DWLPQLTMRAAIQKSDATQNAHGTGISKKNA	_SD(pa)ATQNAHGTGISK_	2	964.365	-0.20364
Q70Z53	249	Protein FRA10AC1	FRA10AC1	1	0.00320588	159.2	R	DKTKKDCEESSHKKSRLSSAEEASKKKDKGH	_SR(pa)LSSAEEASK_	3	569.22	-0.54662
P23025	231	DNA repair protein complementing XP-A cells	XPA	1	0.00380761	150.17	R	QKKFDKKVKELRRAVRSSVWKRETIVHQHEY	_AVR(pa)SSVWK_	3	491.869	-0.18882
Q5H9F3	522	BCL-6 corepressor-like protein 1	BCORL1	1	0.00806883	179.81	E	SVARPLTSDSKLVSLEVNRLPCTSPSGSTTT	_LVSLE(pa)VNR_	3	490.872	-0.19227
Q07666	22	KH domain-containing, RNA-binding, signal transduction-associated protein 1	KHDRBS1	1	4.66786e-05	174.47	D	PAARMSRSSGRSGSMDPSGAHPSVRQTPSRQ	_SGSMD(pa)PSGAHPSVR_	2	963.348	-0.34373
A2BEW4	34	Kinesin-like protein KIFC1	KIFC1	1	0.00476867	117.03	R	RPLIKAPSQLPLSGSRLKRRPDQMEDGLEPE	_APSQLPLSGSR(pa)LK_	2	947.927	0.22564
P26358	163	DNA (cytosine-5)-methyltransferase 1;Cytosine-specific methyltransferase	DNMT1	1	0.00021091	228.12	R	KPEPSPSPRITRKSTRQTTITSHFAKGPAKR	_STR(pa)QTTITSHFAK_	2	1009.92	0.026678
C6G496	196	Myc-associated zinc finger protein;Myc-associated zinc finger protein	MAZ	1	0.0298041	125.16	R	NLRRHEAIHTGAKAGRVPSGAMKMPTMVPLS	_AGR(pa)VPSGAM(ox)K_	3	510.865	-0.28433
P47914	28	60S ribosomal protein L29	RPL29	1	0.0182732	200.6	R	SRKWHRNGIKKPRSQRYESLKGVDPKFLRNM	_SQR(pa)YESLK_	3	517.867	-0.25512
C9JV95	491	Probable ATP-dependent RNA helicase DDX56;Probable ATP-dependent RNA helicase DDX56	DDX56	1	0.00645115	188.99	R	SSCRKAKRAKSQNPLRSFKHKGKKFRPTAKP	_SQNPLR(pa)SFK_	2	809.327	-0.11743
F5H5K4	199	Serine/threonine-protein phosphatase 1 regulatory subunit 10	PPP1R10	1	0.0133279	159.09	R	AEEAPEKKREKPKSLRTTAPSHAKFRSTGLE	_SLR(pa)TTAPSHAK_	3	570.573	-0.000482
P35251	94	Replication factor C subunit 1	RFC1	1	0.0004337	204.5	K	VKNAKKPPEKLPVSSKPGKISRQDPVTYISE	_LPVSSK(pa)PGK_	2	727.31	-0.19377
B4DSJ0	493	DNA topoisomerase;DNA topoisomerase 3-alpha	TOP3A	1	0.00556928	148.69	R	PSWTGDRGRTLESEARSKRPRASSSDMGSTA	_TLESEAR(pa)SK_	3	521.203	-0.13434
P02545	627	Prelamin-A/C;Lamin-A/C;Prelamin-A/C;Lamin-A/C	LMNA	1	3.61257e-18	167.72	R	SSGSSASSVTVTRSYRSVGGSGGGSFGDNLV	_SYR(pa)SVGGSGGGSFGDNLVTR_	3	838.674	-0.17608
Q07955	8	Serine/arginine-rich splicing factor 1	SRSF1	1	8.30962e-06	123.83	R	________MSGGGVIRGPAGNNDCRIYVGNL	_(ac)SGGGVIR(pa)GPAGNNDCR_	3	723.944	0.22215
Q9H3P2	191	Negative elongation factor A	NELFA	1	0.0200653	133.81	R	AELLQKSTETAQQLKRSAGVPFHAKGRGLLR	_R(pa)SAGVPFHAK_	3	537.555	-0.068865
F5H0M5	154	Cytoskeleton-associated protein 2-like	CKAP2L	1	0.00484088	163.46	R	KVNRSQYERPNETKIRSYPVTEQRVKHTKPR	_IR(pa)SYPVTEQR_	3	597.248	-0.77646
B4DNM4	3	Aurora kinase B	AURKB	1	0.000701465	117.53	R	_____________MSRSNVQPTAAPGQKVME	_(ac)SR(pa)SNVQPTAAPGQK_	3	675.281	0.99667
E9PH69	58	DNA repair protein complementing XP-C cells;DNA repair protein complementing XP-C cells	XPC	1	0.00524789	123.1	R	PKKSLLSKVSQGKRKRGCSHPGGSADGPAKK	_R(pa)GCSHPGGSADGPAK_	3	665.579	0.057656
Q7L1Q6	15	Basic leucine zipper and W2 domain-containing protein 1	BZW1	1	0.00333467	169.65	R	_MNNQKQQKPTLSGQRFKTRKRDEKERFDPT	_QQKPTLSGQR(pa)FK_	3	653.622	-0.35585
F5H4V4	873	Antigen KI-67	MKI67	1	0.00457444	208.56	R	SDTETEPSKTVSTANRSGRSTEFRNIQKLPV	_TVSTANR(pa)SGR_	3	530.542	0.5309
Q96MU7	656	YTH domain-containing protein 1	YTHDC1	1	0.0326058	106.42	R	RVDDFLRRTQAVVSGRRSRPRERDRERERDR	_TQAVVSGR(pa)R_	3	505.543	-0.2086
B4DH21	470		CCNT2	1	0.0490708	131.66	R	HHSKMSKSSKSSGGLRTSQHPRETGQEASGD	_SSGGLR(pa)TSQHPR_	3	608.579	0.30129
Q9H4L4	51	Sentrin-specific protease 3	SENP3	1	3.29343e-06	127.87	D	PPPKPRLKSGGGFGPDPGSGTTVPARRLPVP	_SGGGFGPD(pa)PGSGTTVPAR_	2	1079.42	-0.49242
P22626	325	Heterogeneous nuclear ribonucleoproteins A2/B1	HNRNPA2B1	1	1.00286e-10	135.84	R	PSNYGPMKSGNFGGSRNMGGPYGGGNYGPGG	_SGNFGGSR(pa)NMGGPYGGGNYGPGGSGGSGGYGGR_	4	874.082	-0.59939
O14646	1574	Chromodomain-helicase-DNA-binding protein 1	CHD1	1	0.0471518	92.47	R	DRHQGDSYKKSDSRKRPYSSFSNGKDHRDWD	_R(pa)PYSSFSNGK_	2	842.314	-0.48505
P09874	491	Poly [ADP-ribose] polymerase 1	PARP1	1	0.00680898	163.46	E	HILSPWGAEVKAEPVEVVAPRGKSGAALSKK	_AEPVE(pa)VVAPR_	3	536.555	0.01036
Q96KM6	220	Zinc finger protein 512B	ZNF512B	1	0.00520431	101.56	R	GVSKPIGISKPVSVGRPMPVTKAIPVTRPVP	_PVSVGR(pa)PMPVTK_	2	904.894	-0.68298
C9JH87	901			1	0.0691276	46.994	E	LANEEVRKLTQRYLLEEMTQRMEALENRLRY	_YLLE(pa)E(pa)M(ox)TQR_	3	760.905	-2.4898
C9JH87	902			1	0.0691276	46.994	E	ANEEVRKLTQRYLLEEMTQRMEALENRLRYR	_YLLE(pa)E(pa)M(ox)TQR_	3	760.905	-2.4898
P06748	150	Nucleophosmin;Nucleophosmin	NPM1	1	0.000342597	209.19	K	LLSISGKRSAPGGGSKVPQKKVKLAADEDDD	_RSAPGGGSK(pa)VPQK_	3	603.928	-0.22722
P53999	47	Activated RNA polymerase II transcriptional coactivator p15	SUB1	1	0.00243133	253.42	R	APEKPVKKQKTGETSRALSSSKQSSSSRDDN	_TGETSR(pa)ALSSSK_	3	588.899	0.088538
Q9Y5B9	1029	FACT complex subunit SPT16	SUPT16H	1	0.00252452	169.65	R	RSMSRKRKASVHSSGRGSNRGSRHSSAPPKK	_ASVHSSGR(pa)GSNR_	3	585.891	-0.75
P47914	68	60S ribosomal protein L29	RPL29	1	0.00402829	156.01	R	GLKKMQANNAKAMSARAEAIKALVKPKEVKP	_AMSAR(pa)AEAIK_	3	530.212	-0.40897
P09651	231	Heterogeneous nuclear ribonucleoprotein A1;Heterogeneous nuclear ribonucleoprotein A1-like 2	HNRNPA1	1	1.8931e-13	162.61	R	QSSNFGPMKGGNFGGRSSGPYGGGGQYFAKP	_GGNFGGR(pa)SSGPYGGGGQYFAK_	2	1281.5	0.024838
Q8IYL3	31	UPF0688 protein C1orf174	C1orf174	1	0.000597917	182.76	E	LKARSCSAARLASAQEVAGSTSAKTACLTSS	_LASAQE(pa)VAGSTSAK_	2	930.874	0.093492
Q68D10	266	Protein SPT2 homolog	SPTY2D1	1	0.00243502	210.08	R	PSSKGMPLPHAEKKSRPSMANEKHLALSSSK	_SR(pa)PSM(ox)ANEK_	3	526.188	-0.1398
Q8NC51	210	Plasminogen activator inhibitor 1 RNA-binding protein	SERBP1	1	0.00211751	167.03	R	RHSGSDRSGLKHEDKRGGSGSHNWGTVKDEL	_R(pa)GGSGSHNWGTVK_	3	628.579	0.39183
H0YMD2	108	Nucleolar and spindle-associated protein 1	NUSAP1	1	0.00517175	106.62	R	PPRGRLSVASTPISQRRSQGRSCGPASQSTL	_LSVASTPISQR(pa)R_	2	928.409	-0.3743
Q9P016	15	Thymocyte nuclear protein 1	THYN1	1	0.00231715	176.44	D	_MSRPRKRLAGTSGSDKGLSGKRTKTENSGE	_RLAGTSGSD(pa)K_	3	511.531	-0.38554
Q9NV11	289		LRRC36	1	0.0178537	120.27	E	GSGSLLLNKKFLGKFEAKTGQSAGGKPHFVR	_FLGKFE(pa)AK_	3	494.202	-3.6951
P26583	116	High mobility group protein B2	HMGB2	1	0.00309122	152.97	E	AFFLFCSEHRPKIKSEHPGLSIGDTAKKLGE	_SE(pa)HPGLSIGDTAK_	3	618.243	0.56111
E9PH69	17	DNA repair protein complementing XP-C cells;DNA repair protein complementing XP-C cells	XPC	1	0.00542009	166.07	R	ARKRAAGGEPRGRELRSQKSKAKSKARREEE	_GRELR(pa)SQK_	3	505.543	0.13985
P09651	247	Heterogeneous nuclear ribonucleoprotein A1	HNRNPA1	1	0.00155727	88.101	R	SSGPYGGGGQYFAKPRNQGGYGGSSSSSSYG	_PR(pa)NQGGYGGSSSSSSYGSGR_	2	1244.96	-0.18531
Q02539	120	Histone H1.1	HIST1H1A	1	0.0306403	126.83	K	SGSFKLNKKASSVETKPGASKVATKTKATGA	_KASSVETK(pa)PGASK_	3	610.927	0.29991
O14647	1690	Chromodomain-helicase-DNA-binding protein 2	CHD2	1	0.0206247	119.39	R	YGDRRHMDAHRSGSYRPNNMSRKRPYDQYSS	_SGSYR(pa)PNNM(ox)SR_	3	609.217	0.15743
E7ET89	158	Probable E3 ubiquitin-protein ligase DTX2	DTX2	1	4.20237e-12	137.42	K	TASVFGTHQAFAPYNKPSLSGARSAPRLNTT	_TASVFGTHQAFAPYNK(pa)PSLSGAR_	3	983.43	-0.37287
Q15050	234	Ribosome biogenesis regulatory protein homolog	RRS1	1	0.00167477	126.39	R	GRAMQVAKVSTASVGRFQERLPKEKVPRGSG	_VSTASVGR(pa)FQER_	3	626.591	0.65573
Q92613	595	Protein Jade-3	PHF16	1	0.0465082	133.81	R	QVPQESLEMRTKSYPRYPLESKNNRLLASLS	_SYPR(pa)YPLESK_	3	594.237	0.40789
Q5J9I4	4		PIG16	1	0.00441184	167.93	R	____________MPARSGAQFCRRMGQKKQR	_PAR(pa)SGAQFCR_	3	564.211	-0.098149
P38159	156	RNA-binding motif protein, X chromosome;RNA-binding motif protein, X chromosome, N-terminally processed	RBMX	1	0.0478429	109	R	SSSRGPLPVKRGPPPRSGGPPPKRSAPSGPV	_RGPPPR(pa)SGGPPPK_	3	614.268	0.02141
P35251	14	Replication factor C subunit 1	RFC1	1	0.0495359	94.538	K	__MDIRKFFGVIPSGKKLVSETVKKNEKTKS	_FFGVIPSGK(pa)K_	2	810.847	-1.1964
Q2NL82	56	Pre-rRNA-processing protein TSR1 homolog	TSR1	1	0.0500851	116.37	R	SKKVRKELSRVDQRHRASQLRKQKKEAVLAE	_HR(pa)ASQLRK_	3	512.887	0.068411
Q8TF01	723	Arginine/serine-rich protein PNISR	PNISR	1	0.0589933	110.12	R	DDRLKRKRESERTFSRSGSISVKIIRHDSRQ	_TFSR(pa)SGSISVK_	3	570.569	-0.063741
Q86U38	30	Nucleolar protein 9	NOP9	1	0.0619249	156.01	R	FPAGGKRGRGAKGSGRPLPGRKRQPWPPPDG	_GSGR(pa)PLPGRK_	3	522.559	0.054009
Q00839	204	Heterogeneous nuclear ribonucleoprotein U	HNRNPU	1	3.35892e-36	207.99	R	GPTSLFAVTVAPPGARQGQQQAGGKKKAEGG	_SSGPTSLFAVTVAPPGAR(pa)QGQQQAGGK_	4	785.356	-0.59222
Q68D10	352	Protein SPT2 homolog	SPTY2D1	1	0.0580833	60.489	R	VEHKAKKSLSHPSHSRPGPMVTPHNKAKSPG	_SLSHPSHSR(pa)PGPM(ox)VTPHNK_	4	656.528	-0.35821
Q3SY13	284	Bcl-2-like protein 12;Bcl-2-like protein 12	BCL2L12	1	0.0658363	67.032	E	PPPSPEPLARLALAMELSRRVAGLGGTLAGL	_LALAME(pa)LSR_	2	772.814	2.9392
C9JHT1	6		hCG_1645011	1	0.0680407	46.457	D	__________MCYELDSIRILTTGSKSESSG	_M(ox)CYE(pa)LD(pa)SIR_	3	762.218	-2.1914
C9JHT1	4		hCG_1645011	1	0.0680407	46.457	E	____________MCYELDSIRILTTGSKSES	_M(ox)CYE(pa)LD(pa)SIR_	3	762.218	-2.1914
E9PL05	111	NF-kappa-B inhibitor-like protein 1;NF-kappa-B inhibitor-like protein 1;NF-kappa-B inhibitor-like protein 1	NFKBIL1	1	0.07334	46.318	D	RHGDTALHAAARQGPDAYTDFFLPLLSRCPS	_QGPD(pa)AYTD(pa)FFLPLLSR_	3	974.688	-4.0843
E9PL05	115	NF-kappa-B inhibitor-like protein 1;NF-kappa-B inhibitor-like protein 1;NF-kappa-B inhibitor-like protein 1	NFKBIL1	1	0.07334	46.318	D	TALHAAARQGPDAYTDFFLPLLSRCPSAMGI	_QGPD(pa)AYTD(pa)FFLPLLSR_	3	974.688	-4.0843
F5H7D9	140	Transcriptional repressor p66-alpha	GATAD2A	1	0.000135796	197.21	R	PVLKQVIKPRRKLAFRSGEARDWSNGAVLQA	_LAFR(pa)SGEAR_	3	516.54	-0.074168
Q9H7N4	928	Splicing factor, arginine/serine-rich 19	SCAF1	1	0.00276443	131.72	R	GTKGKTKPSKTRKKVRSGGGSGGSGGQVSLK	_VR(pa)SGGGSGGSGGQVSLK_	3	677.616	-0.0094856
Q15906	134	Vacuolar protein sorting-associated protein 72 homolog	VPS72	1	0.00314948	157.34	R	PLELQDDGSDSRKSMRQSTAEHTRQTFLRVQ	_SMR(pa)QSTAEHTR_	3	615.564	-0.42724
P17026	12	Zinc finger protein 22	ZNF22	1	0.00318256	213.63	R	____MRLAKPKAGISRSSSQGKAYENKRKTG	_AGISR(pa)SSSQGK_	3	540.213	-0.51908
Q8IYL3	11	UPF0688 protein C1orf174	C1orf174	1	0.00539032	140.98	R	_____MRSRKLTGAVRSSARLKARSCSAARL	_LTGAVR(pa)SSAR_	3	520.219	0.20532
E7EWI9	298	Heterogeneous nuclear ribonucleoprotein A3	HNRNPA3	1	1.03751e-11	135.07	R	QQSNYGPMKGGSFGGRSSGSPYGGGYGSGGG	_GGSFGGR(pa)SSGSPYGGGYGSGGGSGGYGSR_	4	768.29	-0.46609
P35251	383	Replication factor C subunit 1	RFC1	1	0.00852308	122.46	R	SPEDSEKKRTNYQAYRSYLNREGPKALGSKE	_RTNYQAYR(pa)SYLNR_	3	749.311	0.0615
P49759	23	Dual specificity protein kinase CLK1	CLK1	1	0.00867145	150.07	R	YCPDWDDKDWDYGKWRSSSSHKRRKRSHSSA	_WR(pa)SSSSHK_	3	505.852	0.51502
E7EVL6	26	Replication initiator 1	REPIN1	1	3.16231e-20	189.56	E	AMGLAQPRLLSGPSQESPQTLGKESRGLRQQ	_LLSGPSQE(pa)SPQTLGK_	2	1041.94	0.65072
Q5T670	437	Protein MCM10 homolog	MCM10	1	0.00869426	128.95	R	LSAKRADLQSTFSGGRIPKKFARRGTSLKER	_RADLQSTFSGGR(pa)IPK_	3	725.319	-0.13689
H0YKH2	90	SAFB-like transcription modulator	SLTM	1	0.00930536	102.73	K	QISGNSMPRGSGSGFKPFKGGPPRRF_____	_GSGSGFK(pa)PFK_	2	776.797	-0.13962
Q96T37	73	Putative RNA-binding protein 15	RBM15	1	0.0157297	110.53	K	SRGGEDSTSRGERSKKLGGSGGSNGSSSGKT	_K(pa)LGGSGGSNGSSSGK_	3	607.566	-0.51763
Q9H5V7	170	Zinc finger protein Pegasus	IKZF5	1	0.0162612	166.07	R	HHRRRKHKMVPIKGTRSSLSSKKMWGVLQKK	_GTR(pa)SSLSSK_	3	488.524	-0.39466
P41208	16	Centrin-2	CETN2	1	0.0166902	111.82	R	MASNFKKANMASSSQRKRMSPKPELTEEQKQ	_ANMASSSQR(pa)K_	3	540.867	-0.11247
H0YMD2	131	Nucleolar and spindle-associated protein 1	NUSAP1	1	0.0216624	182.39	R	GPASQSTLGLKGSLKRSAISAAKTGVRFK__	_R(pa)SAISAAK_	3	448.85	-0.22888
B7Z7A3	500	Nucleolar GTP-binding protein 1;Nucleolar GTP-binding protein 1	GTPBP4	1	0.0235999	130.22	R	DDKDDAHYAVQARRSRSITRKRKREDSAPPS	_SR(pa)SITRK_	3	463.529	0.060491
Q13263	193	Transcription intermediary factor 1-beta	TRIM28	1	0.0243562	140.45	R	VEAHQRVKYTKDHTVRSTGPAKSRDGERTVY	_DHTVR(pa)STGPAK_	3	570.561	-0.14103
Q8WWQ0	1488	PH-interacting protein	PHIP	1	0.0291612	106.88	R	SSTSAFSTPTRSIPPRHNAAQINGKTESSSV	_SIPPR(pa)HNAAQINGK_	3	681.965	-0.065685
P02545	11	Prelamin-A/C;Lamin-A/C	LMNA	1	0.00230869	88.329	R	_____METPSQRRATRSGAQASSTPLSPTRI	_ATR(pa)SGAQASSTPLSPTR_	3	743.649	-0.16469
Q15697	262	Zinc finger protein 174	ZNF174	1	0.059961	91.087	R	PEPRGANMSEPRLSRRQVSSPNAQKPFAHYQ	_R(pa)QVSSPNAQK_	3	552.557	-0.85943
Q13415	441	Origin recognition complex subunit 1	ORC1	1	0.0681462	104.01	R	ASTPPLPRRAPRTVSRNLRSSLKSSLHTLTK	_TVSR(pa)NLR_	3	462.857	0.41553
Q96T23	818	Remodeling and spacing factor 1	RSF1	0.999999	0.00595506	138.54	R	VSKVKPKGKVRWTGSRTRGRWKYSSNDESEG	_VRWTGSR(pa)TR_	3	553.898	0.84583
C9J250	93	RNA-binding protein 6;RNA-binding protein 6	RBM6	0.999999	0.050764	86.898	R	EAEGRMRGPSVGASGRTSKRQSNETYRDAVR	_MRGPSVGASGR(pa)TSK_	3	644.599	0.34504
F5H5B4	358	Serine/threonine-protein kinase 4;Serine/threonine-protein kinase 4 37kDa subunit;Serine/threonine-protein kinase 4 18kDa subunit	STK4	0.999999	0.0402128	68.329	K	YFEQKEKENQINSFGKSVPGPLKNSSDWKIP	_ENQINSFGK(pa)SVPGPLK_	4	564.749	0.28316
Q6KC79	1025	Nipped-B-like protein	NIPBL	0.999999	0.0252018	125.31	R	LDDVQKLIKDREDKSRSSLKPIKNKPSKSNK	_SR(pa)SSLKPIK_	3	519.567	0.18166
Q9Y5B9	1036	FACT complex subunit SPT16	SUPT16H	0.999998	0.0190785	107.34	R	KASVHSSGRGSNRGSRHSSAPPKKKRK____	_GSNRGSR(pa)HSSAPPK_	4	495.453	0.18575
Q9H6F5	337	Coiled-coil domain-containing protein 86	CCDC86	0.999998	0.040566	170.17	R	IRNPAKLKRAKKKQLRSIEKRDTLALLQKQP	_QLR(pa)SIEK_	3	472.197	-0.99767
Q9BQ39	36	ATP-dependent RNA helicase DDX50	DDX50	0.999997	0.0166339	125.82	R	ESQKKERQKSDRRKSRHHYDSDEKSETRENG	_SR(pa)HHYDSDEK_	3	605.544	0.54274
Q6GPH4	4	XIAP-associated factor 1	XAF1	0.999997	0.0602255	76.17	D	____________MEGDFSVCRNCKRHVVSAN	_(ac)EGD(pa)FSVCR_	3	518.165	-0.2364
Q8NEY8	96	Periphilin-1	PPHLN1	0.999996	0.00120598	202.29	R	FFRESPVGRKDSPHSRSGSSVSSRSYSPERS	_DSPHSR(pa)SGSSVSSR_	3	662.916	0.18224
P05114	5	Non-histone chromosomal protein HMG-14	HMGN1	0.999994	0.000696884	229.53	K	___________MPKRKVSSAEGAAKEEPKRR	_RK(pa)VSSAEGAAK_	3	548.897	0.17039
P17483	229	Homeobox protein Hox-B4	HOXB4	0.999994	0.016185	94.639	R	RMKWKKDHKLPNTKIRSGGAAGSAGGPPGRP	_IR(pa)SGGAAGSAGGPPGRPNGGPR_	4	622.522	0.038186
P38159	172	RNA-binding motif protein, X chromosome;RNA-binding motif protein, X chromosome, N-terminally processed	RBMX	0.999993	0.000513826	141.1	R	SGGPPPKRSAPSGPVRSSSGMGGRAPVSRGR	_RSAPSGPVR(pa)SSSGMGGR_	3	729.631	-0.027584
Q07666	13	KH domain-containing, RNA-binding, signal transduction-associated protein 1	KHDRBS1	0.999989	0.000763648	146.34	R	___MQRRDDPAARMSRSSGRSGSMDPSGAHP	_MSR(pa)SSGRSGSMDPSGAHPSVR_	4	672.518	-1.6017
P39748	322	Flap endonuclease 1	FEN1	0.999989	0.000936535	160.72	R	IKFMCGEKQFSEERIRSGVKRLSKSRQGSTQ	_QFSEERIR(pa)SGVK_	3	659.614	0.11392
O00287	130	Regulatory factor X-associated protein	RFXAP	0.999988	0.000612865	208.33	R	ETHSGGEGSSGGARRRGSGGGSMSKTCTYEG	_RR(pa)GSGGGSMSK_	3	540.871	-0.14654
E7EP41	110	Zinc finger protein 587;Zinc finger protein 417	ZNF587	0.999988	0.00674878	151.04	R	HQKQHIGEKFYRKSVREASFVKKRKLRVSQE	_SVR(pa)EASFVK_	3	521.88	0.76262
P35251	327	Replication factor C subunit 1	RFC1	0.999984	0.00450888	169.41	E	SPKASSKLAIMKRKEESSYKEIEPVASKRKE	_RKEE(pa)SSYK_	3	523.199	0.15831
Q00839	204			0.999977	1.78075e-59	239.41	R	GPTSLFAVTVAPPGARQGQQQAGGDGKTEQK	_SSGPTSLFAVTVAPPGAR(pa)QGQQQAGGDGK_	4	828.369	0.2161
B5MCF9	560	Pescadillo homolog	PES1	0.999976	0.0319568	116.88	R	ANKLAEKRKAHDEAVRSEKKAKKARPE____	_AHDEAVR(pa)SEK_	3	561.545	-0.024879
Q6PK04	224	Coiled-coil domain-containing protein 137	CCDC137	0.999973	0.000791673	164.65	R	TARPQRSVSKDQPGRRSQMLRMLLSPGGVSQ	_DQPGRR(pa)SQMLR_	3	628.924	-0.4395
Q9H6R0	14	Putative ATP-dependent RNA helicase DHX33	DHX33	0.999972	0.0169377	147.91	R	__MPEEAGFPPAKRFRPGSGPPSRAGSFPPG	_RFR(pa)PGSGPPSR_	3	585.577	-0.51962
F5GYB8	5	Serine/arginine-rich splicing factor 2	SRSF2	0.999971	1.65967e-12	206.2	R	___________MSYGRPPPDVEGMTSLKVDN	_(ac)SYGR(pa)PPPDVEGMTSLK_	3	772.98	-0.24575
C9K0Y1	91	Cell division cycle-associated 7-like protein;Cell division cycle-associated 7-like protein;Cell division cycle-associated 7-like protein	CDCA7L	0.999963	0.000973187	163.84	R	DEEEDKATPRRSRSRRSSIGLRVAFQFPTKK	_SRR(pa)SSIGLR_	3	524.894	-0.55079
Q86V81	141	THO complex subunit 4	ALYREF	0.999961	0.00368026	172.17	R	FAEFGTLKKAAVHYDRSGRSLGTADVHFERK	_AAVHYDR(pa)SGR_	3	558.214	0.32177
E7EVX8	278	U4/U6 small nuclear ribonucleoprotein Prp31	PRPF31	0.999959	1.23974e-134	315.63	D	SSTSVLPHTGYIYHSDIVQSLPPDLRRKAAR	_TLSGFSSTSVLPHTGYIYHSD(pa)IVQSLPPDLR_	4	982.951	0.12888
Q9H1E3	38	Nuclear ubiquitous casein and cyclin-dependent kinase substrate 1	NUCKS1	0.999949	0.0065727	128.27	R	DEDYGRDSGPPTKKIRSSPREAKNKRRSGKN	_IR(pa)SSPREAK_	3	528.89	0.38006
C9JZ40	77	Aprataxin;Aprataxin;Aprataxin	APTX	0.999939	0.00270403	164.04	R	EEAKNPGLETHRKRKRSGNSDSIERDAAQEA	_R(pa)SGNSDSIER_	3	554.537	-0.23055
P16401	3	Histone H1.5	HIST1H1B	0.999928	0.000441246	144.77	E	_____________MSETAPAETATPAPVEKS	_(ac)SE(pa)TAPAETATPAPVEK_	3	727.959	-1.3757
Q14011	139	Cold-inducible RNA-binding protein	CIRBP	0.999896	4.07206e-12	184.02	R	GGNRFESRSGGYGGSRDYYSSRSQSGGYSDR	_SGGYGGSR(pa)DYYSSR_	3	684.909	0.25312
Q15056	22	Eukaryotic translation initiation factor 4H	EIF4H	0.999862	0.000538944	136.93	R	YDDRAYSSFGGGRGSRGSAGGHGSRSQKELP	_AYSSFGGGRGSR(pa)GSAGGHGSR_	4	628	0.26305
E7ESN4	381	Helicase-like transcription factor	HLTF	0.999858	0.0545847	97.635	R	IKEKSKFRMSELSSSRPKSQKKKKKRE____	_FRM(ox)SELSSSR(pa)PK_	3	661.267	-0.52027
P17844	478	Probable ATP-dependent RNA helicase DDX5	DDX5	0.999848	3.03815e-06	188.09	R	ANQAINPKLLQLVEDRGSGRSRGRGGMKDDR	_LLQLVEDR(pa)GSGR_	3	628.606	-0.055797
Q02539	118	Histone H1.1	HIST1H1A	0.999845	0.0184593	113.18	E	GASGSFKLNKKASSVETKPGASKVATKTKAT	_KASSVE(pa)TKPGASK_	3	610.927	-0.26145
E9PJ57	84	Zinc finger BED domain-containing protein 5	ZBED5	0.999826	0.000910582	205.59	E	QSEDKQLQPSVSKKSEGELSRVKF_______	_KSE(pa)GELSRVK_	3	558.569	0.082226
P26373	56	60S ribosomal protein L13;60S ribosomal protein L13	RPL13	0.999824	0.00152345	107.74	R	AKARRIAPRPASGPIRPIVRCPTVRYHTKVR	_IAPRPASGPIR(pa)PIVR_	3	714.352	0.0078649
Q9H6F5	269	Coiled-coil domain-containing protein 86	CCDC86	0.999814	0.0297012	128.01	R	FSQMLQDKPLRTSWQRKMKERQERKLAKDFA	_PLRTSWQR(pa)K_	3	571.582	-0.23475
Q9NVP1	664	ATP-dependent RNA helicase DDX18	DDX18	0.9998	0.00655749	144.77	D	VEKSKIFKHISKKSSDSRQFSH_________	_SSD(pa)SRQFSH_	3	531.179	-0.52734
Q9H6F5	215	Coiled-coil domain-containing protein 86	CCDC86	0.999779	0.000370052	201.46	K	PAGETVTGGFGAKKRKGSSSQAPASKKLNKE	_RK(pa)GSSSQAPASK_	3	582.24	-0.38157
P09874	341	Poly [ADP-ribose] polymerase 1	PARP1	0.999756	0.0310037	107.43	E	QTPNRKEWVTPKEFREISYLKKLKVKKQDRI	_EFRE(pa)ISYLK_	3	575.902	0.076086
P30533	167	Alpha-2-macroglobulin receptor-associated protein	LRPAP1	0.999755	0.0239647	89.673	E	EKLWHKAKTSGKFSGEELDKLWREFLHHKEK	_FSGE(pa)ELDK_	2	733.25	2.8073
B5MCF9	11	Pescadillo homolog	PES1	0.999749	0.000281961	246.57	R	_____MGGLEKKKYERGSATNYITRNKARKK	_KYER(pa)GSATNYITR_	3	700.624	0.15198
Q9HAH1	341	Zinc finger protein 556	ZNF556	0.999697	0.00653242	173.39	K	WPSSLHKHARTHAKKKPVSGGSVGKSSARPR	_KK(pa)PVSGGSVGK_	3	528.899	0.050605
O43818	12	U3 small nucleolar RNA-interacting protein 2	RRP9	0.999676	0.000301333	261.67	K	____MSATAAARKRGKPASGAGAGAGAGKRR	_RGK(pa)PASGAGAGAGAGK_	3	618.595	0.12168
Q9Y5B9	1014	FACT complex subunit SPT16	SUPT16H	0.999592	0.00523292	130.66	R	KADRESRYEEEEEQSRSMSRKRKASVHSSGR	_YEEEEEQSR(pa)SM(ox)SRK_	4	586.966	-0.33038
Q96KM6	328	Zinc finger protein 512B	ZNF512B	0.999582	0.0129183	157.75	R	AISRHTPPCKMVLLTRSENKAPRATGRNSGK	_MVLLTR(pa)SENK_	3	577.911	0.45064
Q9BQ39	714	ATP-dependent RNA helicase DDX50	DDX50	0.999581	0.022366	108.74	R	GRSGRQSRQGSRSGSRQDGRRRSGNRNRSRS	_QGSRSGSR(pa)QDGR_	3	611.234	-0.17244
H0YKX3	58	PCNA-associated factor	KIAA0101	0.999545	0.000537452	123.1	E	RLSPKDSEKENQIPEEAGSSGLGKAKRKACP	_ENQIPEE(pa)AGSSGLGK_	3	686.268	0.33034
O00479	74	High mobility group nucleosome-binding domain-containing protein 4	HMGN4	0.999453	0.00150012	180.24	D	KADAGKDGNNPAKNRDASTLQSQKAEGTGDA	_NRD(pa)ASTLQSQK_	3	596.903	-0.033602
B7Z7A3	534	Nucleolar GTP-binding protein 1;Nucleolar GTP-binding protein 1	GTPBP4	0.99942	0.0104292	121.05	R	RSGSCSRTPRDVSGLRDVKMVKKAKTMMKNA	_TPRDVSGLR(pa)DVK_	3	628.606	0.48418
Q9BQF6	27	Sentrin-specific protease 7	SENP7	0.999409	0.0583917	92.19	D	SSEIITEGKRKKSSSDLSEIRKMLNAKPEDV	_SSSD(pa)LSEIRK_	3	554.885	-0.083883
P55081	385	Microfibrillar-associated protein 1	MFAP1	0.999277	0.0250377	125.71	R	NKTILPKVMQVKNFGRSGRTKYTHLVDQDTT	_NFGR(pa)SGRTK_	3	521.875	-0.18916
F8WED5	7	MIT domain-containing protein 1	MITD1	0.999143	1.0847e-07	164.13	R	_________MAKSGLRQDPQSTAAATVLKRA	_SGLR(pa)QDPQSTAAATVLK_	3	762.005	0.0037195
P35251	49	Replication factor C subunit 1	RFC1	0.998977	0.000570621	174.27	R	LKAKKGIKEIKVNSSRKEDDFKQKQPSKKKR	_VNSSR(pa)KEDDFK_	3	622.575	-0.30581
P27694	339	Replication protein A 70 kDa DNA-binding subunit	RPA1	0.998796	0.035896	97.431	R	KSYEDATKITVRSNNREVAKRNIYLMDTSGK	_ITVRSNNR(pa)EVAK_	3	643.286	-0.029964
P11388	1492	DNA topoisomerase 2-alpha	TOP2A	0.998694	3.4205e-50	248.18	K	NFEKIVSKAVTSKKSKGESDDFHMDFDSAVA	_SK(pa)GESDDFHMDFDSAVAPR_	4	663.749	0.35817
Q9UIG0	322	Tyrosine-protein kinase BAZ1B	BAZ1B	0.998365	8.15365e-16	189.84	K	RKNTGSPDRKPSKKSKTDNSSLSSPLNPKLW	_SK(pa)TDNSSLSSPLNPK_	3	705.959	0.22742
F5H4V4	646	Antigen KI-67	MKI67	0.998341	0.000210696	250.52	R	SRSQHDILQMICSKRRSGASEANLIVAKSWA	_RR(pa)SGASEANLIVAK_	3	671.637	0.436
Q07666	17	KH domain-containing, RNA-binding, signal transduction-associated protein 1	KHDRBS1	0.99833	0.000137875	106.58	R	QRRDDPAARMSRSSGRSGSMDPSGAHPSVRQ	_SSGR(pa)SGSM(ox)DPSGAHPSVR_	4	582.973	-0.44121
F5GZU3	338	Scaffold attachment factor B1;Scaffold attachment factor B1	SAFB	0.998237	0.0445227	123.01	D	DKRDSDGKKEKSSNSDRSTNLKRDDKCDRKD	_SSNSD(pa)RSTNLK_	3	583.887	-0.55247
Q6MZZ7	150	Calpain-13	CAPN13	0.998079	0.0664368	64.711	D	QWVEVVIDDRLPVQGDKCLFVRPRHQNQEFW	_LPVQGD(pa)KCLFVR_	3	658.284	-2.5242
O15370	125	Transcription factor SOX-12	SOX12	0.997711	0.0359276	96.665	R	RPRKKSKGAPAKARPRPPGGSGGGSRLKPGP	_ARPR(pa)PPGGSGGGSR_	3	617.255	0.036008
Q92541	696	RNA polymerase-associated protein RTF1 homolog	RTF1	0.997653	0.0210812	96.665	R	AITSKAPPAKDGAPRRSLNLEDYKKRRGLI_	_DGAPRR(pa)SLNLEDYK_	3	725.635	0.16337
Q9UKI9	10	POU domain, class 2, transcription factor 3	POU2F3	0.997648	0.0665674	53.756	D	______MVNLESMHTDIKMSGDVADSTDARS	_(ac)MVNLESMHTD(pa)IK_	3	667.589	1.0419
E9PLY7	90	Protein FRG1B;Protein FRG1	FRG1	0.997622	0.0251603	115.49	D	KQCEINYVKKFQSFQDHKLKISKEDSKIL__	_KFQSFQD(pa)HK_	3	569.218	0.14717
Q9P258	13	Protein RCC2	RCC2	0.997483	1.43927e-07	118.37	E	___MPRKKAAAAAWEEPSSGNGTARAGPRKR	_AAAAAWEE(pa)PSSGNGTAR_	3	729.611	0.095655
Q9Y570	12	Protein phosphatase methylesterase 1	PPME1	0.997273	0.00230598	111.66	R	____MSALEKSMHLGRLPSRPPLPGSGGSQS	_SM(ox)HLGR(pa)LPSRPPLPGSGGSQSGAK_	4	733.58	0.37649
P35251	130	Replication factor C subunit 1	RFC1	0.996645	0.0194091	94.339	R	DFMCKKAASKSKENGRSTNSHLGTSNMKKNE	_ENGR(pa)STNSHLGTSNM(ox)K_	4	573.22	-0.14134
P10412	54	Histone H1.4;Histone H1.3;Histone H1.2	HIST1H1E	0.996633	0.00618093	250.26	R	PVSELITKAVAASKERSGVSLAALKKALAAA	_ER(pa)SGVSLAALK_	3	557.909	-0.043322
Q7Z4V5	453	Hepatoma-derived growth factor-related protein 2	HDGFRP2	0.996539	0.0198853	113.89	R	EKQQAKPVKVERTRKRSEGFSMDRKVEKKKE	_R(pa)SEGFSMDRK_	3	585.218	-0.40196
Q5VZW9	129	Muscle, skeletal receptor tyrosine-protein kinase	MUSK	0.996282	0.0696708	50.353	E	LPYEPFTMVAVKMLKEEASADMQADFQREAA	_E(pa)E(pa)ASADM(ox)QADFQR_	3	865.92	1.5466
Q5VZW9	130	Muscle, skeletal receptor tyrosine-protein kinase	MUSK	0.996282	0.0696708	50.353	E	PYEPFTMVAVKMLKEEASADMQADFQREAAL	_E(pa)E(pa)ASADM(ox)QADFQR_	3	865.92	1.5466
Q01082	58	Spectrin beta chain, non-erythrocytic 1;Spectrin beta chain, non-erythrocytic 2	SPTBN1	0.995122	0.0113583	133.81	K	SRIKALADEREAVQKKTFTKWVNSHLARVSC	_EAVQKK(pa)TFTK_	3	574.25	-0.61818
Q16695	27	Histone H3.1t	HIST3H3	0.994781	0.00102058	220.32	R	TGGKAPRKQLATKVARKSAPATGGVKKPHRY	_VAR(pa)KSAPATGGVK_	3	594.936	-0.34458
Q6PJG2	1013	ELM2 and SANT domain-containing protein 1	ELMSAN1	0.994289	0.00502801	156.16	R	GGQASEKPREGTGKSRRALPFSEKKKKTETF	_SR(pa)RALPFSEK_	3	577.913	0.0078249
F5H4V4	2829	Antigen KI-67	MKI67	0.99398	3.51287e-12	156.72	E	MTDDKTTKIPCKSSPELEDTATSSKRRPRTR	_SSPE(pa)LEDTATSSK_	3	631.566	-0.10307
Q9P2N5	569	RNA-binding protein 27	RBM27	0.99377	0.0144019	96.948	E	VVLEPDSRKRAMSGLEGPLTKKPWLGKQGNN	_RAM(ox)SGLE(pa)GPLTK_	3	606.249	0.14894
Q9NR30	6	Nucleolar RNA helicase 2	DDX21	0.993282	2.17449e-05	238.88	R	__________MPGKLRSDAGLESDTAMKKGE	_LR(pa)SDAGLESDTAM(ox)K_	3	684.266	-0.28094
B4DR70	417	RNA-binding protein FUS	FUS	0.99321	0.00638788	169.41	R	RGGDRGGFGPGKMDSRGEHRQDRRERPY___	_MDSR(pa)GEHR_	3	510.173	0.047708
O00567	553	Nucleolar protein 56	NOP56	0.993006	5.79154e-05	111.35	R	TPKEETVNDPEEAGHRSGSKKKRKFSKEEPV	_EETVNDPEEAGHR(pa)SGSK_	4	596.477	0.35376
P02545	397	Prelamin-A/C;Lamin-A/C;Prelamin-A/C;Lamin-A/C	LMNA	0.992636	0.0128162	114.89	R	GEEERLRLSPSPTSQRSRGRASSHSSQTQGG	_LSPSPTSQR(pa)SRGR_	3	657.281	0.059985
P35659	208	Protein DEK;Protein DEK	DEK	0.992624	0.00356143	144.77	R	LPKSKKTCSKGSKKERNSSGMARKAKRTKCP	_ER(pa)NSSGM(ox)AR_	3	522.18	0.51779
P08621	352	U1 small nuclear ribonucleoprotein 70 kDa	SNRNP70	0.991556	0.0089967	132.94	E	KGRDRDRERRRSHRSERERRRDRDRDRDRDR	_SHRSE(pa)RER_	3	533.202	0.037785
Q9BQ39	110	ATP-dependent RNA helicase DDX50	DDX50	0.9912	0.0506883	125.72	R	DLPNGDIDEYEKKSKRVSSLDTSTHKSSDNK	_R(pa)VSSLDTSTHK_	3	591.24	0.026514
F5GXK1	5	DNA mismatch repair protein Msh3	MSH3	0.990912	0.000548331	171.08	K	___________MSRRKPASGGLAASSSAPAR	_RK(pa)PASGGLAASSSAPAR_	3	708.979	0.37648
P38159	324	RNA-binding motif protein, X chromosome;RNA-binding motif protein, X chromosome, N-terminally processed;RNA binding motif protein, X-linked-like-1	RBMX	0.989945	0.0324033	106.2	R	RYDDYSSSRDGYGGSRDSYSSSRSDLYSSCD	_DGYGGSR(pa)DSYSSSR_	3	678.9	0.52198
Q9UIS9	106	Methyl-CpG-binding domain protein 1;Methyl-CpG-binding domain protein 1	MBD1	0.989779	0.0217438	126.12	E	RPAKTRKRQVGPQSGEVRKEAPRDETKADTD	_RQVGPQSGE(pa)VRK_	3	627.938	-0.22655
P39748	339	Flap endonuclease 1	FEN1	0.98958	0.0243628	90.827	R	GVKRLSKSRQGSTQGRLDDFFKVTGSLSSAK	_SRQGSTQGR(pa)LDDFFK_	3	761.646	0.11158
Q99729	274	Heterogeneous nuclear ribonucleoprotein A/B	HNRNPAB	0.986002	0.0190412	139.76	R	GGGGGQGSTNYGKSQRRGGHQNNYKPY____	_SQR(pa)RGGHQNNYK_	4	497.2	-0.32728
O14646	1086	Chromodomain-helicase-DNA-binding protein 1	CHD1	0.982901	0.0194233	164.65	E	PRMRNCAKQISFNGSEGRRSRSRRYSGSDSD	_QISFNGSE(pa)GRR_	3	597.9	1.1641
Q96T60	396	Bifunctional polynucleotide phosphatase/kinase;Polynucleotide 3'-phosphatase;Polynucleotide 5'-hydroxyl-kinase	PNKP	0.981958	5.30779e-19	163.91	R	FLKKHLVSAGYVHVNRDTLGSWQRCVTTCET	_HLVSAGYVHVNR(pa)DTLGSWQR_	4	709.814	0.13721
Q9GZP8	36	Immortalization up-regulated protein	IMUP	0.97485	0.0445663	134.61	R	GHGGDPKLSPHKVQGRSEAGAGPGPKASNFR	_VQGR(pa)SEAGAGPGPK_	3	617.919	-0.43168
C9J6K3	85	Chromobox protein homolog 8	CBX8	0.971977	0.00312204	177.71	R	LLKAQAKAKAKTYEFRSDSARGIRIPYPGRS	_TYEFR(pa)SDSAR_	3	591.549	-0.34409
Q14011	145	Cold-inducible RNA-binding protein	CIRBP	0.964658	0.0255474	73.834	R	SRSGGYGGSRDYYSSRSQSGGYSDRSSGGSY	_SGGYGGSRDYYSSR(pa)SQSGGYSDR_	4	748.281	-0.18465
E7EVX8	400	U4/U6 small nuclear ribonucleoprotein Prp31	PRPF31	0.962466	0.00621169	107.53	R	DLGFSLGHLGKSGSGRVRQTQVNEATKARIS	_SGSGR(pa)VRQTQVNEATK_	3	753.657	0.3893
Q15050	246	Ribosome biogenesis regulatory protein homolog	RRS1	0.945437	0.0218016	127.46	R	SVGRFQERLPKEKVPRGSGKKRKFQPLFGDF	_EKVPR(pa)GSGK_	3	500.208	0.27734
P09874	518	Poly [ADP-ribose] polymerase 1	PARP1	0.944928	0.00583471	222.42	K	LSKKSKGQVKEEGINKSEKRMKLTLKGGAAV	_EEGINK(pa)SEK_	3	525.531	-0.31876
Q9NR30	732	Nucleolar RNA helicase 2	DDX21	0.940157	0.000563652	190.73	R	PREGYGGFRGQREGSRGFRGQRDGNRRFRGQ	_EGSR(pa)GFRGQR_	3	564.221	0.031704
Q9UBT6	628	DNA polymerase kappa	POLK	0.939927	0.00607215	130.66	R	RKDKFNPVNQPKESSRSTGSSSGVQKAVTRT	_ESSR(pa)STGSSSGVQK_	3	646.581	0.18615
F8WEL0	495	E3 ubiquitin-protein ligase SHPRH	SHPRH	0.9381	0.0254367	47.082	D	PFINPDSQGHCPATSDSGITDVAMSKSTCIS	_SQPFINPDSQGHCPATSD(pa)SGITDVAM(ox)SK_	4	876.849	-0.072978
Q8IZT6	578	Abnormal spindle-like microcephaly-associated protein	ASPM	0.93784	0.00053723	172.56	D	TPSSTTASVARKRKSDGSMEDANVRVAITEH	_RKSD(pa)GSMEDANVR_	3	669.254	-0.20133
Q8IXK0	99	Polyhomeotic-like protein 2	PHC2	0.930471	0.00552772	141.08	R	YNVGCTKRVGLFHSDRSKLQKAGAATHNRRR	_RVGLFHSDR(pa)SK_	3	614.928	-0.38883
P38159	331	RNA-binding motif protein, X chromosome;RNA-binding motif protein, X chromosome, N-terminally processed	RBMX	0.930048	0.0127874	115.78	R	SRDGYGGSRDSYSSSRSDLYSSGRDRVGRQE	_DSYSSSR(pa)SDLYSSGR_	3	736.602	-0.02969
P09874	520	Poly [ADP-ribose] polymerase 1	PARP1	0.928891	0.00239845	148.21	E	KKSKGQVKEEGINKSEKRMKLTLKGGAAVDP	_EEGINKSE(pa)K_	3	525.531	0.69944
F2Z2L3	34		PON3	0.916703	0.0695294	104.01	K	EMFLAFRVGFYLLQRKGECLSRSGASRT___	_K(pa)GECLSR_	3	464.167	2.2141
Q9NR30	752	Nucleolar RNA helicase 2	DDX21	0.914252	0.0466624	122.33	R	QRDGNRRFRGQREGSRGPRGQRSGGGNKSNR	_EGSR(pa)GPRGQR_	3	547.549	-0.057744
O14647	1685	Chromodomain-helicase-DNA-binding protein 2	CHD2	0.90765	0.0328394	81.625	R	YKDHHYGDRRHMDAHRSGSYRPNNMSRKRPY	_HMDAHR(pa)SGSYRPNNMSR_	4	639.997	0.18179
P09429	33	High mobility group protein B1	HMGB1	0.905846	0.0549174	137.62	D	FFVQTCREEHKKKHPDASVNFSEFSKKCSER	_KHPD(pa)ASVNFSEFSK_	3	711.949	-0.82724
P53999	59	Activated RNA polymerase II transcriptional coactivator p15	SUB1	0.888838	0.0027377	136.33	R	ETSRALSSSKQSSSSRDDNMFQIGKMRYVSV	_QSSSSR(pa)DDNM(ox)FQIGK_	3	752.947	-0.32477
E7EVX8	402	U4/U6 small nuclear ribonucleoprotein Prp31	PRPF31	0.88564	0.00465822	121.13	R	GFSLGHLGKSGSGRVRQTQVNEATKARISKT	_SGSGRVR(pa)QTQVNEATK_	4	565.494	0.063203
Q9BW71	418	HIRA-interacting protein 3	HIRIP3	0.879297	0.0609632	100.04	R	SDGSPEAKGGKAGSGRRGEDHPAVMRLKRYI	_AGSGR(pa)RGEDHPAVMR_	4	534.966	-0.059088
Q01780	854	Exosome component 10	EXOSC10	0.87862	0.00585824	150.06	R	NKSMSFPTGKSDRGFRYNWPQR_________	_SDRGFR(pa)YNWPQR_	3	708.281	0.05003
Q96EU6	210	Ribosomal RNA processing protein 36 homolog	RRP36	0.876563	0.00364578	153.34	E	AQAQQGHRPYFLKKSEQRQLALAEKFKELKR	_KSE(pa)QRQLALAEK_	3	647.954	0.26574
Q6PJ61	302	F-box only protein 46	FBXO46	0.876079	0.0688478	66.004	D	GCAYPGSPGPGARAKDKITCDLYQLISPSRD	_D(pa)KITCDLYQLISPSR_	3	783.999	-2.6311
P49916	238	DNA ligase 3	LIG3	0.870379	5.40272e-17	170.53	E	PRKFSGFSAKPNNSGEAPSSPTPKRSLSSSK	_FSGFSAKPNNSGE(pa)APSSPTPK_	3	883.362	-0.042218
H0YER5	6		RCN1	0.867519	0.0720473	66.92	D	__________UETLEDIDKNGDGFVDQDEYI	_(ac)UETLED(pa)IDK_	3	572.173	3.0531
E7ERQ0	96	Denticleless protein homolog	DTL	0.862097	0.0117964	98.573	R	KLSTVGWASQKKKESRPGLVTVTSSQSTPAK	_ESR(pa)PGLVTVTSSQSTPAK_	3	796.016	0.44725
P38159	309	RNA-binding motif protein, X chromosome;RNA-binding motif protein, X chromosome, N-terminally processed	RBMX	0.857845	0.0549177	68.481	R	APPTRGPPPSYGGSSRYDDYSSSRDGYGGSR	_SAPPTRGPPPSYGGSSR(pa)YDDYSSSR_	4	797.071	-0.43255
Q8WYP5	2036	Protein ELYS	AHCTF1	0.834773	0.0308951	47.243	E	DVGKPALGKSILVPNEELSMVMSSKKKLTKK	_SILVPNE(pa)ELSM(ox)VM(ox)SSK_	3	779.652	0.24033
Q15651	26	High mobility group nucleosome-binding domain-containing protein 3	HMGN3	0.827254	0.0182973	128.27	R	EGKDGSKVTKQEPTRRSARLSAKPAPPKPEP	_QEPTRR(pa)SAR_	3	547.889	0.25732
B8ZZT7	74	Hematological and neurological expressed 1 protein	HN1	0.823665	9.24479e-08	174.94	R	QASWAKSAGAKSSGGREDLESSGLQRRNSSE	_SSGGR(pa)EDLESSGLQR_	3	706.942	0.31445
P53999	61	Activated RNA polymerase II transcriptional coactivator p15	SUB1	0.799542	0.00516439	80.24	D	SRALSSSKQSSSSRDDNMFQIGKMRYVSVRD	_QSSSSRDD(pa)NMFQIGK_	3	747.615	-0.21319
P38159	340	RNA-binding motif protein, X chromosome;RNA-binding motif protein, X chromosome, N-terminally processed	RBMX	0.786659	0.0211105	116.55	D	DSYSSSRSDLYSSGRDRVGRQERGLPPSMER	_SDLYSSGRD(pa)RVGR_	3	670.269	0.31913
H0YKH2	31	SAFB-like transcription modulator	SLTM	0.763149	0.0363357	104.37	R	ERHVVERHGRDTSGPRKEWHGPPSQGPSYHD	_HGRDTSGPR(pa)K_	3	551.217	0.21646
P35659	9	Protein DEK;Protein DEK	DEK	0.748096	6.34042e-09	123	E	_______MSASAPAAEGEGTPTQPASEKEPE	_(ac)SASAPAAE(pa)GEGTPTQPASEK_	3	823.655	0.2362
Q8IZT6	576	Abnormal spindle-like microcephaly-associated protein	ASPM	0.719976	0.00539672	130.01	K	EVTPSSTTASVARKRKSDGSMEDANVRVAIT	_RK(pa)SDGSMEDANVR_	3	669.254	0.12145
B4DR70	415	RNA-binding protein FUS	FUS	0.681455	0.0180671	142.98	D	DRRGGDRGGFGPGKMDSRGEHRQDRRERPY_	_MD(pa)SRGEHR_	3	510.173	0.40039
Q9NR30	729	Nucleolar RNA helicase 2	DDX21	0.613328	0.02324	146.11	E	LEGPREGYGGFRGQREGSRGFRGQRDGNRRF	_E(pa)GSRGFRGQR_	3	564.221	-0.42894
