# Supplementary material for: Proteome-wide identification of the endogenous ADP-ribosylome of mammalian cells and tissue
Source: Nat Commun. 2016 Sep 30;7:12917. doi: 10.1038/ncomms12917 (PMC5056437; doi:10.1038/ncomms12917)
Supplement: Supplementary Data 3 — Identified ADP-ribosylation sites - In vitro PAR analysis - Forward+Reverse. List of all identified ADP-ribosylation sites with a localization probability of more than 0.60. Forward and reverse SILAC ratios are marked in green. Table is provided as an Excel file in the online additional supplementary materials. [file ncomms12917-s4.xlsx]

## Sheet: ADP ribose (KRDE)Sites
Proteins	Positions within proteins	Protein names	Gene names	Localization prob	Forward	Reverse	Amino acid	Sequence window	PEP	Score	Charge	m/z	Ratio H/L Forward___1	Ratio H/L Reverse___1
P06733	67	Alpha-enolase	ENO1	1	x	x	E	NDKTRYMGKGVSKAVEHINKTIAPALVSKKL	0.0148117	64.04	2	676.258	4.1972	2.6582
P13010	148	X-ray repair cross-complementing protein 5	XRCC5	1	x	x	D	EIFTDLSSRFSKSQLDIIIHSLKKCDISLQF	0.000197354	87.647	2	904.405	1.0404	0.9523
P22102	688	Trifunctional purine biosynthetic protein adenosine-3;Phosphoribosylamine--glycine ligase;Phosphoribosylformylglycinamidine cyclo-ligase;Phosphoribosylglycinamide formyltransferase	GART	1	x	x	E	GHVKAFAHITGGGLLENIPRVLPEKLGVDLD	2.8271e-10	131.67	3	736.328	0.95645	1.2426
P09382	38	Galectin-1	LGALS1	1	x		D	EVAPDAKSFVLNLGKDSNNLCLHFNPRFNAH	0.0349882	42.095	3	676.587	0.86503
Q9BPY3	106	Protein FAM118B	FAM118B	1	x	x	D	QKCLHEDKNLVHVAHDLIQKLSPRTSNVRST	1.51853e-12	154.6	3	643.287	0.90128	1.1481
Q641Q2	775	WASH complex subunit FAM21A;WASH complex subunit FAM21C;WASH complex subunit FAM21B	FAM21A	1	x		E	VAESEKEGLLTRSAQETVKHSDLFSSSSPWD	0.0220493	58.676	2	652.234	0.85855
P49773	43	Histidine triad nucleotide-binding protein 1	HINT1	1	x		D	PAKIIFEDDRCLAFHDISPQAPTHFLVIPKK	2.53529e-16	137.42	3	944.759	0.8357
Q8NBS9	394	Thioredoxin domain-containing protein 5	TXNDC5	1	x		R	VDCTAERNICSKYSVRGYPTLLLFRGGKKVS	0.00989274	61.212	3	709.322	0.6816
P09874	743	Poly [ADP-ribose] polymerase 1	PARP1	1	x	x	D	QILDLSNRFYTLIPHDFGMKKPPLLNNADSV	7.57721e-12	150.12	2	1005.4	0.68528	0.85321
P22061-2	12	Protein-L-isoaspartate(D-aspartate) O-methyltransferase;Protein-L-isoaspartate O-methyltransferase	PCMT1	1	x	x	E	____MAWKSGGASHSELIHNLRKNGIIKTDK	5.29243e-10	122.1	3	673.609	0.5347	0.72106
Q14978-2	320	Nucleolar and coiled-body phosphoprotein 1	NOLC1	1	x	x	K	PSAPPPKKSLGTQPPKKAVEKQQPVESSEDS	0.00399862	74.944	3	499.544	0.53028	0.7265
Q9Y4F3	1198	Meiosis arrest female protein 1;Meiosis arrest female protein 1	KIAA0430	1	x	x	E	LKLLKSQASKQVIVREFSQAYHWCFSKDWDV	0.00141964	78.763	3	710.92	0.52524	0.71413
P78527	2699	DNA-dependent protein kinase catalytic subunit	PRKDC	1	x		D	RSERLQRAPLKSVGPDFGKKRLGLPGDEVDN	0.0146264	58.37	2	674.236	0.45224
Q12797	437	Aspartyl/asparaginyl beta-hydroxylase	ASPH	1	x	x	R	SLKRRSDRQQFLGHMRGSLLTLQRLVQLFPN	0.0200218	46.926	3	809.366	0.44754	0.59985
P49916	225	DNA ligase 3	LIG3	1	x	x	K	SPVKGASFVTSTNPRKFSGFSAKPNNSGEAP	0.0116255	83.397	2	706.768	0.33656	0.44398
Q8N196	184	Homeobox protein SIX5	SIX5	1		x	D	YHEAERARGRALGAVDKYRLRKKFPLPKTIW	0.072532	53.968	2	607.728		0.63329
Q9Y6Q1	460	Calpain-6	CAPN6	1		x	K	AGTSTYIDTRTVFLSKYLKKGNYVLVPTMFQ	0.0590778	32.329	3	770.296
Q9Y6Q1	463	Calpain-6	CAPN6	1		x	K	STYIDTRTVFLSKYLKKGNYVLVPTMFQHGR	0.0590778	32.329	3	770.296
O43315	19	Aquaporin-9	AQP9	1		x	K	EGAEKGKSFKQRLVLKSSLAKETLSEFLGTF	0.0270777	45.257	3	775.642
E7EPP6	395	Serine/threonine-protein kinase Chk1	CHEK1	1		x	R	GSSQNPWQRLVKRMTRFFTKLDADKSYQCLK	0.099076	57.103	2	736.277
O43315	15	Aquaporin-9	AQP9	1		x	R	_MQPEGAEKGKSFKQRLVLKSSLAKETLSEF	0.0270777	45.257	3	775.642
Q5STQ1	441	Retinoic acid receptor RXR-beta;Retinoic acid receptor RXR-alpha	RXRB	1		x	E	TELVSKMRDMRMDKTELGCLRAIILFNPDAK	0.104323	32.221	2	695.249
O75165	1740	DnaJ homolog subfamily C member 13	DNAJC13	0.98742		x	E	LHTFMAITHAAKVESEQHGDRLPRVEMALEA	0.0247054	42.743	3	713.536
O75165	1744	DnaJ homolog subfamily C member 13	DNAJC13	0.98742		x	D	MAITHAAKVESEQHGDRLPRVEMALEALRNV	0.0247054	42.743	3	713.536
P30101	62	Protein disulfide-isomerase A3	PDIA3	0.982523	x	x	R	LMLVEFFAPWCGHCKRLAPEYEAAATRLKGI	6.18139e-07	99.531	3	630.259	0.57587	0.71874
P08648	759	Integrin alpha-5;Integrin alpha-5 heavy chain;Integrin alpha-5 light chain	ITGA5	0.942841		x	K	WGGLRFTVPHLRDTKKTIQFDFQILSKNLNN	0.0142386	53.869	3	670.299
P26583	116	High mobility group protein B2	HMGB2	0.902375	x	x	E	AFFLFCSEHRPKIKSEHPGLSIGDTAKKLGE	0.000827814	70.529	3	618.243	0.56814	0.7469
Q96S52	176	GPI transamidase component PIG-S	PIGS	0.887701	x	x	R	YIGPKRTAVVRGIMHREAFNIIGRRIVQVAQ	0.0122915	57.802	3	685.627	0.5545	0.75121
E9PFF0	116	High mobility group protein B1;Putative high mobility group protein B1-like 1	HMGB1	0.884482	x	x	E	AFFLFCSEYRPKIKGEHPGLSIGDVAKKLGE	3.74898e-16	153.14	3	607.58	0.61636	0.79134
P10809	250	60 kDa heat shock protein, mitochondrial	HSPD1	0.845008	x		K	QKCEFQDAYVLLSEKKISSIQSIVPALEIAN	3.52966e-05	77.681	3	863.414	0.89158
O43895	354	Xaa-Pro aminopeptidase 2	XPNPEP2	0.811164	x		K	KEKLVTDTYSPVMMTKAVKNSKEQALLKASH	0.0284999	38.511	3	781.001
E7EUT4	221	Glyceraldehyde-3-phosphate dehydrogenase;Glyceraldehyde-3-phosphate dehydrogenase;Glyceraldehyde-3-phosphate dehydrogenase	GAPDH	0.796931	x		K	RLEKPAKYDDIKKVVKQASEGPLKGILGYTE	0.0303405	65.232	3	566.25	1.1357
P07237	97	Protein disulfide-isomerase	P4HB	0.730011	x	x	R	VDATEESDLAQQYGVRGYPTIKFFRNGDTAS	0.000543627	62.362	3	994.425	0.49592	0.61669
Q9UHA4	3	Ragulator complex protein LAMTOR3	LAMTOR3	0.715157	x	x	D	_____________MADDLKRFLYKKLPSVEG	0.0366611	53.166	2	695.249	0.77201
Q93073	471	Selenocysteine insertion sequence-binding protein 2-like	SECISBP2L	0.672046		x	K	LATAQEYSEISMEQKKLQEALSKAAGKKNKT	0.0355573	31.843	3	486.541		0.94223
H0YIQ1	67			0.666667	x		E	SSAESFGLFSCIINREEQEQTHRTIFRFVPR	0.0557793	32.415	3	713.536
H0YIQ1	68			0.666667	x		E	SAESFGLFSCIINREEQEQTHRTIFRFVPRH	0.0557793	32.415	3	713.536
H0YIQ1	70			0.666667	x		E	ESFGLFSCIINREEQEQTHRTIFRFVPRHED	0.0557793	32.415	3	713.536
