# Supplementary material for: Proteome-wide identification of the endogenous ADP-ribosylome of mammalian cells and tissue
Source: Nat Commun. 2016 Sep 30;7:12917. doi: 10.1038/ncomms12917 (PMC5056437; doi:10.1038/ncomms12917)
Supplement: Supplementary Data 4 — ADP-ribosylation occupancy values. List of calculated stoichiometry values in HeLa cells. Stoichiometry values describe the fraction of a protein that is modified at a given modification site and are calculated based on the ADP-ribosylated peptide ratio (marked in green), the unmodified peptide ratio (marked in blue) and the protein ratio (marked in orange). Stoichiometry values are listed for both light and heavy SILAC conditions. Table is provided as an Excel file in the online additional supplementary materials. [file ncomms12917-s5.xlsx]

## Sheet: Occupancy calculation & values
Sequence	Gene names	Localization prob	Amino acid	Ratio H/L normalized H2O2 (X)	Unmodified pep ratio (Y)	Protein ratio (Z)		Light proportion (a)	Heavy proportion (b)		Light SILAC stoichiometry	Heavy SILAC stoichiometry
YPSLGQKPGGSDFLMK	ENSA	0.805896	K	6.1881	0.93482	0.93791		0.00058855	0.00389594		0.000588204	0.00388083
SVGGSGGGSFGDNLVTR	LMNA	1	D	9.2907	1.0034	1.0104		0.00084538	0.00782756		0.000844666	0.00776676
YGRPPDSHHSR	SRSF2	0.5	R	0.26348	1.0179	1.0422		0.0312051	0.00807732		0.0302608	0.0080126
SYGRPPPDVEGMTSLK	SRSF2	0.983585	R	0.068337	0.87259	1.0422		0.174162	0.0136395		0.148329	0.013456
APKPDGPGGGPGGSHMGGNYGDDR	FUS	0.839422	K	55.43	0.9322	0.94737		0.000278437	0.0165563		0.00027836	0.0162867
LDTGPQSLSGK	GTF2F1	1	D	14.479	0.96617	0.98214		0.00118324	0.017732		0.00118184	0.017423
SAINEVVTR	RPL31	0.961723	R	21.195	1.0619	1.043		0.000937872	0.0187195		0.000936993	0.0183755
SVTVVEDDEDEDGDDLLHHHHVSGSR	LMNA	0.853381	E	10.301	0.98921	1.0104		0.0022808	0.0237508		0.00227561	0.0231998
SQLDIIIHSLKK	XRCC5	0.5	K	2.2014	0.95882	0.97269		0.0112883	0.0259173		0.0111623	0.0252625
NQPTNVTLSSGFVADR	POP1	1	D	0.29116	1.0933	1.0139		0.10986	0.0292571		0.0989852	0.0284254
DTPTSAGPNSFNK	PCNP	0.901782	R	16.112	0.76322	0.78768		0.00159616	0.0336957		0.00159361	0.0325973
SMGLPTSDEQK	NUDC	0.5	E	1.6983	0.995	0.9784		0.0230588	0.0393575		0.022539	0.0378671
KAEAGAGSATEFQFR	RPS10	0.748826	K	5.6188	1.0857	1.0499		0.00783558	0.0405513		0.00777467	0.038971
LHNELQSGSLR	RRP12	1	E	56.571	0.89423	0.85807		0.000649041	0.0410598		0.00064862	0.0394404
LSGLEQPQGALQTR	WDR74	1	E	7.0951	0.79029	0.75426		0.00568221	0.051014		0.00565011	0.0485379
FYTLIPHDFGMK	PARP1	1	D	0.40665	0.82523	0.87471		0.105713	0.0520923		0.0956061	0.0495131
VELCSFSGYK	RPL24	1	E	12.73	1.125	1.1806		0.0048141	0.0544742		0.00479104	0.0516601
SFTPDHVVYAR	PTRF	1	D	11.302	1.1958	1.1244		0.00701541	0.0663055		0.00696653	0.0621825
REAPVDVLTQIGR	TMEM109	0.905455	R	0.69463	0.95757	0.98407		0.0915561	0.0664156		0.0838767	0.0622793
DSNNLCLHFNPR	LGALS1	1	D	0.8226	0.9762	0.99036		0.0844063	0.0711254		0.0778364	0.0664025
EAPVDVLTQIGR	TMEM109	0.905455	R	0.69463	1.0175	0.98407		0.115499	0.0788491		0.10354	0.0730863
SGSMDPSGAHPSVR	KHDRBS1	1	D	28.387	1.1065	1.0108		0.00349574	0.0896823		0.00348356	0.0823013
GISEETTTGVHNLYK	AHCY	0.941838	E	0.87292	0.83953	0.84224		0.0883312	0.0918443		0.081162	0.0841185
SNFSNSADDIK	CBX5	0.5	D	36.093	0.94545	0.85407		0.00259315	0.0989949		0.00258645	0.0900777
STAYEDYYYHPPPR	HNRNPR	0.883791	E	10.165	0.99804	0.90505		0.0100422	0.102279		0.00994233	0.0927888
SYDYHQNWGR	DHX36	1	D	4.0496	0.99476	0.91587		0.0251745	0.102484		0.0245563	0.092957
VASMAPVTAEGFQER	ZNF622	0.877222	E	2.8524	0.92742	0.85324		0.0371056	0.114123		0.035778	0.102433
SSTVGLVTLNDMK	FAM50A	1	D	4.3285	0.91069	0.99899		0.0265204	0.126051		0.0258353	0.111941
MKVELCSFSGYK	RPL24	0.5	K	3.0428	1.2796	1.1806		0.0531629	0.126418		0.0504793	0.11223
HMIMANPQMQQLMER	UBQLN4	1	E	0.60906	1.0542	0.97225		0.225639	0.130362		0.184099	0.115328
SVAPAAPTSCDFSPGDLVWAK	MSH6	0.5	D	10.395	0.80216	0.90401		0.0107312	0.139063		0.0106173	0.122086
GYPTLLLFR	TXNDC5	1	R	1.5852	1.0772	1.0114		0.114674	0.168754		0.102877	0.144388
ESAIVSRPLNPFTAK	NOSIP	0.978429	E	8.0897	0.88796	1.0208		0.0187922	0.171205		0.0184455	0.146178
EQYQQQQQWGSR	HNRNPD	1	E	4.1165	1.1965	1.0415		0.0504065	0.173421		0.0479876	0.147791
EQREEAAEVASLDVANIISGSGRPR	HIRIP3	0.833867	D	3.2371	1.092	0.93545		0.0680164	0.201626		0.0636848	0.167795
SSGPTSLFAVTVAPPGAR	HNRNPU	0.575387	K	3.1717	1.0673	1.21		0.072743	0.216171		0.0678103	0.177747
AAAAAWEEPSSGNGTAR	RCC2	0.5	E	7.3091	0.83302	0.99022		0.0248778	0.218284		0.0242739	0.179173
AALGHLAGEAAAAPGPGTPCASR	C8orf33	1	E	3.7774	1.2287	0.99906		0.0826537	0.254103		0.0763436	0.202617
SQLDIIIHSLK	XRCC5	0.5	K	2.2014	0.8511	0.97269		0.0989574	0.255957		0.0900467	0.203794
VDATEESDLAQQYGVR	P4HB	0.970208	R	0.84748	1.0008	0.96397		0.316164	0.267729		0.240217	0.211188
EVYQQQQYGSGGR	HNRNPAB	1	E	2.5781	0.90537	1.05		0.0946469	0.269513		0.0864634	0.212297
DRPASGSPFQLFLSK	UHRF1	0.88049	D	34.113	0.6378	0.86185		0.00673811	0.360391		0.00669301	0.264917
LVLDPGEAPLVPVYSGK	NFATC2IP	0.5	D	15.047	2.3263	1.5753		0.0557465	0.36058		0.0528029	0.265019
AAPSDGFKPR	EMG1	0.5	K	28.603	1.706	0.92346		0.0282714	0.474002		0.0274941	0.321575
RDFAPPGQQK	TMEM109	0.858962	R	0.86912	0.92464	0.98407		0.517007	0.485964		0.340807	0.327036
QQFLGHMR	ASPH	1	R	1.0845	0.93857	0.987		0.496718	0.573948		0.331871	0.364655
LTPTSVLDYFGTGSVQR	RFC1	1	D	0.84505	0.8956	0.97917		0.623099	0.587929		0.383895	0.370249
AEAGAGSATEFQFR	RPS10	0.748826	K	5.6188	0.55166	1.0499		0.10905	1.11071		0.0983277	0.526225
FVAFSGEGQSLRK	UFD1L	0.5	R	3.4163	0.53352	1.0091		0.197566	1.26508		0.164973	0.558514
GSLLTLQR	ASPH	1	R	1.0845	1.1614	0.987		1.78872	1.67028		0.641412	0.625508
FVAFSGEGQSLR	UFD1L	0.5	R	3.4163	0.40006	1.0091		0.253008	2.16055		0.20192	0.683599
SGGASHSELIHNLRK	PCMT1	0.5	R	0.84061	1.2858	0.93227		3.85697	2.52155		0.79411	0.716034
AFAHITGGGLLENIPR	GART	1	E	0.94789	0.93865	0.94569		3.2	3.2315		0.761905	0.763677
RLAPEYEAAATR	PDIA3	0.997096	R	1.0376	1.0451	1.0351		4	3.97129		0.8	0.798845
