# Supplementary material for: Proteome-wide identification of the endogenous ADP-ribosylome of mammalian cells and tissue
Source: Nat Commun. 2016 Sep 30;7:12917. doi: 10.1038/ncomms12917 (PMC5056437; doi:10.1038/ncomms12917)
Supplement: Supplementary Data 5 — Identified ADP-ribosylation sites in mouse liver tissue. List of all identified ADP-ribosylation sites with a localization probability of more than 0.60 from three replicate analyses in mouse liver tissue. Table is provided as an Excel file in the online additional supplementary materials. [file ncomms12917-s6.xlsx]

## Sheet: Localization score >0.60
Proteins	Position within protein	Protein names	Gene names	Localization prob	Exp1	Exp2	Exp3	Number of ADP ribose	Amino acid	Sequence window	PEP	Score	Charge	m/z	Mass error [ppm]	Intensity Exp1	Intensity Exp2	Intensity Exp3
E9Q9F5	425	Septin-7	2007-09-01	0.962053	x	x		1	R	NWEAQQRILEQQNSSRTLEKNKKKGKIF___	1.28879e-05	131.69	2	1043.95	-0.57379	26198000	21469000	0
Q80UG5	53	Septin-9	2009-09-01	0.96558	x	x		1	R	PPNSTPPRRVQTPLLRATVASSSQKFQDLGV	0.0020647	92.439	3	795.044	0.78733	13729000	3458100	0
Q80UG5	18	Septin-9	2009-09-01	0.899764	x	x		1	R	KSYSGVTRTSSGRLRRLADPTGPALKRSFEV	0.00214912	100.55	3	612.612	-0.3907	10427000	29332000	1511700
Q80UG5	150	Septin-9	2009-09-01	0.882396	x			1	R	RAEVLGHKTPEPVPRRTEITIVKPQESVLRR	5.61123e-05	117.37	3	770.701	-0.011974	15407000	0	0
Q9ERR7	122	15 kDa selenoprotein	2015-09-01	0.638263	x	x	x	1	R	SDKPKLFRGLQIKYVRGSDPVLKLLDDNGNI	0.0140268	82.831	2	837.85	-0.43256	140870000	102020000	137840000
Q9DCS2	23	UPF0585 protein C16orf13 homolog	0610011F06Rik	0.868847	x	x	x	1	D	ERNKEPILSVLRQYVDPAQRCVRVLEVASGS	0.0034111	94.191	3	644.92	-0.97307	164940000	407240000	22091000
Q8BHG2-3	94	UPF0587 protein C1orf123 homolog	0610037L13Rik	0.977932	x	x		1	R	WQYIRLMDSVALKGGRGSASMVQKCKLCARE	0.000200509	112.91	3	826.03	0.60004	16130000	11677000	0
Q9D0B5	45	Sulfurtransferase	2610029I01Rik	0.958077		x		1	R	RCSQAFCSTPKGVTYRELKSLLNSKDIMLID	0.0173624	84.498	2	753.805	-0.46359	5963000	11939000	0
Q5YD48	371	APOBEC1 complementation factor	A1cf	1	x	x		1	R	IPSLHFPATKGHLSNRALIRTPSVREIYMNV	0.0300967	67.704	3	559.913	0.020563	9826000	39234000	2939500
Q8VCH0	167	3-ketoacyl-CoA thiolase B, peroxisomal	Acaa1b	0.983596	x	x		1	R	SMTLSQRGNHGNISSRLLENEKARDCLIPMG	5.78379e-05	114.64	3	812.687	2.1207	36419000	56343000	0
Q8BWT1	133	3-ketoacyl-CoA thiolase, mitochondrial	Acaa2	1	x	x	x	1	R	GTESMSQSPYCVRNVRFGTKFGLDLKLEDTL	0.039864	79.713	2	681.766	0.16534	234280000	414400000	175410000
Q8BWT1	76	3-ketoacyl-CoA thiolase, mitochondrial	Acaa2	0.992619	x	x	x	1	R	QSSSDAAYLARHVGLRVGVPTETGALTLNRL	4.75528e-10	155.03	3	844.398	0.15538	72196000	317500000	15322000
Q8BWT1	14	3-ketoacyl-CoA thiolase, mitochondrial	Acaa2	1		x		1	R	__MALLRGVFIVAAKRTPFGAYGGLLKDFSA	4.98743e-17	198.99	2	910.892	-0.27508	0	25293000	0
Q8BWT1	224	3-ketoacyl-CoA thiolase, mitochondrial	Acaa2	0.990993	x	x		1	R	KTKKGKQTMQVDEHARPQTTLEQLQKLPSVF	5.08582e-07	146.67	3	974.754	0.921	18947000	46936000	0
Q8K370	625	Acyl-CoA dehydrogenase family member 10	Acad10	1	x			1	R	ATKTLSRSYHAWAGPRSPRTPKGVRGHSTVA	0.0107481	84.479	3	642.588	-0.47532	7949900	31797000	0
Q80X81	4		Acat3	0.94982		x		1	R	____________MNTRSDPVVIVSAARTAIG	4.66378e-05	107.98	2	1099.97	-0.59559	13151000	48915000	5686800
Q9R0H0-2	549	Acyl-coenzyme A oxidase;Peroxisomal acyl-coenzyme A oxidase 1	Acox1	0.955768			x	1	R	VTVKVFADKLPKIQDRAVQAVLRNLCLLYSL	0.0030895	94.363	2	905.406	-0.15529	0	0	27746000
Q9R0H0-2	548	Acyl-coenzyme A oxidase;Peroxisomal acyl-coenzyme A oxidase 1	Acox1	0.900532	x	x	x	1	D	YVTVKVFADKLPKIQDRAVQAVLRNLCLLYS	0.00103455	115.42	3	603.94	0.14438	603790000	138860000	18945000
Q9D358	102	Low molecular weight phosphotyrosine protein phosphatase	Acp1	0.736476	x			1	R	DYILCMDESNLRDLNRKSNQVKNCKAKIELL	0.111165	57.348	3	581.58	0.23353	826200	0	0
Q05117	274	Tartrate-resistant acid phosphatase type 5	Acp5	0.903503		x		1	R	LSGAGNFMDPSVRHQRKVPNGYLRFHYGSED	0.0191618	84.658	3	636.947	1.3846	0	13460000	0
Q3V140	195	Acrosin-binding protein	Acrbp	0.844588		x		1	R	QSSLSLGGKDQQSSRRPGQEQRKQEQIQEHK	0.113658	54.549	2	706.261	-0.66547	0	3788100	0
A2AQN4	37	Acetyl-coenzyme A synthetase, cytoplasmic	Acss2	1	x	x	x	1	R	AEGRVRGWSPPPEVRRSAHVPSLQRYRELHR	0.00121353	114.83	2	846.356	-0.73361	22484000	97733000	11054000
A2AQN4	15	Acetyl-coenzyme A synthetase, cytoplasmic	Acss2	0.703218		x		1	R	_MGLPEERRKSGSGSRAREETGAEGRVRGWS	0.0316406	68.257	3	716.609	-0.089992	2388200	3292100	886840
Q60936	184	Chaperone activity of bc1 complex-like, mitochondrial	Adck3	0.877491	x	x	x	1	R	GLTAEDIEKARQAKARPESKPHKQMLSERAR	2.40941e-05	120.3	3	779.007	0.76706	10983000	8109200	1791500
Q60936	202	Chaperone activity of bc1 complex-like, mitochondrial	Adck3	0.868723	x		x	1	K	SKPHKQMLSERARERKVPVTRIGRLANFGGL	0.0628258	62.466	2	783.863	0.36218	19656000	0	4307100
Q60936	200	Chaperone activity of bc1 complex-like, mitochondrial	Adck3	0.898692	x	x	x	1	E	PESKPHKQMLSERARERKVPVTRIGRLANFG	0.0397165	80.755	3	509.224	0.13252	10432000	10964000	475530
P00329	114	Alcohol dehydrogenase 1	Adh1	0.649518		x		1	R	GECRICKHPESNFCSRSDLLMPRGTLREGTS	0.0253505	73.918	4	722.798	-0.22772	14443000	11599000	0
P55264	170	Adenosine kinase	Adk	0.85291	x	x		1	R	AAANCYKKEKHLDLERNWVLVEKARVYYIAG	0.00061991	100.22	3	731.324	-0.62264	50501000	65917000	5140400
P28650-2	21	Adenylosuccinate synthetase isozyme 1	Adssl1	0.997236			x	1	R	ASNDRPPGTGGVKRGRLQQEAAATGSRVTVV	1.31338e-08	156.81	2	943.383	0.018476	1985500	4358100	27301000
P28650-2	5	Adenylosuccinate synthetase isozyme 1	Adssl1	0.867506	x	x	x	1	R	___________MSGTRASNDRPPGTGGVKRG	0.000133172	111.06	3	799.343	0.40411	15177000	7939900	6667500
A2AS89	238	Agmatinase, mitochondrial	Agmat	0.656551		x	x	1	D	KRVVQIGIRGSSRTLDPYRYSRSQGFRVVLA	0.0218975	77.744	2	856.329	-0.31242	0	94637000	33021000
P29699	301	Alpha-2-HS-glycoprotein	Ahsg	0.989104	x	x	x	1	R	VVPRGLSDHRTYHDLRHAFSPVASVESASGE	1.93067e-18	213.47	5	693.705	-0.34133	549240000	2100500000	171630000
P29699	295	Alpha-2-HS-glycoprotein	Ahsg	0.850886	x	x	x	1	R	VVVGPVVVPRGLSDHRTYHDLRHAFSPVASV	0.00816498	87.914	2	1005.9	-0.63534	85241000	622480000	0
Q9Z0X1	111	Apoptosis-inducing factor 1, mitochondrial	Aifm1	0.990789		x		1	R	ERVMGLGLSPEEKQRRAIASATEGGSVPQIR	3.08814e-10	160.47	2	1077.47	-0.79358	0	4954500	0
Q9Z0X1	271	Apoptosis-inducing factor 1, mitochondrial	Aifm1	0.806635		x		1	R	LIATGGTPRSLSAIDRAGAEVKSRTTLFRKI	0.000758061	94.747	2	929.393	-0.68124	0	6292200	0
Q9Z0X1	231	Apoptosis-inducing factor 1, mitochondrial	Aifm1	0.655464	x	x		1	K	LPNIENGGVAVLTGKKVVHLDVRGNMVKLND	0.0366207	67.299	3	679.311	0.24301	36596000	106520000	8899500
F8WH88	320	Adenylate kinase isoenzyme 4, mitochondrial	Ak4	0.962266		x		1	R	KSRGVLHQFSGTETNRIWPYVYTLFSNKITP	3.50722e-05	112.88	3	1166.86	-0.30862	0	3962000	0
Q9JII6	221	Alcohol dehydrogenase [NADP(+)]	Akr1a1	0.799572		x	x	1	R	EVTAYSPLGSSDRAWRHPDEPVLLEEPVVLA	8.36664e-06	122.04	3	1018.15	2.171	0	98806000	3279800
P07724	24	Serum albumin	Alb	0.982698	x	x	x	1	R	LLFVSGSAFSRGVFRREAHKSEIAHRYNDLG	2.93671e-05	143.79	3	625.595	0.20575	7802800	7483800	2568200
Q8R0Y6	62	Cytosolic 10-formyltetrahydrofolate dehydrogenase	Aldh1l1	0.879885	x	x	x	1	R	EKDGVPVFKFPRWRARGQALPEVVAKYQALG	0.00546546	89.959	2	890.395	-0.93253	48269000	37270000	20768000
P47738	371	Aldehyde dehydrogenase, mitochondrial	Aldh2	1	x		x	1	K	SRTEQGPQVDETQFKKILGYIKSGQQEGAKL	0.0159998	93.178	2	688.307	-0.16493	32680000	0	49306000
Q8CHT0	132	Delta-1-pyrroline-5-carboxylate dehydrogenase, mitochondrial	Aldh4a1	1			x	1	D	LKPMADRAQVFLKAADMLSGPRRAEVLAKTM	0.00289655	94.791	2	729.76	1.4356	4533500	0	6533300
Q9DBF1	7	Alpha-aminoadipic semialdehyde dehydrogenase	Aldh7a1	1		x		1	R	_________MWRVPRRLCVQSVKTSKLSGPW	0.0242611	83.998	2	765.812	-0.51569	0	10176000	0
Q91Y97	4	Fructose-bisphosphate aldolase B	Aldob	0.901468	x	x		1	R	____________MAHRFPALTPEQKKELSEI	0.00396497	88.087	3	702.645	-0.29287	15718000	18155000	2040800
Q8K1E6	33	Alpha-ketoglutarate-dependent dioxygenase alkB homolog 3	Alkbh3	1		x		1	R	TKSQSATQPASPARSRLSQTAGPAWRSKEQQ	1.14763e-05	144.65	2	935.885	1.2711	1773200	21603000	0
Q8K1E6	9	Alpha-ketoglutarate-dependent dioxygenase alkB homolog 3	Alkbh3	1		x		1	R	_______MEDKRQRARVQGGWATPTKSQSAT	0.049523	67.118	2	906.877	1.8587	0	0	0
O08583	72	THO complex subunit 4;RNA and export factor-binding protein 2	Alyref	0.972744	x	x	x	1	R	NRPAIARGAAGGGRNRPAPYSRPKQLPDKWQ	0.00190276	100.19	2	863.859	-1.3929	13799000	14646000	4922600
O08583	140	THO complex subunit 4	Alyref	0.885103	x	x	x	1	R	FAEFGTLKKAAVHYDRSGRSLGTADVHFERK	0.0276276	70.028	2	836.817	-0.34667	5617300	5220900	4805800
O08583	143	THO complex subunit 4;RNA and export factor-binding protein 2	Alyref	0.873127		x		1	R	FGTLKKAAVHYDRSGRSLGTADVHFERKADA	0.00019768	111.74	3	691.612	-0.74731	5322600	14930000	0
Q8CFA2	382	Aminomethyltransferase, mitochondrial	Amt	0.731614	x			1	R	FKYSRPGTQLLVEVRRKQQMTVVSKMPFVPT	0.00224289	94.767	3	582.586	1.2947	0	0	0
Q6P1H6	38	Ankyrin repeat and LEM domain-containing protein 2	Ankle2	0.831219		x		1	R	VLFIAVRWLVRRLEKRPRDLNRCGTLSSPPS	0.0628121	68.915	3	489.868	0.42064	1061900	4189800	0
P84091	163	AP-2 complex subunit mu	Ap2m1	0.852269	x			1	R	QSQITSQVTGQIGWRREGIKYRRNELFLDVL	0.104916	65.038	2	731.797	-0.32061	1623000	0	576140
Q8BPD5	183	Apolipoprotein A-I;Truncated apolipoprotein A-I	Apoa1	0.978012	x	x	x	1	R	AEEFRDRMRTHVDSLRTQLAPHSEQMRESLA	1.02979e-10	161.14	3	888.374	1.2031	88156000	329700000	20740000
Q8BPD5	194	Apolipoprotein A-I;Truncated apolipoprotein A-I	Apoa1	0.96484	x	x	x	1	R	VDSLRTQLAPHSEQMRESLAQRLAELKSNPT	1.31349e-06	136.34	2	1262.03	-0.06858	543130000	2334200000	100440000
Q8BPD5	176	Apolipoprotein A-I;Truncated apolipoprotein A-I	Apoa1	0.980327	x	x	x	1	R	QGRLSPVAEEFRDRMRTHVDSLRTQLAPHSE	0.00198265	106.18	2	828.323	0.23546	44222000	130680000	22695000
Q8BPD5	229	Apolipoprotein A-I;Truncated apolipoprotein A-I	Apoa1	0.919464	x	x	x	1	R	HTRAKTHLKTLGEKARPALEDLRHSLMPMLE	0.00283756	90.108	2	791.327	-0.25431	42617000	0	11234000
Q8BPD5	212	Apolipoprotein A-I;Truncated apolipoprotein A-I	Apoa1	0.711533	x		x	1	E	LAQRLAELKSNPTLNEYHTRAKTHLKTLGEK	0.00303315	92.211	4	657.298	0.098152	48156000	101400000	16605000
Q8BPD5	163	Apolipoprotein A-I;Truncated apolipoprotein A-I	Apoa1	0.977733		x		1	R	ELQESARQKLQELQGRLSPVAEEFRDRMRTH	1.7965e-06	141.85	3	895.4	-0.4848	27688000	85807000	0
Q8BPD5	216	Apolipoprotein A-I;Truncated apolipoprotein A-I	Apoa1	0.99671	x	x		1	R	LAELKSNPTLNEYHTRAKTHLKTLGEKARPA	1.59975e-05	126.17	2	1036.42	-0.33692	71589000	108520000	17945000
Q8BPD5	200	Apolipoprotein A-I;Truncated apolipoprotein A-I	Apoa1	0.966997		x		1	R	QLAPHSEQMRESLAQRLAELKSNPTLNEYHT	0.0028455	96.756	2	899.892	0.98352	0	46273000	0
P08226	201	Apolipoprotein E	Apoe	0.944121	x	x	x	1	R	AIRERLGPLVEQGRQRTANLGAGAAQPLRDR	2.71781e-10	171.46	2	1168.52	0.19178	43753000	5667300	35366000
P08226	190	Apolipoprotein E	Apoe	0.676856		x	x	1	R	GAREGAERGVSAIRERLGPLVEQGRQRTANL	0.0277198	71.558	3	793.372	-1.1092	0	89063000	23090000
P08226	182	Apolipoprotein E	Apoe	0.853731	x		x	1	R	KRLAVYKAGAREGAERGVSAIRERLGPLVEQ	0.0195446	78.069	3	657.609	1.2294	39132000	0	5392300
P08226	178	Apolipoprotein E	Apoe	0.738795	x	x	x	1	E	EDLQKRLAVYKAGAREGAERGVSAIRERLGP	0.0320327	72.652	3	562.561	-0.030524	0	8652800	12888000
P08226	189	Apolipoprotein E	Apoe	0.833348		x		1	E	AGAREGAERGVSAIRERLGPLVEQGRQRTAN	0.000456621	121.02	2	897.882	-0.10525	0	8381500	0
P08226	102	Apolipoprotein E	Apoe	0.948505	x	x		1	R	ELEEQLGPVAEETRARLGKEVQAAQARLGAD	4.30007e-05	123.64	3	646.958	0.097581	12492000	8010800	0
P08226	216	Apolipoprotein E	Apoe	0.744943	x	x		1	R	RTANLGAGAAQPLRDRAQAFGDRIRGRLEEV	0.0173147	80.303	3	933.078	-0.25092	23059000	11392000	15220000
P62331	109	ADP-ribosylation factor 6	Arf6	0.65677	x	x		1	D	DRIDEARQELHRIINDREMRDAIILIFANKQ	0.0173821	83.265	2	802.302	-0.85044	6898500	40676000	0
P62331	110	ADP-ribosylation factor 6	Arf6	0.771584	x	x		1	R	RIDEARQELHRIINDREMRDAIILIFANKQD	0.0206878	83.265	3	529.872	-0.1798	14253000	15878000	770840
Q99K28-2	423	ADP-ribosylation factor GTPase-activating protein 2	Arfgap2	0.643087	x			1	E	SIRPISERTASRREVETRSSGLESSEARQKF	0.0861086	57.973	3	726.618	-0.51734	15330000	4076300	0
Q61176	222	Arginase-1	Arg1	0.743106			x	1	R	GIGKVMEETFSYLLGRKKRPIHLSFDVDGLD	0.0182851	78.903	2	1057.44	-0.11935	122410000	209820000	54679000
E9Q827	68	cAMP-regulated phosphoprotein 19	Arpp19	0.92758	x	x		1	R	KVTSPEKAEEAKLKARYPHLGQKPGGSDFLR	5.73137e-05	119.4	3	814.025	-0.12285	35065000	14556000	3278200
E9Q827	83	cAMP-regulated phosphoprotein 19	Arpp19	0.748162	x			1	R	RYPHLGQKPGGSDFLRKRLQKGQKYFDSGDY	0.0271311	72.184	4	642.794	0.86438	6516800	0	0
P17981	228	T-cell ecto-ADP-ribosyltransferase 1	Art2a	0.947712		x		1	R	PGYEVFHKVKTQSVERYIQISLDSPKRKKSN	2.48913e-06	131.18	3	854.386	0.43964	0	25666000	0
Q91WU5	5	Arsenite methyltransferase	As3mt	0.963642	x	x		1	R	___________MAASRDADEIHKDVQNYYGN	1.84489e-10	159.06	3	1030.44	0.22652	105330000	274080000	0
P16460	101	Argininosuccinate synthase	Ass1	0.989311	x	x	x	1	R	RYLLGTSLARPCIARRQVEIAQREGAKYVSH	0.00564244	109.71	2	770.819	0.28398	36618000	11960000	49721000
P16460	272	Argininosuccinate synthase	Ass1	0.911072		x	x	1	R	VAGKHGVGRIDIVENRFIGMKSRGIYETPAG	0.00353346	92.65	2	988.423	-0.20147	0	0	26578000
P16460	404	Argininosuccinate synthase	Ass1	0.880859	x	x	x	1	R	TGFININSLRLKEYHRLQSKVTAK_______	0.00996092	90.005	2	921.9	-0.42932	6107400	8056000	2573000
P16460	157	Argininosuccinate synthase	Ass1	0.843144	x	x	x	1	R	IAPWRMPEFYNRFKGRNDLMEYAKQHGIPIP	0.00176507	104.87	3	671.604	-0.43199	33055000	10749000	16891000
Q91YH5	6	Atlastin-3	Atl3	1		x		1	R	__________MLSPQRTAAVASRGAGDAMEN	0.0112658	67.275	2	985.913	0.96058	14489000	4292300	0
Q8R429	505	Sarcoplasmic/endoplasmic reticulum calcium ATPase 1	Atp2a1	1			x	1	R	DRKSMSVYCSPAKSSRAAVGNKMFVKGAPEG	0.0308596	67.563	2	715.777	0.46415	0	182710	820790
F8WI94	198	Sarcoplasmic/endoplasmic reticulum calcium ATPase 2;Sarcoplasmic/endoplasmic reticulum calcium ATPase 1	Atp2a2	0.746537	x	x	x	1	R	ESVSVIKHTDPVPDPRAVNQDKKNMLFSGTN	0.000314182	97.525	4	590.253	0.11228	25081000	36471000	67330000
F8WI94	505	Sarcoplasmic/endoplasmic reticulum calcium ATPase 2	Atp2a2	0.855046	x	x	x	1	R	DRKSMSVYCTPNKPSRTSMSKMFVKASAGAP	0.0123609	79.393	3	868.011	-0.27815	8411100	7951500	19237000
Q6Q477	688		Atp2b4	1	x	x		1	R	DPVRPEVPDAIAKCKRAGITVRMVTGDNVNT	0.0929961	66.073	2	657.274	0.4753	11870000	23871000	0
Q03265	186	ATP synthase subunit alpha, mitochondrial;ATP synthase subunit alpha	Atp5a1	0.703259		x		1	R	RVGLKAPGIIPRISVREPMQTGIKAVDSLVP	0.00183889	94.191	2	950.407	0.54844	0	3667700	0
Q03265	330	ATP synthase subunit alpha, mitochondrial;ATP synthase subunit alpha	Atp5a1	0.622846		x		1	R	SKQAVAYRQMSLLLRRPPGREAYPGDVFYLH	0.0236257	65.887	4	665.288	0.10199	0	5249000	0
Q9DB20	29	ATP synthase subunit O, mitochondrial	Atp5o	0.934775		x		1	R	RSFSTSVVRPFAKLVRPPVQVYGIEGRYATA	0.000325141	102.28	2	1062.49	-0.35599	0	43264000	0
E9QM77	470	Ataxin-2	Atxn2	0.793377		x		1	R	PNTRDNKYIPPGQRNREVLSWGSGRQSSPRM	0.0266424	72.089	2	901.356	0.52097	0	4395700	0
E9QM77	552		Atxn2	0.613922		x		1	R	QSGPNSLPPRAATPTRPPSRPPSRPSRPPSH	0.0400623	59.158	6	706.669	0.431	0	32919000	0
Q9JLV1	209	BAG family molecular chaperone regulator 3	Bag3	0.982509		x		1	R	LPSSGRSSLGSHQLPRGYIPIPVIHEQNITR	3.83756e-06	107.36	5	929.652	-0.39089	0	39470000	0
Q9JLV1	135	BAG family molecular chaperone regulator 3	Bag3	0.907286		x		1	R	GVQRFRTEAAAATPQRSQSPLRGGMTEAAQT	0.000549702	98.165	3	843.374	-0.39834	0	23725000	0
Q80Y61	516	Brain-specific angiogenesis inhibitor 1-associated protein 2-like protein 2	Baiap2l2	0.754896		x		1	R	NPFATVKLRPTVTNDRSAPLIR_________	0.0814875	56.599	3	750.686	-0.25837	0	3353400	0
Q61361	274	Brevican core protein	Bcan	1		x		5	D	FLGAPPSKLTWEEARDYCLERGAQIASTGQL	0.14214	34.094	5	890.027	-1.2049	26507000	109900000	0
Q61361	271	Brevican core protein	Bcan	1		x		5	E	GELFLGAPPSKLTWEEARDYCLERGAQIAST	0.14214	34.094	5	890.027	-1.2049	26507000	109900000	0
Q61361	270	Brevican core protein	Bcan	1		x		5	E	NGELFLGAPPSKLTWEEARDYCLERGAQIAS	0.14214	34.094	5	890.027	-1.2049	26507000	109900000	0
Q61361	278	Brevican core protein	Bcan	1		x		5	E	PPSKLTWEEARDYCLERGAQIASTGQLYAAW	0.14214	34.094	5	890.027	-1.2049	26507000	109900000	0
A2ALM8	237	B-cell receptor-associated protein 31	Bcap31	1	x	x		1	R	YDRLLEEHAKLQASVRGPSVKKEE_______	0.016857	81.09	2	841.869	0.63039	8153700	9099300	0
O35490	348	Betaine--homocysteine S-methyltransferase 1	Bhmt	0.978508		x	x	1	R	SGLDMHTKPWIRARARKEYWQNLRIASGRPY	0.00100819	117.7	3	635.6	-0.48513	6241200	26405000	0
O35490	239	Betaine--homocysteine S-methyltransferase 1	Bhmt	0.89598	x	x	x	1	R	SLQTVKLMKEGLEAARLKAYLMSQPLAYHTP	0.0294777	81.676	2	958.423	0.091581	157080000	115760000	59389000
O35490	369	Betaine--homocysteine S-methyltransferase 1	Bhmt	0.907301	x	x		1	R	NLRIASGRPYNPSMSRPDAWGVTKGAAELMQ	6.95009e-05	114.72	3	944.405	-0.070262	35222000	36204000	11708000
O35490	395	Betaine--homocysteine S-methyltransferase 1	Bhmt	0.950088		x		1	R	AELMQQKEATTEQQLRELFEKQKFKSAQ___	0.000170243	113.54	2	1131.97	-1.2713	0	36585000	0
D3Z6Q9	470	Bridging integrator 2	Bin2	0.884926	x			1	R	TREKEGAGSSGPEEPRAVSTKSATQASGGLV	0.000292976	107.65	3	819.67	0.15991	16469000	2566200	0
D3Z6Q9	406	Bridging integrator 2	Bin2	0.993199	x			1	R	SSEGAEQSKRAASIQRTSAPPSRPPPPRASG	0.00356662	89.936	3	809.704	1.0376	12774000	0	0
E9PX89	105	BolA-like protein 3	Bola3	0.982643		x		1	R	AMYEIKIESEEFKEKRTVQQHQMVNQALKEE	9.65873e-08	153.86	3	907.745	-0.20692	7177200	55100000	0
O88737	3006	Protein bassoon	Bsn	0.835651	x			1	R	GITQRKESLAKDRGGRDYPPLRGLGEHRDYL	0.0717946	56.563	2	786.306	1.4158	3671600	0	0
Q64152	61	Transcription factor BTF3;Transcription factor BTF3 homolog 4	Btf3	1		x		1	R	TIMNQEKLAKLQAQVRIGGKGTARRKKKVVH	0.0895833	55.258	3	537.574	-0.12767	10952000	39580000	1205700
E9QNY6	2	B- and T-lymphocyte attenuator	Btla	1	x			1	K	______________MKTVPAMLGTPRLFREF	0.146797	36.847	4	479.948	0.71336	5759400	5281900	0
P14106	133	Complement C1q subcomponent subunit B	C1qb	1		x		1	R	QKVAFSALRTINSPLRPNQVIRFEKVITNAN	0.0178373	75.102	2	1024.97	0.62437	0	0	0
P01027	568	Complement C3;Complement C3 beta chain;Complement C3 alpha chain;C3a anaphylatoxin;Complement C3b alpha' chain;Complement C3c alpha' chain fragment 1;Complement C3dg fragment;Complement C3g fragment;Complement C3d fragment;Complement C3f fragment;Complement C3c alpha' chain fragment 2	C3	0.784549			x	1	D	VDVKDSCIGTLVVKGDPRDNHLAPGQQTTLR	0.000324396	99.044	3	806.339	0.098705	4992600	0	4706300
P01027	670	Complement C3;Complement C3 beta chain;Complement C3 alpha chain;C3a anaphylatoxin;Complement C3b alpha' chain;Complement C3c alpha' chain fragment 1;Complement C3dg fragment;Complement C3g fragment;Complement C3d fragment;Complement C3f fragment;Complement C3c alpha' chain fragment 2	C3	0.982241	x	x	x	1	R	QRADLECTKPAARRRRSVQLMERRMDKAGQY	0.00620621	106.6	2	780.307	-0.22119	81529000	71877000	67835000
P01027	741	Complement C3;Complement C3 beta chain;Complement C3 alpha chain;C3a anaphylatoxin;Complement C3b alpha' chain;Complement C3c alpha' chain fragment 1;Complement C3dg fragment;Complement C3g fragment;Complement C3d fragment;Complement C3f fragment;Complement C3c alpha' chain fragment 2	C3	0.620605		x		1	D	DCCNHITKLREQHRRDHVLGLARSELEEDII	0.131492	66.435	3	526.559	-1.4276	0	9647300	0
P16015	151	Carbonic anhydrase 3	Ca3	0.949841		x		1	R	QPDGIAVVGIFLKIGREKGEFQILLDALDKI	1.01967e-06	144.97	3	829.384	-0.12143	0	78688000	0
E9QA16	407		Cald1	1	x		x	1	R	ERAEFLNKSVQKSGVRSTHQAAVVSKIDSRL	0.000400526	98.439	3	656.617	0.56149	19040000	0	3380600
E9QA16	257		Cald1	0.844183	x	x	x	1	R	MTHKLKQTENAFSPSRSGGRASGDKEAEGAP	0.0353689	65.225	3	759.321	0.23055	51905000	74856000	9719000
E9QA16	419		Cald1	0.938264		x		1	D	SGVRSTHQAAVVSKIDSRLEQYTNAIEGTKA	1.36216e-10	171.67	2	1190	-0.20443	0	24760000	0
Q8VCQ8	11		Cald1	1		x		1	R	_____MLSGSGSQGRRCLATLSQIAYQRNDD	8.43784e-09	171.57	2	1060.95	0.17287	0	14854000	0
E9QA16	453		Cald1	0.768936	x	x		1	R	MKPAASDLPVPAEGVRNIKSMWEKGSVFSAP	0.0160574	74.876	4	730.097	-0.17389	0	18145000	0
E9QA16	511		Cald1	0.752376	x	x		1	R	SPDGNKSPAPKPSDLRPGDVSGKRNLWEKQS	0.0332274	66.711	4	751.589	0.25017	29534000	78638000	0
E9QA16	261		Cald1	0.913258	x			1	R	LKQTENAFSPSRSGGRASGDKEAEGAPQVEA	1.74023e-06	133.09	3	848.013	0.025128	6327900	0	0
E9QA16	29		Cald1	0.899632	x			1	R	KREEMRLEAERIAYQRNDDDEEEAARERRRR	0.0274464	71.781	3	874.336	-0.42227	4978600	0	0
Q60865	665	Caprin-1	Caprin1	0.981453	x	x		1	R	SQSQFTAPRDYSGYQRDGYQQNFKRGSGQSG	1.97616e-07	150.22	3	803.965	-0.73723	54017000	205740000	0
Q60865	85	Caprin-1	Caprin1	0.701065	x	x		1	R	KGKLDDYQERMNKGERLNQDQLDAVSKYQEV	1.08781e-06	144.33	3	829.684	-0.21909	131870000	407580000	7128800
Q9CR86	28	Calcium-regulated heat stable protein 1	Carhsp1	0.926826	x	x		1	R	PTHQTSVGLLDTPRTRDRSPSPLRGNVVPSP	0.0178448	84.658	3	575.908	0.01903	13440000	14833000	2357700
Q9CR86	50	Calcium-regulated heat stable protein 1	Carhsp1	1		x		1	R	LRGNVVPSPLPTRRTRTFSATVRASQGPVYK	0.047258	61.353	2	790.319	1.1449	5146600	5235500	0
Q6P9K8	604	Caskin-1	Caskin1	0.983602			x	1	R	GITKLGHQKKLMLAVRKLAELQKAEYSKYEG	0.0887531	60.118	2	758.343	1.0437	4753900	0	6024800
P51125	59	Calpastatin	Cast	0.841614	x	x		1	R	SDEKKAASLGSSQPSRPHVGEAATATKVTAS	0.000175706	95.206	3	888.72	-0.33226	14228000	23288000	0
P51125	164	Calpastatin	Cast	0.902468	x			1	R	SSTGSKHAHKEKALSRSNEQMVSEKPSESKT	1.75834e-06	136.2	3	850.019	0.14648	17790000	15473000	0
P24270	23	Catalase	Cat	0.999148	x	x	x	1	R	ASDQMKQWKEQRASQRPDVLTTGGGNPIGDK	1.08456e-32	246.37	4	842.634	0.28581	1421800000	4387300000	391900000
P24270	5	Catalase	Cat	0.812612	x	x		1	R	___________MSDSRDPASDQMKQWKEQRA	8.73465e-07	127.36	3	787.966	2.2826	10833000	50851000	0
Q8CFW7	514	Coiled-coil and C2 domain-containing protein 2A	Cc2d2a	0.648771	x			1	K	QEKDRTLLKTIIKVWKEMKSLREFQRFTNTP	0.123649	44.309	3	578.575	0.46116	665260	0	0
Q9D8X2	96	Coiled-coil domain-containing protein 124	Ccdc124	0.869575		x		1	R	LKGGKAPRVAPAKVTRAQIEDSLRREQRAEP	0.0292399	75.088	3	662.293	0.8725	0	21985000	3434200
E9Q2S9	175	Coiled-coil domain-containing protein 43	Ccdc43	0.626133		x		1	R	RTLFRNTNVEDVLNARKLERDSLRDESQRKK	0.0238417	74.587	3	771.34	2.0215	0	1148300	0
D3YW42	282	Coiled-coil domain-containing protein 9	Ccdc9	0.870609		x		1	R	KQEREKIDQERLQRHRKPTGQWRREWDAEKT	0.082943	55.567	3	569.57	-1.0187	689530	976740	0
Q9WU84	257	Copper chaperone for superoxide dismutase	Ccs	1		x		1	R	QICSCDGLTIWEERGRPIAGQGRKDSAQPPA	0.078854	55.567	2	726.793	0.98168	0	718670	0
Q2VLH6	1112	Scavenger receptor cysteine-rich type 1 protein M130;Soluble CD163	Cd163	0.895824	x	x	x	1	R	KADDLDLLKSSGVIQRHTEKENDNL______	0.000233223	104.41	3	789.992	0.28281	20868000	40457000	7089600
Q18PI6	270	SLAM family member 5	Cd84	0.93666		x		1	R	EADDVSKKTVYAVVSRNAQPTESRIYDEIPQ	0.0259425	64.565	2	1159.99	4.9146	0	0	0
Q8BGZ4	160	Cell division cycle protein 23 homolog	Cdc23	0.982762	x			2	R	QVKNEALRELRVELSRKHQARGLDGFGLYLY	0.107468	49.5	2	1106.4	-2.2063	10701000	0	0
Q99LM2	88	CDK5 regulatory subunit-associated protein 3	Cdk5rap3	1			x	1	R	DLLKGTEASTKNIFGRYSSQRMKDWQEIVSL	0.0211317	76.143	2	884.846	-0.45647	3603800	0	7205300
Q4VAA2	45	Protein CDV3	Cdv3	0.967379	x		x	1	R	NAASGAGGSSAAAGSRPGDGGSLGSGARSGD	7.62062e-10	150.14	3	996.074	0.66111	51057000	0	6044300
Q4VAA2	27	Protein CDV3	Cdv3	0.99997	x	x		1	R	FFAKRDKKKKKERSSRAANAASGAGGSSAAA	1.435e-28	244.26	4	829.849	0.094729	96799000	49232000	0
Q4VAA2	203	Protein CDV3	Cdv3	0.981916	x	x		1	R	PSGVYRPPGARLTTTRKTPQGPPEIYSDTQF	3.07224e-18	211.3	3	1211.89	-0.25431	34284000	86188000	0
Q4VAA2	7	Protein CDV3	Cdv3	0.882659		x		1	R	_________MAETEERSLDNFFAKRDKKKKK	9.64667e-07	124.51	3	799.325	-0.57311	16809000	101600000	0
Q4VAA2	198	Protein CDV3	Cdv3	0.790753		x		1	R	PEPAMPSGVYRPPGARLTTTRKTPQGPPEIY	0.0016666	83.185	4	1089.52	-0.25937	0	87163000	0
Q4VAA2	57	Protein CDV3	Cdv3	0.854497	x	x		1	R	AGSRPGDGGSLGSGARSGDGGSLGSGSRSGD	0.00171647	77.625	3	1335.22	-0.23404	0	22860000	0
Q9CXS4	5	Centromere protein V	Cenpv	1		x		1	R	___________MRRTRSAVATGPREQRRSGA	0.00895576	78.653	2	778.816	0.22185	1673700	2043000	359870
Q924Z4	363	Ceramide synthase 2	Cers2	0.972602		x		1	R	SSEGEETAAGAGAKSRLLANGHPILNNNHPK	3.29501e-06	127.17	3	889.06	-0.22881	0	14836000	0
Q8VCT4	560	Carboxylesterase 1D	Ces1d	0.808659		x		1	R	WAELRAKESAQRPSHREHVEL__________	0.0136784	83.423	2	1108.45	0.20573	3500200	20649000	0
Q63880	111	Carboxylesterase 3A	Ces3a	0.959895		x	x	1	R	NPPMCLQDVERMSNSRFTLNEKMKIFPISED	0.0097055	87.667	2	934.358	0.03372	2638700	17705000	3196600
G5E8K9	565	Carboxylesterase 3B;Carboxylesterase 3A	Ces3b	0.930213	x	x	x	1	R	TLPRKIQEWHREQRSRKVPEEL_________	0.0255135	84.568	3	500.204	-0.4055	1501200000	1625200000	624540000
G5E8K9	560	Carboxylesterase 3B;Carboxylesterase 3A	Ces3b	0.874288	x	x	x	1	R	QFWTETLPRKIQEWHREQRSRKVPEEL____	0.0084196	88.495	2	911.857	0.24131	671680000	974530000	17224000
G5E8K9	554	Carboxylesterase 3B;Carboxylesterase 3A	Ces3b	0.628747	x	x	x	1	K	LKKGRLQFWTETLPRKIQEWHREQRSRKVPE	0.000167886	116.4	3	650.938	-0.40159	138460000	208870000	193190000
G5E8K9	553	Carboxylesterase 3B;Carboxylesterase 3A	Ces3b	0.940947	x	x	x	1	R	KLKKGRLQFWTETLPRKIQEWHREQRSRKVP	1.38426e-06	141.55	3	937.093	0.38411	0	600560000	0
E9Q8I0	1232	Complement factor H	Cfh	0.98547	x	x	x	1	R	GEDIEFGCKYGYYKARDSPPFRTKCINGTIN	0.00181462	131.06	2	743.779	-0.3215	344500000	187750000	61791000
E9Q5A9	490		Cfhr2	1	x	x	x	1	R	GEDIEFECKRGYQKARGSLPFRTKCINGTIN	6.70216e-05	103.56	2	722.792	-0.18274	242950000	531250000	52143000
E9QMC1	4	Cingulin	Cgn	0.888938		x		1	D	____________MMADPRGPVDHGVQIRFIT	0.000233818	96.591	2	1050.44	0.67258	2972400	8625600	0
E9QMC1	40	Cingulin	Cgn	0.946127	x	x		1	D	TEMGTLRRSGRRPARDARASTYGVAVRVQGI	1.44895e-06	107.85	2	903.864	1.9352	0	10599000	0
Q9D1L0	28	Coiled-coil-helix-coiled-coil-helix domain-containing protein 2, mitochondrial	Chchd2	1	x	x		1	R	TPPASRAPQMRAAPRRAPAAQPPAAAAPSAV	7.51838e-05	110.31	3	898.744	2.1866	20945000	11362000	0
Q9CRB9	48	Coiled-coil-helix-coiled-coil-helix domain-containing protein 3, mitochondrial	Chchd3	0.996014		x	x	1	R	IDRMKESSPSGSKSQRYSSVYGASVSDEDLK	1.39478e-22	219.58	2	1266.5	-0.33936	0	34745000	42496000
Q9CRB9	35	Coiled-coil-helix-coiled-coil-helix domain-containing protein 3, mitochondrial	Chchd3	0.894609	x	x		1	R	ITVVKGIRLSENVIDRMKESSPSGSKSQRYS	0.000322704	108.96	3	835.684	-0.15847	21051000	17760000	0
Q9CRB9	125	Coiled-coil-helix-coiled-coil-helix domain-containing protein 3, mitochondrial	Chchd3	0.669202	x	x		1	R	RISSEEERMKAKHLARQLEEKDRVMRKQDAF	0.00320999	103.34	3	645.942	0.26169	9438100	21246000	0
Q9CRB9	104	Coiled-coil-helix-coiled-coil-helix domain-containing protein 3, mitochondrial	Chchd3	0.921753		x		1	R	RDLERERAAANEQLTRAVLRERISSEEERMK	0.0616755	59.116	2	977.433	1.8151	0	4753200	0
Q9DB34	8	Charged multivesicular body protein 2a	Chmp2a	0.933496	x	x	x	1	R	________MDLLFGRRKTPEELLRQNQRALN	0.00104438	125.48	3	561.581	-0.25624	51144000	28882000	6742600
Q9D7S9	53	Charged multivesicular body protein 5	Chmp5	0.877291		x		1	R	LDAELVKYKDQIKKMREGPAKNMVKQKALRV	0.0424491	78.496	2	665.238	-0.046945	0	657020	0
P60824	161	Cold-inducible RNA-binding protein	Cirbp	0.951205		x		1	R	SQGGSYGYRSSGGSYRDSYDSYATHNE____	1.17971e-13	123.36	2	1268.93	-1.7828	0	0	0
Q6P8J7	158	Creatine kinase S-type, mitochondrial	Ckmt2	0.742834		x	x	1	R	TDLDASKITHGQFDERYVLSSRVRTGRSIRG	6.12396e-05	114.99	2	1174.99	-0.68855	0	16720000	0
P70194	509	C-type lectin domain family 4 member F	Clec4f	0.950038	x	x	x	1	R	SKGFWGKNQPDNWRHRNGEREDCVHVRQQWN	2.06818e-05	129.71	4	551.966	-0.19074	208330000	135680000	123880000
P70194	338	C-type lectin domain family 4 member F	Clec4f	0.872912	x	x		1	R	NGQMKDASRELQTLRRDLSDVSALKSNVQML	1.00383e-05	102.53	2	822.837	0.29173	25422000	159330000	3041900
P70194	384	C-type lectin domain family 4 member F	Clec4f	0.71208	x	x		1	E	ADLQATKALTAKIQGEQNRLGALQEAVAAQK	2.65183e-10	161.8	3	1026.81	0.35742	12897000	3646400	0
P70194	8	C-type lectin domain family 4 member F	Clec4f	0.765115	x	x		1	R	________MKEAELNRDMARYCTDNQCVSLQ	0.0243996	73.082	2	873.321	-0.79981	28306000	48819000	0
P70194	359	C-type lectin domain family 4 member F	Clec4f	1	x			1	R	SALKSNVQMLQSNLQRAKTEMQTLKADLQAT	0.000317964	103.85	2	1079.46	-0.12307	20509000	22732000	0
P70194	507	C-type lectin domain family 4 member F	Clec4f	0.868824	x			1	R	AQSKGFWGKNQPDNWRHRNGEREDCVHVRQQ	0.0446296	61.78	2	882.325	0.024176	2804800	1929500	1286700
P70194	328	C-type lectin domain family 4 member F	Clec4f	0.889194	x			1	D	SSLNSRIEVVNGQMKDASRELQTLRRDLSDV	0.142415	56.359	3	629.27	-1.3588	12386000	0	0
Q9JHS4	453	ATP-dependent Clp protease ATP-binding subunit clpX-like, mitochondrial	Clpx	0.94011	x			1	R	KYLGFGTPSNLGKGRRAAAAADLANRSGESN	0.015785	85.845	2	820.833	-0.044993	6189200	0	0
Q06890	214	Clusterin;Clusterin beta chain;Clusterin alpha chain	Clu	1	x	x	x	1	R	LHDPHYFSPIGFPHKRPHFLYPKSRLVRSLM	2.53697e-05	118.19	3	533.557	-1.036	38116000	77614000	20970000
Q06890	400	Clusterin;Clusterin beta chain;Clusterin alpha chain	Clu	0.919997	x	x		1	R	VSTVTTHSSDSEVPSRVTEVVVKLFDSDPIT	4.83283e-05	114.88	3	995.448	-0.31742	11711000	4680100	0
Q99KK2	31	N-acylneuraminate cytidylyltransferase	Cmas	0.672049		x		1	R	RGRPSRGRPPKLQRSRGAGRGLEKPPHLAAL	0.0105675	85.808	4	678.339	0.76125	7440300	25713000	0
E9PUL7	3		Cml1	0.957957		x	x	1	R	_____________MPRFETQKSPMVPYHIRQ	0.0552094	72.492	2	723.776	-0.46926	1879700	4411500	2416500
P53996	93	Cellular nucleic acid-binding protein	Cnbp	0.768755		x		1	R	CGRGGHIAKDCKEPKREREQCCYNCGKPGHL	0.000189304	115.31	4	708.779	-1.4857	1507200	10928000	0
Q08091	190	Calponin-1;Calponin-2;Calponin-3	Cnn1	0.605908	x	x	x	1	D	SQAGMTAYGTRRHLYDPKMQTDKPFDQTTIS	0.0376475	86.898	3	490.525	0.43016	39480000	59547000	15957000
Q08091	8	Calponin-1	Cnn1	0.896613		x		1	R	________MSSAHFNRGPAYGLSAEVKNKLA	3.46029e-05	119.23	2	1237.51	1.5471	0	2081800	0
Q08091	151	Calponin-1	Cnn1	0.751158		x		1	R	NKVNVGVKYAEKQERRFEPEKLREGRNIIGL	0.0619124	64.04	3	539.227	0.32552	0	9182100	0
Q08093	228	Calponin-2	Cnn2	0.969226		x	x	1	R	NKCASQVGMTAPGTRRHIYDTKLGTDKCDNS	0.0118515	98.629	3	491.857	-0.048706	0	2598300	808750
Q08093	152	Calponin-2	Cnn2	0.935771	x	x		1	R	QSGVDIGVKYSEKQERNFDDATMKAGQCVIG	1.90143e-06	126.25	3	801.638	-0.70743	0	19026000	0
Q08093	232	Calponin-2	Cnn2	0.612415	x	x		1	D	SQVGMTAPGTRRHIYDTKLGTDKCDNSSMSL	0.0306093	87.806	3	491.857	-0.20009	4632800	2598300	0
Q9DAW9	151	Calponin-3	Cnn3	0.93577	x	x	x	1	R	TTIDIGVKYAEKQTRRFDEGKLKAGQSVIGL	0.00812984	99.802	2	767.31	-0.86069	7261800	0	0
Q9DAW9	265	Calponin-3	Cnn3	0.836732	x	x		1	R	NKVASQKGMSVYGLGRQVYDPKYCAAPTEPV	7.43099e-05	111.88	2	1105.95	-0.65305	19714000	124240000	0
Q9DAW9	225	Calponin-3	Cnn3	1	x	x		1	R	TNKGASQAGMLAPGTRRDIYDQKLTLQPVDN	0.00058358	96.371	2	957.39	2.5923	4875600	10189000	0
Q9QXT0	49	Protein canopy homolog 2	Cnpy2	0.635928		x		1	K	LVDELEWEIARVDPKKTIQMGSFRINPDGSQ	5.58514e-05	80.293	3	1107.5	1.4352	0	0	0
Q9QXT0	177	Protein canopy homolog 2	Cnpy2	0.705903		x		1	R	KLCSKRTDLCDHALHRSHDEL__________	0.0366052	77.562	3	839.332	-0.76008	0	26346000	0
E9QPU9	311	Cordon-bleu protein-like 1	Cobll1	1		x	x	1	R	EQTASAPATPLVSKHRPSFTRSNTISKPYIS	0.0509903	73.233	3	481.185	-0.066844	18731000	22225000	29598000
E9QPU9	316	Cordon-bleu protein-like 1	Cobll1	0.829		x		1	R	APATPLVSKHRPSFTRSNTISKPYISNTLPS	5.38746e-05	104.33	4	864.65	-0.32693	9121700	10917000	0
E9QPU9	791	Cordon-bleu protein-like 1	Cobll1	0.850345		x		1	R	NKNPAASYLKNFPLYRQDSNPKPKPSNEITR	0.000190051	99.343	3	1014.79	1.1443	0	3063000	0
E9QPU9	956	Cordon-bleu protein-like 1	Cobll1	1	x	x		1	R	NPQAKPSSFFLQMQKRASGHYVTSAAAKSVH	0.00100625	95.264	3	620.587	-1.0807	6483200	3179200	0
E9QPU9	7	Cordon-bleu protein-like 1	Cobll1	0.768306		x		1	D	_________MDRSVPDPLPRSAPRTPAMQPA	0.119066	53.557	2	916.89	-1.4775	4157400	2588700	0
Q9JHH9	3	Coatomer subunit zeta-2	Copz2	0.934536		x		1	R	_____________MQRPEAWPRPHPGEGASA	1.03534e-05	110.03	3	1178.84	0.70124	0	1708700	0
Q8K1Z0	72	Ubiquinone biosynthesis protein COQ9, mitochondrial	Coq9	0.860801	x	x		1	R	SSSQQHSETQGPEFSRPPPRYTDQSGEEEED	1.20016e-05	113.43	5	811.945	-0.16173	10241000	19554000	2852300
O89053	415	Coronin-1A	Coro1a	0.809699	x			1	R	KSRELRVNRGLDSARRRATPEPSGTPSSDTV	0.000414252	104.61	3	814.674	-0.39613	9645300	0	0
Q9WUM3	414	Coronin-1B	Coro1b	0.873953		x	x	1	D	SKQRDLKVSRRNVLSDSRPASYSRSGASTAT	0.0150379	77.894	3	664.933	-1.0242	5026600	10505000	3169200
Q9WUM3	416	Coronin-1B	Coro1b	0.826683	x	x		1	R	QRDLKVSRRNVLSDSRPASYSRSGASTATAV	0.0120732	79.875	2	996.896	0.095697	9312300	23836000	0
Q9WUM3	409	Coronin-1B	Coro1b	0.902941		x		1	R	EAYVPSKQRDLKVSRRNVLSDSRPASYSRSG	0.0207349	76.156	3	716.967	-1.1511	0	67959000	0
P56391	20	Cytochrome c oxidase subunit 6B1	Cox6b1	0.876367		x		1	R	IKTKIKNYKTAPFDSRFPNQNQTKNCWQNYL	6.68751e-07	139.86	2	1146.46	0.62005	0	3790900	0
E9PZD8	784	Ceruloplasmin	Cp	0.903822	x	x		1	D	FIGSKYKKVVYRQFTDSSFREQVKRRAEDEH	0.0242432	77.26	3	723.631	0.35418	66352000	0	7759400
P36552	105	Coproporphyrinogen-III oxidase, mitochondrial	Cpox	0.916263	x			1	R	MVPKSSGARSPSPGRREEDGDELARRCSTFM	0.00400484	90.725	3	629.574	0.55399	28420000	1890400	950660
Q8C196	316	Carbamoyl-phosphate synthase [ammonia], mitochondrial	Cps1	1	x	x	x	1	R	GLAAGAKSYKMSMANRGQNQPVLNITNRQAF	8.4495e-23	229.92	3	867.696	1.0812	78935000	68361000	17878000
Q8C196	310	Carbamoyl-phosphate synthase [ammonia], mitochondrial	Cps1	1	x	x	x	1	K	TGNIITGLAAGAKSYKMSMANRGQNQPVLNI	0.000184538	152.23	2	822.783	0.52142	33393000	10322000	40352000
Q8C196	787	Carbamoyl-phosphate synthase [ammonia], mitochondrial	Cps1	0.937897	x	x	x	1	R	KIPRWDLDRFHGTSSRIGSSMKSVGEVMAIG	0.000263763	111.77	3	874.36	-0.53615	50898000	10439000	50022000
Q8C196	882	Carbamoyl-phosphate synthase [ammonia], mitochondrial	Cps1	0.934899			x	1	R	IVRLTSIDKWFLYKMRDILNMDKTLKGLNSD	0.00108495	112.51	3	673.621	0.38461	28517000	0	21109000
Q8C196	1262	Carbamoyl-phosphate synthase [ammonia], mitochondrial	Cps1	1	x	x	x	1	R	KGNDVLVIECNLRASRSFPFVSKTLGVDFID	0.00165442	104.79	2	833.837	-0.78355	63824000	11404000	86343000
Q8C196	682	Carbamoyl-phosphate synthase [ammonia], mitochondrial	Cps1	1	x		x	1	R	APAQTLSNAEFQMLRRTSVNVVRHLGIVGEC	0.00296302	124.98	3	491.208	-0.010828	28828000	0	27643000
Q8C196	1492	Carbamoyl-phosphate synthase [ammonia], mitochondrial	Cps1	1	x	x	x	1	R	VQKSRTVDSKSLFHYRQYSAGKAA_______	0.00476157	90.689	2	999.401	-0.29904	1202700000	251970000	341360000
Q8C196	1319	Carbamoyl-phosphate synthase [ammonia], mitochondrial	Cps1	0.846677	x	x	x	1	R	DYVAIKAPMFSWPRLRDADPILRCEMASTGE	0.00454287	92.112	2	805.342	0.23974	146120000	53500000	48521000
Q8C196	1157	Carbamoyl-phosphate synthase [ammonia], mitochondrial	Cps1	0.950396		x		1	R	VFSEDEMKRFLEEATRVSQEHPVVLTKFVEG	2.51982e-06	128.26	3	875.398	-0.90339	0	39195000	0
Q8C196	1428	Carbamoyl-phosphate synthase [ammonia], mitochondrial	Cps1	0.687084		x		1	R	QEGQNPSLSSIRKLIRDGSIDLVINLPNNNT	0.000199658	110.38	3	926.779	2.3512	0	40056000	0
Q8C196	419	Carbamoyl-phosphate synthase [ammonia], mitochondrial	Cps1	0.814996		x		1	R	TTITSVLPKPALVASRVEVSKVLILGSGGLS	0.0212398	69.259	3	932.131	0.23469	18404000	43653000	0
Q8C196	27	Carbamoyl-phosphate synthase [ammonia], mitochondrial	Cps1	0.859643	x			1	R	KTLKSGFGFANVTTKRQWDFSRPGIRLLSVK	0.0273085	70.488	3	653.607	-0.46118	2640500	0	0
P63254	68	Cysteine-rich protein 1	Crip1	0.98839	x	x	x	1	R	NHPCYSAMFGPKGFGRGGAESHTFK______	0.000363662	110.38	2	946.362	-0.68992	65384000	187220000	12158000
Q64010	122	Adapter molecule crk	Crk	0.966789		x		1	R	HYLDTTTLIEPVARSRQGSGVILRQEEAEYV	4.58222e-05	122.14	3	873.385	2.3485	0	3240500	0
P47941	5	Crk-like protein	Crkl	0.8599	x			1	R	___________MSSARFDSSDRSAWYMGPVT	0.0113013	73.781	2	855.793	-0.46634	6732300	5616000	0
Q9JKB3	329	DNA-binding protein A	Csda	0.749976	x			1	R	ARRGFRRPYNYRRRSRPLNAVSQDGKETKAG	0.00502189	78.69	3	724.31	2.0206	0	0	0
Q60737	275	Casein kinase II subunit alpha	Csnk2a1	0.923613	x		x	1	R	KYNIELDPRFNDILGRHSRKRWERFVHSENQ	0.034754	63.32	3	585.905	-0.046204	10380000	19131000	11755000
P97315	99	Cysteine and glycine-rich protein 1	Csrp1	0.928074	x	x		1	R	KGESLGIKHEEAPGHRPTTNPNASKFAQKIG	0.00380003	71.904	4	1131.75	0.57464	24506000	61613000	0
P97314	99	Cysteine and glycine-rich protein 2	Csrp2	0.965519	x	x		1	R	RGERLGIKPESAQPHRPTTNPNTSKFAQKYG	0.0108249	80.994	3	938.758	0.31211	27694000	29171000	0
E9Q3S2	614	Cutaneous T-cell lymphoma-associated antigen 5 homolog	Ctage5	0.675365		x		1	R	AHPPPGQPYSDPALQRQDRFYPNSGRLSGPA	0.108346	58.08	4	931.9	-0.35547	0	6375900	0
E9Q8Z8	233	Catenin delta-1	Ctnnd1	0.726001		x		1	R	EDGYPGGSDNYGSLSRVTRIEERYRPSMEGY	0.000148266	104.84	3	957.706	-2.2565	0	5943100	0
Q8C243	168	Cathepsin D	Ctsd	0.8336	x			1	R	QDTVSVPCKSDQSKARGIKVEKQIFGEATKQ	0.040592	76.064	2	721.315	0.4729	4097600	1746700	538040
Q60598	351	Src substrate cortactin	Cttn	0.988448	x	x		1	R	KTVPIEAVTSKTSNIRANFENLAKEREQEDR	1.40063e-05	129.71	2	1009.92	-0.35652	21160000	11779000	0
Q60598	119	Src substrate cortactin	Cttn	0.965714	x	x		1	R	YQSKLSKHCSQVDSVRGFGGKFGVQMDRVDQ	0.00713617	85.837	3	692.266	-1.0905	8593600	34449000	2669500
Q60598	97	Src substrate cortactin	Cttn	0.910067	x	x		1	R	HGYGGKFGVEQDRMDRSAVGHEYQSKLSKHC	0.000252263	106.7	3	960.72	-0.34159	21578000	0	0
Q9JHS9	44	Protein CWC15 homolog	Cwc15	0.779991		x		1	R	QYSSRDLPSHTKIKYRQTTQDAPEEVRNRDF	9.46855e-05	113.59	3	792.34	0.089761	8201800	26293000	0
Q9JHS9	6	Protein CWC15 homolog	Cwc15	0.931821	x	x		1	R	__________MTTAARPTFEPARGGRGKGEG	0.00063963	101.35	2	950.885	-0.56235	17114000	15159000	0
Q61462	158	Cytochrome b-245 light chain	Cyba	0.726366	x			1	R	QVGGTIKQPPTNPPPRPPAEVRKKPSEGEEE	0.019289	69.845	4	815.641	-0.0019257	41886000	8729800	0
P24456	136	Cytochrome P450 2D10;Cytochrome P450 2D9;Cytochrome P450 2D26	Cyp2d10	1		x	x	1	R	GVILAPYGPEWREQRRFSVSTLRDFGLGKKS	0.0239136	84.213	2	753.811	1.2457	5709100	9197700	0
Q9D172	109	ES1 protein homolog, mitochondrial	D10Jhu81e	0.712913		x		1	R	EPSERESRNVLAESARIARGKITSLAQLNAA	0.0295111	69.451	2	870.877	-0.738	5490500	9555200	0
Q6NXN1	80	UPF0485 protein C1orf144 homolog	D4Ertd22e	0.936515		x		1	R	RPTSNGVVSSPNSTSRPALPVKSLAQREAEY	9.03658e-05	95.138	4	787.39	-0.02482	0	15283000	0
Q8VC30	351	Bifunctional ATP-dependent dihydroxyacetone kinase/FAD-AMP lyase (cyclizing);ATP-dependent dihydroxyacetone kinase;FAD-AMP lyase (cyclizing)	Dak	0.967437	x	x	x	1	R	WPHMAKVSVTGRKRIRAAPTEPPEAPEATAA	4.692e-07	135.86	3	921.407	0.40839	33224000	14752000	10750000
Q8VC30	538	Bifunctional ATP-dependent dihydroxyacetone kinase/FAD-AMP lyase (cyclizing);ATP-dependent dihydroxyacetone kinase;FAD-AMP lyase (cyclizing)	Dak	0.690632		x		1	E	AVKSAEAAAEATKNMEAGAGRASYISSAQLD	2.2952e-09	137.35	3	1254.88	-0.089729	0	315640000	0
Q91XC8	101	Death-associated protein 1	Dap	1	x		x	1	R	MDKHVSPRTQHIQQPRK______________	0.065429	61.161	2	838.851	0.0069751	93579000	38185000	14091000
Q91XC8	93	Death-associated protein 1	Dap	1	x	x		1	R	AHQKPHASMDKHVSPRTQHIQQPRK______	0.000502755	104.87	3	708.976	-0.10323	41147000	34791000	4146700
Q91XC8	25	Death-associated protein 1	Dap	1	x			1	R	ETKAGHPPAVKAGGMRIVQKHPHTGDGKEER	0.0554863	60.019	2	750.807	0.31416	11987000	11710000	0
P31786	44	Acyl-CoA-binding protein	Dbi	0.677556	x	x		1	R	YSHFKQATVGDVNTDRPGLLDLKGKAKWDSW	0.0175123	73.783	3	880.069	-0.11356	0	194490000	0
Q62418-2	249	Drebrin-like protein	Dbnl	0.991054	x	x	x	1	R	PSRTGEPEQEAVSRTRQEWESAGQQAPHPRE	2.91648e-15	193.06	3	806.992	-0.48706	37303000	65812000	2672100
Q62418-2	263	Drebrin-like protein	Dbnl	0.707784		x		1	R	TRQEWESAGQQAPHPREIFKQKERAMSTTSV	7.08464e-05	119.38	3	979.422	-0.7103	0	24172000	0
Q62418-2	253	Drebrin-like protein	Dbnl	1		x		2	E	GEPEQEAVSRTRQEWESAGQQAPHPREIFKQ	0.0182285	63.037	3	901.629	0.69815	0	0	0
Q62418-2	251	Drebrin-like protein	Dbnl	1		x		2	E	RTGEPEQEAVSRTRQEWESAGQQAPHPREIF	0.0182285	63.037	3	901.629	0.69815	0	0	0
Q9JLM8	178	Serine/threonine-protein kinase DCLK1	Dclk1	0.715469		x		2	E	VSSLATAKGGPSEVRENKDFIRPKLVTIIRS	0.119125	36.638	3	975.411	2.4263	0	29389000	0
A2ADY9	110	Protein DDI1 homolog 2	Ddi2	0.970568	x	x		1	R	DFSSIAVPGTSNPQQRQLPRTQAQHSSPGEM	0.0115046	80.859	3	951.43	-0.38562	0	59895000	0
Q501J6	210	Probable ATP-dependent RNA helicase DDX17;Probable ATP-dependent RNA helicase DDX5	Ddx17	0.685533			x	1	R	KSTCIYGGAPKGPQIRDLERGVEICIATPGR	0.077676	53.683	2	812.829	-3.4859	0	0	4697100
Q501J6	474	Probable ATP-dependent RNA helicase DDX17	Ddx17	0.619033		x		1	D	EEANQAINPKLMQLVDHRGGGGGGGGRSRYR	0.119305	54.281	3	722.296	-0.1947	9461200	29970000	0
Q8VDW0	182	ATP-dependent RNA helicase DDX39A	Ddx39a	1	x	x		1	R	VVVGTPGRILALVRSRSLNLRNVKHFVLDEC	0.0202483	88.942	2	693.782	0.61646	10737000	6172200	0
Q62167	601	ATP-dependent RNA helicase DDX3X;Putative ATP-dependent RNA helicase Pl10	Ddx3x	0.919378	x	x	x	1	D	GRSKSSRFSGGFGARDYRQSSGASSSSFSSS	3.13404e-07	150.59	3	779.62	0.19065	24126000	31848000	8582200
Q62167	603	ATP-dependent RNA helicase DDX3X;Putative ATP-dependent RNA helicase Pl10	Ddx3x	0.828265	x		x	1	R	SKSSRFSGGFGARDYRQSSGASSSSFSSSRA	2.10664e-07	151.62	3	779.62	0.87138	5923100	0	4060500
Q62167	592	ATP-dependent RNA helicase DDX3X	Ddx3x	1		x	x	1	R	EHHYKGSSRGRSKSSRFSGGFGARDYRQSSG	0.00506305	91.937	2	835.311	-0.6851	5057200	69150000	35782000
Q62167	87	ATP-dependent RNA helicase DDX3X	Ddx3x	0.830012	x	x	x	1	D	FGSRGDSRGKSSFFGDRGSGSRGRFDDRGRG	0.0254614	74.955	2	900.822	-0.26783	51738000	125090000	46669000
Q62167	88	ATP-dependent RNA helicase DDX3X	Ddx3x	0.805646	x	x	x	1	R	GSRGDSRGKSSFFGDRGSGSRGRFDDRGRGD	0.0254614	74.955	2	993.381	1.5595	57087000	57047000	51391000
Q62167	478	ATP-dependent RNA helicase DDX3X;Putative ATP-dependent RNA helicase Pl10	Ddx3x	0.96356	x	x		1	R	HEGYACTSIHGDRSQRDREEALHQFRSGKSP	7.6976e-06	145.31	3	738.302	-0.63644	36523000	96039000	0
Q62167	75	ATP-dependent RNA helicase DDX3X	Ddx3x	0.734466	x	x		1	R	WSSSKDKDAYSSFGSRGDSRGKSSFFGDRGS	0.0210861	76.82	3	730.27	-1.1047	8961800	0	0
Q62095	79	ATP-dependent RNA helicase DDX3Y	Ddx3y	0.636637		x		1	R	SKDKDAYSSFGSRDSRGKPNYFSDRGSGSRG	0.0136261	81.494	3	661.586	-0.065896	6122900	13801000	1467200
Q62095	38	ATP-dependent RNA helicase DDX3Y;ATP-dependent RNA helicase DDX3X;Putative ATP-dependent RNA helicase Pl10	Ddx3y	1		x		1	R	NSSDNQSGGSTASKGRYIPPHLRNREATKGF	0.023975	73.985	3	550.571	-0.18684	3077100	26613000	0
Q8BTS0	12	Probable ATP-dependent RNA helicase DDX5	Ddx5	0.785699	x	x		1	R	____MSSYSSDRDRGRDRGFGAPRFGGSRTG	0.0309161	76.326	3	543.882	-0.25585	14923000	0	0
O35286	6	Putative pre-mRNA-splicing factor ATP-dependent RNA helicase DHX15	Dhx15	0.772089	x	x		1	R	__________MSKRHRLDLGEDYPSGKKRAG	0.000578309	99.021	3	676.601	0.47514	17647000	25812000	0
Q3TIE8	109	Dihydrolipoyl dehydrogenase;Dihydrolipoyl dehydrogenase, mitochondrial	Dld	0.722565		x		1	R	NSHYYHMAHGKDFASRGIEIPEVRLNLEKMM	1.24286e-05	119.85	4	942.421	-0.66651	0	43915000	0
Q8VHE6	270	Dynein heavy chain 5, axonemal	Dnah5	0.774878		x		1	E	CCMRVWIKQMEQILAENSQLRKEADDVGPRA	0.0186286	59.261	4	661.547	-1.839	0	8857300	0
Q3TB24	292		Dnajb2	0.780231			x	1	R	RGAQQRQHGQPKAQHRDLDVGGTHKSVRGEA	0.0509486	60.401	3	658.933	1.346	2809400	2134300	1202400
G3X9G4	380	Dynamin-2	Dnm2	0.695744		x		2	D	IFHERFPFELVKMEFDEKDLRREISYAIKNI	0.0955625	31.185	5	453.739	-2.3115	0	662330	0
G3X9G4	378	Dynamin-2	Dnm2	0.634493		x		2	E	NRIFHERFPFELVKMEFDEKDLRREISYAIK	0.0955625	31.185	5	453.739	-2.3115	0	662330	0
O70152	8	Dolichol-phosphate mannosyltransferase	Dpm1	0.892921	x			1	R	________MASTGASRSLAASPRPPQGRSSR	0.010381	68.567	3	817.359	-0.39698	8230000	8504200	0
Q9EQF5	503	Dihydropyrimidinase	Dpys	0.816794		x		1	R	VKRAPYKGEVTTLKARETKEDDTAGTRMQGH	2.1352e-05	128.9	3	664.256	-0.10806	239350	1430800	131870
Q9EQF5	514	Dihydropyrimidinase	Dpys	0.849772		x		1	R	TLKARETKEDDTAGTRMQGHS__________	0.012728	83.633	3	768.614	-0.52082	1174600	2519400	0
Q9EQF5	47	Dihydropyrimidinase	Dpys	0.709847	x	x		1	R	VRALGRDLLPPEDASRGLRILDAAGKLVLPG	0.0269512	72.184	3	793.028	-0.39776	16402000	87850000	0
O08553	532	Dihydropyrimidinase-related protein 2	Dpysl2	0.986125		x		1	R	SSAKTSPAKQQAPPVRNLHQSGFSLSGAQID	1.44758e-08	139.47	3	1162.86	-1.3453	0	62937000	0
O08553	557	Dihydropyrimidinase-related protein 2	Dpysl2	1	x	x		1	R	SGAQIDDNIPRRTTQRIVAPPGGRANITSLG	0.00492639	90.731	3	598.596	-0.020972	52325000	46420000	9278800
Q8R3P2	364	Probable E3 ubiquitin-protein ligase DTX2	Dtx2	0.943844			x	1	R	VCLSRAPRPTGPPASRPASKSHSSVKRLRKM	0.0453416	60.631	3	677.633	0.18658	1360300	3805200	6659800
O35459	44	Delta(3,5)-Delta(2,4)-dienoyl-CoA isomerase, mitochondrial	Ech1	0.819144		x		1	R	ISLRSLSSSAQEASKRAPEEVSDHNYESIQV	1.58303e-06	133.21	3	977.073	0.32941	0	3814200	0
P10126	430	Elongation factor 1-alpha 1;Elongation factor 1-alpha 2;Elongation factor 1-alpha	Eef1a1	0.941814	x	x	x	1	R	FSDYPPLGRFAVRDMRQTVAVGVIKAVDKKA	1.46521e-10	119.76	3	777.695	-0.16409	176860000	774480000	134490000
P10126	427	Elongation factor 1-alpha 1;Elongation factor 1-alpha 2;Elongation factor 1-alpha	Eef1a1	0.936669	x	x	x	1	R	VESFSDYPPLGRFAVRDMRQTVAVGVIKAVD	0.015732	84.699	3	479.179	-0.50933	261830000	809870000	79319000
P10126	266	Elongation factor 1-alpha 1	Eef1a1	0.938272		x		1	R	QDVYKIGGIGTVPVGRVETGVLKPGMVVTFA	9.8322e-10	128.33	4	1016.51	-0.14637	0	67917000	0
P58252	633	Elongation factor 2	Eef2	0.956032	x		x	1	R	DKGEVSARQELKARARYLAEKYEWDVAEARK	2.68681e-11	183.01	3	837.684	0.16957	58330000	0	86231000
P58252	625	Elongation factor 2	Eef2	0.980336	x	x	x	1	R	PDGLAEDIDKGEVSARQELKARARYLAEKYE	7.20573e-16	186.63	3	1061.48	0.023871	580700000	1108100000	0
P58252	60	Elongation factor 2	Eef2	0.891908	x		x	1	R	IIASARAGETRFTDTRKDEQERCITIKSTAI	0.00219587	110.08	3	655.917	-2.1463	14064000	0	4559000
Q9JHW4	43	Selenocysteine-specific elongation factor	Eefsec	0.821795	x	x		1	R	STTASTAAFDKQPQSRERGITLDLGFSCFVV	0.00103056	93.226	3	902.723	0.06536	33257000	74817000	6475400
Q8C845	78	EF-hand domain-containing protein D2	Efhd2	0.96672		x		1	R	ADLNQGIGEPQSPSRRVFNPYTEFKEFSRKQ	2.54647e-06	148.72	3	787.663	-0.30758	0	28064000	0
Q8C845	62	EF-hand domain-containing protein D2	Efhd2	0.96248	x			1	R	ALGSADDELSAKLLRRADLNQGIGEPQSPSR	0.000200487	75.463	3	808.015	-0.27652	32380000	0	0
Q01279	1100	Epidermal growth factor receptor	Egfr	1	x	x		1	R	AFLPVPEYVNQSVPKRPAGSVQNPVYHNQPL	6.94779e-16	203.63	4	734.08	-0.02091	12359000	37209000	0
Q61070	52	Etoposide-induced protein 2.4	Ei24	0.891859		x		1	R	REEQRRRRASSLLAQRRPQSVERKQESEPRI	0.0483776	60.549	3	747.005	1.2589	9724100	12978000	0
Q8BJW6	447	Eukaryotic translation initiation factor 2A	Eif2a	1		x		1	R	PSEVPSEEPKVATAYRPPALRNKPVTNSKLH	0.0164224	80.706	2	878.384	1.2334	0	4138200	0
Q8BJW6	502	Eukaryotic translation initiation factor 2A	Eif2a	0.62125	x			1	R	NQRKHEAKKAAKQEARSDAAPTPVPQSAPRN	0.000134879	112.32	3	897.064	0.77844	8740000	0	0
E9QA67	73	Protein argonaute-4	Eif2c4	0.822847		x		1	K	RRVNREVVDTMVRHFKMQIFGDRQPGYDGKR	0.0914025	51.927	3	607.239	5.5568	0	0	0
O70194	212	Eukaryotic translation initiation factor 3 subunit D	Eif3d	0.929838	x	x		1	R	GALEYYDKAFDRITTRSEKPLRSIKRIFHTV	0.0198184	77.379	3	581.261	0.53605	29523000	22034000	0
P60843	169	Eukaryotic initiation factor 4A-I;Eukaryotic initiation factor 4A-II	Eif4a1	0.752202		x	x	1	R	IIVGTPGRVFDMLNRRYLSPKYIKMFVLDEA	0.0238268	75.89	3	727.318	-0.4613	0	47054000	72197000
Q8BGD9	337	Eukaryotic translation initiation factor 4B	Eif4b	0.852764	x	x	x	1	K	RRDDRGPPQRPRLNLKPRSAPKEDDASASTS	2.86204e-10	155.76	4	747.329	-0.17554	12240000	35466000	0
Q8BGD9	81	Eukaryotic translation initiation factor 4B	Eif4b	0.917473	x	x	x	1	R	PPIDRSILPTAPRAAREPNIDRSRLPKSPPY	0.00480565	91.867	2	791.806	-0.31369	22823000	16967000	3626400
Q8BGD9	356	Eukaryotic translation initiation factor 4B	Eif4b	0.877489	x	x	x	1	R	APKEDDASASTSQSSRAASIFGGAKPVDTAA	1.27566e-05	111.1	4	945.165	0.6631	70899000	74990000	9711000
Q8BGD9	279	Eukaryotic translation initiation factor 4B	Eif4b	1		x	x	1	R	RDYDRGYDSRIGSGRRAFGSGYRRDDDYRGG	0.00833278	94.85	2	727.766	-0.14981	2723700	11455000	1839900
Q8BGD9	339	Eukaryotic translation initiation factor 4B	Eif4b	0.890892		x		1	R	DDRGPPQRPRLNLKPRSAPKEDDASASTSQS	1.48003e-10	169.06	3	996.103	0.10414	6389500	19528000	0
Q8BGD9	202	Eukaryotic translation initiation factor 4B	Eif4b	0.849711		x		1	R	DRNRDSDKTDTDWRARPTTDSFDDYPPRRGD	0.000325141	102.28	2	1089.91	-0.52232	0	876800	0
Q8BGD9	402	Eukaryotic translation initiation factor 4B	Eif4b	0.936183	x	x		1	E	LQRQLDEPKLDRRPRERHPSWRSEETQERER	0.010857	98.458	3	503.52	0.64174	4366200	8668600	0
Q8BGD9	78	Eukaryotic translation initiation factor 4B	Eif4b	0.909924	x	x		1	R	YRAPPIDRSILPTAPRAAREPNIDRSRLPKS	0.023029	75.376	3	806.704	0.28902	30763000	7836000	5166000
Q8BGD9	257	Eukaryotic translation initiation factor 4B	Eif4b	0.705095		x		1	R	RDGPRRDMDRYGGRDRYDDRGSRDYDRGYDS	0.0500899	64.103	3	605.216	0.18371	2286100	2678900	924360
Q8BGD9	190	Eukaryotic translation initiation factor 4B	Eif4b	0.772328	x			1	R	QDKDRDDRSFGRDRNRDSDKTDTDWRARPTT	0.00196135	102.66	3	683.916	-1.5655	3995700	0	0
Q60876	13	Eukaryotic translation initiation factor 4E-binding protein 1	Eif4ebp1	0.982925	x	x	x	1	R	___MSAGSSCSQTPSRAIPTRRVALGDGVQL	0.000180477	106.36	3	834.679	-0.032641	119740000	95428000	12200000
P70445	15	Eukaryotic translation initiation factor 4E-binding protein 2	Eif4ebp2	1	x	x	x	1	R	_MSASAGGSHQPSQSRAIPTRTVAISDAAQL	7.38975e-07	135.58	3	826.678	-0.51642	141620000	39135000	13858000
E9PVC5	183	Eukaryotic translation initiation factor 4 gamma 1	Eif4g1	0.969595		x		1	R	PPQIAPKRERKTIRIRDPNQGGKDITEEIMS	3.22447e-10	170.38	3	910.053	-0.26602	0	34705000	0
E9PVC5	55	Eukaryotic translation initiation factor 4 gamma 1	Eif4g1	1	x	x		1	R	QMNTPSQPRQHFYPSRAQPPSSAASRVQSAA	0.00353959	89.866	3	810	-0.34439	11221000	5503300	1562400
E9PVC5	1060	Eukaryotic translation initiation factor 4 gamma 1	Eif4g1	0.86738		x		1	R	VDDGGWNTVPISKGSRPIDTSRLTKITKPGS	0.0291722	67.726	2	765.293	1.1008	1344300	1541800	0
E9PVC5	48		Eif4g1	1		x		1	R	FSTPQATQMNTPSQPRQHFYPSRAQPPSSAA	0.0322679	50.305	3	810.323	0.48984	0	2937600	0
E9PVC5	1139	Eukaryotic translation initiation factor 4 gamma 1	Eif4g1	1	x			1	R	QTLPAENTDNRRVVQRSSLSRERGEKAGDRG	0.0290236	69.275	2	786.832	-0.91139	2773000	0	0
G3XA17	23	Eukaryotic translation initiation factor 4 gamma 2	Eif4g2	1	x	x		1	R	GGASRFSASSGGGGSRGAPQHYPKTAGNSEF	0.0971484	55.912	3	796.985	-0.99551	45616000	43201000	7513800
Q9WUK2	237	Eukaryotic translation initiation factor 4H	Eif4h	0.753329	x	x	x	1	R	LNQVANPNSAIFGGARPREEVVQKEQE____	3.67727e-05	96.123	3	1330.95	-0.42128	80508000	0	0
Q9WUK2	19	Eukaryotic translation initiation factor 4H	Eif4h	0.798283			x	1	R	FDTYDDRAYSSFGGGRGSRGSAGGHGSRSQK	0.0823837	68.49	3	961.694	0.016508	63164000	242310000	22069000
Q9WUK2	210	Eukaryotic translation initiation factor 4H	Eif4h	0.791233	x	x	x	1	R	MDFREPTEEERAQRPRLQLKPRTVATPLNQV	0.029347	69.602	2	952.456	-0.064068	2914800	19619000	11227000
Q9WUK2	214	Eukaryotic translation initiation factor 4H	Eif4h	0.934525	x	x		1	K	EPTEEERAQRPRLQLKPRTVATPLNQVANPN	5.56404e-26	235.95	4	907.704	0.63049	0	182300000	0
Q9WUK2	8	Eukaryotic translation initiation factor 4H	Eif4h	0.675737		x		1	D	________MADFDTYDDRAYSSFGGGRGSRG	3.08024e-08	153.95	2	1291.96	0.69323	0	33696000	0
Q9WUK2	185	Eukaryotic translation initiation factor 4H	Eif4h	0.94554	x	x		1	R	RPGDRRAGPPMGSRFRDGPPLRGSNMDFREP	0.0198186	82.452	2	749.797	0.48783	13179000	49229000	2760100
Q9WUK2	175	Eukaryotic translation initiation factor 4H	Eif4h	1	x	x		1	R	DDFLGGRGGSRPGDRRAGPPMGSRFRDGPPL	0.0218435	81.263	3	490.518	-0.27819	8733300	18873000	0
Q9WUK2	129	Eukaryotic translation initiation factor 4H	Eif4h	0.679394		x		1	R	DIAEGRKQDKGGFGFRKGGPDDRGMGGSRES	0.0689525	55.314	3	636.247	0.52345	0	11919000	0
P70372	206	ELAV-like protein 1	Elavl1	1	x	x	x	1	R	KNMALLSQLYHSPARRFGGPVHHQAQRFRFS	0.000933949	113.22	3	644.267	0.14899	1668900	4461400	2879600
O08600	130	Endonuclease G, mitochondrial	Endog	0.756159		x		1	R	DDSVHAYHRATNADYRGSGFDRGHLAAAANH	0.00417054	90.534	4	743.061	0.71418	0	17697000	0
Q8BX80	9	Cytosolic endo-beta-N-acetylglucosaminidase	Engase	0.90714		x		1	R	_______METSSVLTRGAARQRSPAAPEKQA	0.0115865	66.498	2	981.395	-2.7353	0	4397500	0
A2A841	580	Protein 4.1	Epb4.1	0.767898		x		1	R	ASRSLDGAAAAESTDRSPRPTSAPAIAQSQV	3.00386e-06	112.15	4	1069.25	-0.29721	0	4433500	0
A2A841	183		Epb4.1	0.637977		x		1	K	VQNFTSEASIMIWIIKPAQEEHREDPDSETK	0.128661	35.204	4	559.243	-0.16527	0	5052600	0
G3X9B8	85	Band 4.1-like protein 2	Epb4.1l2	1		x		1	R	NRGISRFIPPWLKKQRSYNLVVAKDGGDKKE	0.00234886	95.573	2	859.869	-0.38941	6067500	8958700	0
Q9D1Q6	394	Endoplasmic reticulum resident protein 44	Erp44	0.659754		x		1	E	ASSPPESSFQKLAPSEYRYTLLRDRDEL___	0.0322542	68.44	2	1011.94	-1.072	11588000	33892000	0
Q99LC5	3	Electron transfer flavoprotein subunit alpha, mitochondrial	Etfa	1			x	1	R	_____________MFRAAAPGQLRRAASLLR	0.0837465	42.743	2	835.348	1.6342	55138000	20613000	11207000
Q9DCM0	7	Protein ETHE1, mitochondrial	Ethe1	1		x		1	R	_________MASAVVRVAGRRLSQQSASGAP	0.0105105	66.19	2	784.835	1.347	0	0	0
Q61160	135	Protein FADD	Fadd	0.793395		x		1	R	KVSEAKMDGIEEKYPRSLSERVRESLKVWKN	0.03396	66.387	3	784.319	-2.4189	0	5845500	0
Q3TGF2	35	Protein FAM107B	Fam107b	0.931339		x		1	R	LINPVKSSRNHQDLHRELLMNQKRGLAPQNK	0.0012011	92.935	3	772.991	1.5581	0	19628000	0
Q3TGF2	43	Protein FAM107B	Fam107b	0.808642	x			1	R	RNHQDLHRELLMNQKRGLAPQNKPELQKVME	0.010693	85.42	3	673.973	0.50725	7823600	0	0
Q6A0A9	1015	Constitutive coactivator of PPAR-gamma-like protein 1	FAM120A	0.917939		x		1	R	RYYGRGYKSQGAIQGRPPYAASAEEVAKELK	0.024067	64.761	2	1286.05	0.15432	0	1424600	0
Q3UW53	110	Protein Niban	Fam129a	0.926024	x	x		1	R	NDFAVESYESKEAYQRGAVPKSRILPAGGKV	0.00021129	105.52	3	977.074	-1.1895	30715000	8449000	0
Q9D6U8	145	Protein FAM162A	Fam162a	0.77807	x			1	R	HESLTSLNLERKARLREEAAMKAKTD_____	0.0349981	69.812	2	744.783	0.15543	6922400	4245100	0
P20491	71	High affinity immunoglobulin epsilon receptor subunit gamma	Fcer1g	0.909366		x		1	R	ASREKADAVYTGLNTRSQETYETLKHEKPPQ	0.000127142	110.75	3	1020.11	1.097	0	6604100	0
P08101	188	Low affinity immunoglobulin gamma Fc region receptor II	Fcgr2	0.978504	x	x		1	R	NHSHSGDYYCKGSLGRTLHQSKPVTITVQGP	9.86941e-07	136.58	3	915.776	0.73024	45039000	23734000	5142400
P46656	179	Adrenodoxin, mitochondrial	Fdx1	0.957968		x		1	R	MDNMTVRVPEAVADVRQSVDMSKNS______	3.82105e-07	131.37	2	1136.47	-0.061116	8017000	134250000	0
P46656	64	Adrenodoxin, mitochondrial	Fdx1	0.815728	x	x		1	R	AEAGPGRPLSVSARARSSSEDKITVHFKNRD	0.00598979	89.466	3	715.972	-0.64595	8446300	1851100	0
Q544X6	382	Ferrochelatase;Ferrochelatase, mitochondrial;Ferrochelatase	Fech	1			x	1	D	AESLNGNPLFSKALADLVHSHIQSNKLCSTQ	1.20041e-14	214.5	3	691.965	0.22717	5475800	0	7259100
Q9QXC1	247	Fetuin-B	Fetub	0.966808		x		1	R	EPVGICQGSTVQSSLRHVPLIQPVEKSVTVT	1.18744e-10	147.17	4	1172.53	-0.73988	0	63910000	0
E9PV24	272		Fga	0.654279	x	x	x	1	R	QMRMELERPGKDGGSRGDSPGDSRGDSRGDF	5.00061e-07	148.38	3	915.364	-0.38985	0	0	10127000
E9PV24	535		Fga	0.87013	x	x	x	1	R	TKTYKMADEAGSEAHREGETRNTKRGRARAR	8.18201e-07	133.48	3	762.942	-0.31904	173780000	34981000	31557000
E9PV24	540		Fga	0.734955	x		x	1	R	MADEAGSEAHREGETRNTKRGRARARPTRDC	0.0235231	91.475	3	877.337	-0.12888	37307000	6727300	8904000
E9PV24	290		Fga	0.941098	x			1	R	SPGDSRGDSRGDFATRGPGSKAENPTNPGPG	0.0830355	57.003	2	817.306	-0.26663	5895400	0	1285600
Q8K0E8	42	Fibrinogen beta chain;Fibrinopeptide B;Fibrinogen beta chain	Fgb	0.974418	x	x	x	1	R	PTDSLDARGHRPVDRRKEEPPSLRPAPPPIS	1.66041e-06	134.07	3	934.764	0.32846	0	44882000	21680000
A2AEX8	5		Fhl1	1		x	x	1	R	___________MASQRHSGPSSYKVGTMSEK	0.0100224	73.881	2	944.357	0.47593	0	5604800	4535900
P26883	14	Peptidyl-prolyl cis-trans isomerase FKBP1A	Fkbp1a	0.842104	x	x		1	R	__MGVQVETISPGDGRTFPKRGQTCVVHYTG	0.000279491	100.41	3	777.001	0.10315	42627000	11188000	0
P45878	28	Peptidyl-prolyl cis-trans isomerase FKBP2	Fkbp2	0.619998	x	x		1	K	CLSALAAATGAEGKRKLQIGVKKRVDHCPIK	0.0238616	86.18	3	494.9	0.35503	12414000	28959000	0
Q64378	385	Peptidyl-prolyl cis-trans isomerase FKBP5	Fkbp5	1	x			1	R	AKGDFEKVLAVNPQNRAARLQISMCQRKAKE	0.0809013	57.019	2	925.409	0.25761	10318000	2818600	0
G5E8B8	2447		Fn1	0.998143	x	x		1	R	SPDGTTGHTYNQYTQRYNQRTNTNVNCPIEC	6.54943e-13	179.38	4	902.376	0.54933	16743000	4551500	0
G5E8B8	1034	Fibronectin;Anastellin	Fn1	1	x	x		1	R	PRARIAGYRLTAGLTRGGQPKQYNVGPLASK	0.0133413	81.789	2	870.379	0.28303	20657000	12384000	1871700
Q8BIE6-2	29	FERM domain-containing protein 4A	Frmd4a	1		x		2	E	EGRRCQVHLLDDRKLELLVQPKLLAKELLDL	0.142334	33.195	2	1075.41	3.8153	0	0	0
Q8BIE6-2	27	FERM domain-containing protein 4A	Frmd4a	1		x		2	K	MTEGRRCQVHLLDDRKLELLVQPKLLAKELL	0.142334	33.195	2	1075.41	3.8153	0	0	0
Q9WTS2	51	Alpha-(1,6)-fucosyltransferase	Fut8	0.666667	x			2	E	PDHSSRELSKILAKLERLKQQNEDLRRMAES	0.104255	35.541	3	722.621	1.4744	22419000	0	0
Q9WTS2	49	Alpha-(1,6)-fucosyltransferase	Fut8	0.666667	x			2	K	DHPDHSSRELSKILAKLERLKQQNEDLRRMA	0.104255	35.541	3	722.621	1.4744	22419000	0	0
Q9WTS2	52	Alpha-(1,6)-fucosyltransferase	Fut8	0.666667	x			2	R	DHSSRELSKILAKLERLKQQNEDLRRMAESL	0.104255	35.541	3	722.621	1.4744	22419000	0	0
P97855	427	Ras GTPase-activating protein-binding protein 1	G3bp1	1	x	x	x	1	R	KTRAAREGDRRDNRLRGPGGPRGGPSGGMRG	0.0426749	63.419	2	675.771	-0.17649	10915000	7748200	7199400
P97855	433	Ras GTPase-activating protein-binding protein 1	G3bp1	0.640193		x		1	R	EGDRRDNRLRGPGGPRGGPSGGMRGPPRGGM	0.0953374	58.83	3	683.954	-1.4369	14264000	16247000	5361100
P97379	292	Ras GTPase-activating protein-binding protein 2	G3bp2	0.874359		x		1	R	RVDAKPEVQSQPPRVREQRPRERPGFPPRGP	0.0865892	60.972	3	494.54	0.19114	495640	1177200	114820
Q00612	74	Glucose-6-phosphate 1-dehydrogenase X;Glucose-6-phosphate 1-dehydrogenase	G6pdx	0.920924	x	x		1	R	GLLPEDTFIVGYARSRLTVDDIRKQSEPFFK	0.0198241	83.397	3	581.92	0.51721	19122000	32586000	0
Q80T41	69	Gamma-aminobutyric acid type B receptor subunit 2	Gabbr2	0.91307			x	1	K	PLSIMGLMPLTKEVAKGSIGRGVLPAVELAI	0.0965524	54.416	2	729.295	-4.4872	0	0	0
Q99KY4	715	Cyclin-G-associated kinase	Gak	0.710008		x		1	R	QVNLEVEVEPRDRPSREAPPWENTSLRGLNP	0.0212414	68.481	3	818.007	-0.81806	0	4018900	0
Q3V1B8	226		Gal3st4	1	x			1	K	WFDFGLPSPPETKTMKVSPQLPRDPKSLQLH	0.112956	50.292	3	571.907	-2.9854	1512400	0	0
O35969-2	105	Guanidinoacetate N-methyltransferase	Gamt	0.92186	x	x		1	R	ECNDGVFQRLQDWALRQPHKVVPLKGLWEEV	0.0147562	77.726	3	823.733	-2.4595	40215000	29951000	0
Q8BHN3-2	54	Neutral alpha-glucosidase AB	Ganab	1		x		1	R	KTCDESSFCKRQRSIRPGLSPYRALLDTLQL	0.0165041	79.693	2	843.855	-0.2865	5624800	2959400	0
P16858	198	Glyceraldehyde-3-phosphate dehydrogenase;Glyceraldehyde-3-phosphate dehydrogenase;Glyceraldehyde-3-phosphate dehydrogenase;Glyceraldehyde-3-phosphate dehydrogenase;Glyceraldehyde-3-phosphate dehydrogenase;Glyceraldehyde-3-phosphate dehydrogenase;Glyceraldehyde-3-phosphate dehydrogenase;Glyceraldehyde-3-phosphate dehydrogenase;Glyceraldehyde-3-phosphate dehydrogenase;Glyceraldehyde-3-phosphate deh…	Gapdh	0.863694	x	x	x	1	R	QKTVDGPSGKLWRDGRGAAQNIIPASTGAAK	0.000133158	114.96	2	1119.98	-0.39659	25720000	8305100	19591000
P16858	196	Glyceraldehyde-3-phosphate dehydrogenase;Glyceraldehyde-3-phosphate dehydrogenase;Glyceraldehyde-3-phosphate dehydrogenase;Glyceraldehyde-3-phosphate dehydrogenase;Glyceraldehyde-3-phosphate dehydrogenase;Glyceraldehyde-3-phosphate dehydrogenase;Glyceraldehyde-3-phosphate dehydrogenase;Glyceraldehyde-3-phosphate dehydrogenase;Glyceraldehyde-3-phosphate dehydrogenase;Glyceraldehyde-3-phosphate deh…	Gapdh	0.891468	x	x	x	1	D	ATQKTVDGPSGKLWRDGRGAAQNIIPASTGA	3.09666e-06	125.12	2	1119.98	0.83686	25720000	14588000	13108000
P16858	195	Glyceraldehyde-3-phosphate dehydrogenase;Glyceraldehyde-3-phosphate dehydrogenase;Glyceraldehyde-3-phosphate dehydrogenase;Glyceraldehyde-3-phosphate dehydrogenase;Glyceraldehyde-3-phosphate dehydrogenase;Glyceraldehyde-3-phosphate dehydrogenase;Glyceraldehyde-3-phosphate dehydrogenase;Glyceraldehyde-3-phosphate dehydrogenase;Glyceraldehyde-3-phosphate dehydrogenase;Glyceraldehyde-3-phosphate deh…	Gapdh	0.696345		x		1	R	TATQKTVDGPSGKLWRDGRGAAQNIIPASTG	0.00859874	87.326	3	898.744	1.7542	11678000	6036000	0
Q8VHR5	180	Transcriptional repressor p66-beta	Gatad2b	0.982157			x	1	R	QLIKQLRDELRLEEARLVLLKKLRQSQLQKE	0.0891646	59.908	2	862.905	5.5646	0	0	0
Q60759	45	Glutaryl-CoA dehydrogenase, mitochondrial	Gcdh	0.979755		x		1	R	AAHTEKTQIRPAKSSRPVFDWKDPLILEEQL	4.56274e-14	184.95	3	1086.49	-1.0001	0	96785000	0
O09172	30	Glutamate--cysteine ligase regulatory subunit	Gclm	1		x		1	R	ASTLHLQTGNLLNWGRLRKKCPSTHSEELRD	0.000122276	115.73	3	864.402	-0.31555	34154000	100620000	0
P56213	15	FAD-linked sulfhydryl oxidase ALR	Gfer	1		x		1	R	_MAAPSEPAGFPRGSRFSFLPGGARSEMTDD	0.00178904	95.018	3	598.245	1.4902	0	67037000	0
D3YTN4	281		Gimap4	0.752869	x	x		1	R	LRDELEREIRRARMEREFKEREAIFTKNQQN	0.0206553	87.308	3	555.876	-0.54192	11788000	5677200	0
P28230	265	Gap junction beta-1 protein	Gjb1	0.97457	x			1	R	KLLSEQDGSLKDILRRSPGTGAGLAEKSDRC	4.02225e-07	148.57	3	681.616	-0.34958	5652000	1003300	0
Q9CPV4	291	Glyoxalase domain-containing protein 4	Glod4	0.739166		x		1	R	DDAMEADKSDEWFATRNKPKASG________	0.00938222	86.539	3	1041.11	-0.39596	0	39861000	0
Q80Y14	140	Glutaredoxin-related protein 5, mitochondrial	Glrx5	0.995476	x	x	x	1	R	HQNGDLVEELKKLGIRSALVDEKDQDSK___	1.60013e-10	173.36	3	772.337	-0.020988	51818000	32443000	20017000
Q571F8	117	Glutaminase liver isoform, mitochondrial	Gls2	0.981477		x		1	R	QTSDPRLQDCMSKMQRMVQESSSGGLLDREL	7.88647e-07	144.82	3	994.096	1.1698	0	29748000	0
P26443	516	Glutamate dehydrogenase 1, mitochondrial	Glud1	0.796123	x		x	1	R	SEKDIVHSGLAYTMERSARQIMRTAMKYNLG	4.49437e-05	118.36	4	755.581	-1.0144	28415000	0	33712000
P26443	519	Glutamate dehydrogenase 1, mitochondrial	Glud1	1			x	1	R	DIVHSGLAYTMERSARQIMRTAMKYNLGLDL	0.0424491	78.496	2	701.77	0.16859	3377200	0	4059600
E9PW43	33	Protein transport protein Sec61 subunit beta	Gm10320	1	x	x	x	1	R	QPGPTPSGTNVGSSGRSPSKAVAARAAGSTV	1.71394e-06	133.52	3	770.984	0.020795	37904000	16622000	13289000
E9PW43	42	Protein transport protein Sec61 subunit beta	Gm10320	1	x	x	x	1	R	NVGSSGRSPSKAVAARAAGSTVRQRKNASCG	0.000787586	111.63	3	557.573	0.29363	51707000	16482000	10974000
Q921L4	6	Histone H2B;Histone H2B;Histone H2B type 1-F/J/L;Histone H2B type 1-K;Histone H2B type 1-H;Histone H2B type 1-C/E/G	Gm13646	0.917457			x	1	K	__________MPEPAKSAPAPKKGSKKALTK	0.00231475	103.11	2	817.337	0.57754	0	0	1681300
Q921L4	80	Histone H2B;Histone H2B;Histone H2B type 1-F/J/L;Histone H2B type 1-K;Histone H2B type 1-B;Histone H2B type 1-P;Histone H2B type 1-A;Histone H2B type 3-B;Histone H2B type 3-A	Gm13646	0.831	x		x	1	R	SFVNDIFERIASEASRLAHYNKRSTITSREI	0.0204684	77.912	3	719.647	-0.010414	13794000	12030000	14138000
E9PY39	327	Ubiquitin-conjugating enzyme E2 variant 1	Gm20431	0.958649	x	x		1	R	VNMSGVSSSNGVVDPRATAVLAKWQNSHSIK	7.30802e-07	125.45	3	939.416	0.29105	163840000	325560000	6854300
E9PY39	281	Ubiquitin-conjugating enzyme E2 variant 1	Gm20431	0.756363		x		1	R	DMTLTRWTGMIIGPPRTIYENRIYSLKIECG	0.000141957	106.42	2	1223.03	0.19907	9275900	132440000	0
E9Q8B5	859		Gm4788	1	x	x	x	1	R	GEDIEFECKYGYHKARGSPPFRTKCISGTIN	0.00782596	92.439	2	714.777	-0.28994	13193000	9373900	6296600
D3Z1B7	200	Glyceraldehyde-3-phosphate dehydrogenase	Gm6981	0.863694	x	x	x	1	R	QMTVDGPSRKAWRDGRGAAQNIIPASTGAAK	0.000133158	114.96	2	1119.98	-0.39659	25720000	8305100	19591000
D3Z1B7	198	Glyceraldehyde-3-phosphate dehydrogenase	Gm6981	0.891468	x	x	x	1	D	ATQMTVDGPSRKAWRDGRGAAQNIIPASTGA	3.09666e-06	125.12	2	1119.98	0.83686	25720000	14588000	13108000
E9PV46	279	40S ribosomal protein S2	Gm8841	1	x	x	x	1	R	SPYQEFTDHLVKTHTRVSVQRTQAPAVATT_	0.0154359	81.95	3	542.226	0.19965	5387500	1607700	716190
D3YVN7	53	Elongation factor Tu;Elongation factor Tu, mitochondrial	Gm9755	0.839964	x	x		1	R	FLCRGLAVEAKKTYVRDKPHVNVGTIGHVDH	3.4501e-10	161.8	5	600.48	0.00022168	9368900	51060000	0
D3YVN7	49	Elongation factor Tu;Elongation factor Tu, mitochondrial	Gm9755	0.697932	x	x		1	K	PASPFLCRGLAVEAKKTYVRDKPHVNVGTIG	5.33652e-07	145.9	5	600.48	0.2097	16935000	40050000	0
D3YVN7	104	Elongation factor Tu;Elongation factor Tu, mitochondrial	Gm9755	0.966829	x			1	R	FKKYEEIDNAPEERARGITINAAHVEYSTAA	0.000263963	105.77	3	814.691	-0.085377	22204000	0	6132000
D3YVN7	102	Elongation factor Tu;Elongation factor Tu, mitochondrial	Gm9755	0.631657	x			1	R	AKFKKYEEIDNAPEERARGITINAAHVEYST	0.000707316	100.54	3	754.302	0.12941	18094000	14432000	1722000
Q3THK7	317	GMP synthase [glutamine-hydrolyzing]	Gmps	0.687442	x	x		1	R	SFYNGTTTLPISDEDRTPRKRISKTLNMTTS	7.18639e-12	154.79	3	1106.15	0.16138	37241000	45083000	0
E9QKR0	171	Guanine nucleotide-binding protein subunit beta-4;Guanine nucleotide-binding protein G(I)/G(S)/G(T) subunit beta-1;Guanine nucleotide-binding protein G(I)/G(S)/G(T) subunit beta-2	Gnb2	0.851408			x	1	R	CGGLDNICSIYSLKTREGNVRVSRELPGHTG	0.0204463	83	2	686.756	0.65381	0	179190	5883800
P36916	3	Guanine nucleotide-binding protein-like 1	Gnl1	0.800928		x		1	R	_____________MPRKKPFSVKQKKKQLQD	0.0438849	68.626	3	543.251	1.9185	1727000	1586900	0
Q9QXF8	230	Glycine N-methyltransferase	Gnmt	0.968094	x	x	x	1	R	HMVTLDYTVQVPGTGRDGSPGFSKFRLSYYP	3.58487e-09	152.48	3	1054.45	-0.49755	369460000	875330000	77332000
Q9QXF8	9	Glycine N-methyltransferase	Gnmt	0.996795	x	x		1	R	_______MVDSVYRTRSLGVAAEGLPDQYAD	2.03669e-07	149.41	3	930.059	-0.35503	56004000	92092000	9047400
Q9CRA5	7	Golgi phosphoprotein 3	Golph3	1		x		1	R	_________MTSLTQRSSGLVQRRTEASRNA	7.27432e-06	127.56	2	1008.43	-0.25635	7164100	5013200	0
P05201	97	Aspartate aminotransferase, cytoplasmic	Got1	0.81208	x	x		1	R	SCASRLVLGDNSLAIRENRVGGVQSLGGTGA	6.07045e-06	122.04	3	1121.88	1.2628	0	38530000	0
Q8C0L9	327	Glycerophosphocholine phosphodiesterase GPCPD1	Gpcpd1	0.950052	x	x		1	R	FSKYWKPRIPLDVGHRGAGNSTTTAKLAKVQ	0.02025	69.935	3	779.34	-0.13935	14424000	19273000	0
Q3U1Z5	98	G-protein-signaling modulator 3	Gpsm3	0.74523		x		1	R	FHTPEAPPNLAPAPPRLLEDKEQLYSTILSH	3.04512e-15	162.08	5	954.247	1.6061	0	54729000	0
Q8QZR5	5	Alanine aminotransferase 1	Gpt	0.916052	x	x	x	1	R	___________MASQRNDRIQASRNGLKGKV	0.0120564	77.912	3	662.272	-0.26968	51619000	18561000	11913000
Q8QZR5	13	Alanine aminotransferase 1	Gpt	1	x	x	x	1	R	___MASQRNDRIQASRNGLKGKVLTLDTMNP	0.0315037	66.962	2	764.321	0.20369	14543000	47844000	15355000
Q8QZR5	7	Alanine aminotransferase 1	Gpt	0.932071	x	x	x	1	D	_________MASQRNDRIQASRNGLKGKVLT	0.0108735	90.709	3	500.859	0.039562	17795000	35102000	3432900
Q8BGT5	65	Alanine aminotransferase 2	Gpt2	0.960459	x	x		1	R	LESMNPQVKAVEYAVRGPIVLKAGEIEMELQ	0.0034375	90.614	2	978.455	0.25729	54928000	297470000	0
Q8BGT5	41	Alanine aminotransferase 2	Gpt2	0.754856	x	x		1	R	SAAAEASAALKVRPERSPRDRILTLESMNPQ	0.0643939	59.35	3	513.215	-0.20126	0	7889700	524870
Q8BGT5	38	Alanine aminotransferase 2	Gpt2	0.863315		x		1	R	SHSSAAAEASAALKVRPERSPRDRILTLESM	0.0725948	57.859	2	769.319	-1.8482	0	557630	90988
Q03391	1273	Glutamate [NMDA] receptor subunit epsilon-4	Grin2d	1		x		1	R	SLEDLSSCPRAAPTRRLTGPSRHARRCPHAA	0.0965462	64.836	2	664.263	-0.46269	5064600	5397100	0
Q9D3N8	2	Growth hormone-regulated TBC protein 1	Grtp1	0.811305	x	x	x	1	D	______________MDPAERAQAARARVPRI	0.0175555	66.989	2	899.834	0.46284	0	1362300	5141900
P13020	371	Gelsolin	Gsn	0.95454		x		1	R	ALKTASDFISKMQYPRQTQVSVLPEGGETPL	4.2124e-07	143.93	3	1016.12	-0.84113	0	134020000	0
P13020	739	Gelsolin	Gsn	1		x		1	R	SAKRYIETDPANRDRRTPITVVRQGFEPPSF	0.0398675	74.376	2	741.829	-0.53009	13282000	36146000	0
P13020	36	Gelsolin	Gsn	0.698007		x		1	R	SPSHAATTSRGRAQERAPQSRVSEARPSTMV	0.0859229	55.084	2	792.304	0.051958	0	1099300	0
P01901	71	H-2 class I histocompatibility antigen, K-B alpha chain;H-2 class I histocompatibility antigen, Q7 alpha chain;H-2 class I histocompatibility antigen, Q8 alpha chain;H-2 class I histocompatibility antigen, Q9 alpha chain	H2-K1	0.964999		x		1	R	RFDSDAENPRYEPRARWMEQEGPEYWERETQ	2.17072e-13	198.46	2	1204.45	-0.28946	0	44307000	0
Q78JT3	192	3-hydroxyanthranilate 3,4-dioxygenase	Haao	0.972904	x	x		1	R	IMKPMSLKAWLDGHSRELQAGTSLSLFGDSY	8.65006e-50	298.97	4	1094.23	0.54091	0	639500000	0
E9QKB2	149	Intracellular hyaluronan-binding protein 4	Habp4	0.82262	x	x		1	R	RGTDVVLERAERRSYREYRPYETERQADLPV	0.000818169	111.12	3	730.616	-0.020296	8942200	32721000	0
E9QKB2	146	Intracellular hyaluronan-binding protein 4	Habp4	0.707991		x		1	R	NDNRGTDVVLERAERRSYREYRPYETERQAD	0.0276458	72.891	3	782.649	0.76353	7524800	23972000	0
Q9QXE0	12	2-hydroxyacyl-CoA lyase 1	Hacl1	0.759469	x	x		1	R	____MPESNSAEGSDRSEEQVSGAKVIAQAL	2.80168e-05	121.44	3	868.996	-0.77087	6967600	5399500	0
Q9WU19	227	Hydroxyacid oxidase 1	Hao1	1		x		1	R	AIDPSLSWDDITWLRRLTSLPIVVKGILRGD	0.0144578	85.958	2	833.902	0.53916	8113200	20986000	0
Q91VB8	41	Hemoglobin subunit alpha	Hba-a1	0.962597		x		1	K	GAEALERMFASFPTTKTYFPHFDVSHGSAQV	1.67822e-05	119.02	4	843.612	0.025727	0	34024000	0
Q91VB8	93	Hemoglobin subunit alpha;Hemoglobin subunit zeta	Hba-a1	0.870743	x	x		1	R	PGALSALSDLHAHKLRVDPVNFKLLSHCLLV	0.00352333	81.95	2	814.847	-0.78879	10796000	29689000	3912800
Q91VB8	140	Hemoglobin subunit alpha	Hba-a1	1		x		1	K	SLDKFLASVSTVLTSKYR_____________	0.127968	51.888	2	1056.97	-0.24741	0	41902000	0
A8DUK4	41	Hemoglobin subunit beta-1	Hbb-b1	0.978027	x	x	x	1	R	GEALGRLLVVYPWTQRYFDSFGDLSSASAIM	1.17713e-13	161.25	3	1259.89	0.60662	44610000	76023000	58891000
P02089	41	Hemoglobin subunit beta-2	Hbb-b2	0.980299		x		1	R	GEALGRLLVVYPWTQRYFDSFGDLSSASAIM	1.05933e-13	163.62	3	1268.57	-1.7593	0	7486000	0
P49710	320	Hematopoietic lineage cell-specific protein	Hcls1	0.84219		x		1	R	PAESHLPPESQPVRSRREYPVPSLPTRQSPL	0.0214254	77.776	3	700.308	0.52215	10756000	4322900	0
Q9CYW4	4	Haloacid dehalogenase-like hydrolase domain-containing protein 3	Hdhd3	1	x			1	R	____________MAHRLQMRLLTWDVKDTLI	0.0191745	79.597	3	498.862	-0.069236	22551000	13640000	2519200
Q9JJK5	22	Homocysteine-responsive endoplasmic reticulum-resident ubiquitin-like domain member 1 protein	Herpud1	0.878834	x	x		1	R	PEPVTLLVKSPNQRHRDLELSGDRSWSVSRL	0.00194937	100.88	3	814.339	0.49681	6258800	24480000	2811500
O09173	439	Homogentisate 1,2-dioxygenase	Hgd	0.964658	x	x	x	1	R	YKCWEPLRSHFTPNSRSPTEPK_________	8.04978e-06	127.3	2	1063.42	0.043894	142850000	97032000	19010000
P15864	33	Histone H1.2;Histone H1.3	Hist1h1c	0.967209	x	x		1	R	APAKKKAAKKPAGVRRKASGPPVSELITKAV	1.27659e-05	125.28	3	675.313	0.23137	24862000	7646500	0
Q64478	80	Histone H2B type 1-H;Histone H2B type 1-C/E/G;Histone H2B type 1-M;Histone H2B type 2-B	Hist1h2bh	0.814255	x			1	R	SFVNDIFERIAGEASRLAHYNKRSTITSREI	0.0138376	83.204	3	709.644	-0.069496	25068000	0	3293500
P17095	73	High mobility group protein HMG-I/HMG-Y	Hmga1	0.91808	x	x		1	R	RGRPKGSKNKGAAKTRKVTTAPGRKPRGRPK	0.0646053	61.958	3	543.238	1.9179	840440	900710	294480
P63158	73	High mobility group protein B1	Hmgb1	0.684184	x			1	R	GKFEDMAKADKARYEREMKTYIPPKGETKKK	0.0573356	66.621	3	541.872	0.33145	3533000	2436900	0
Q8JZK9	499	Hydroxymethylglutaryl-CoA synthase, cytoplasmic	Hmgcs1	0.885299	x	x		1	K	VHSNTATEHIPSPAKKVPRLPATSAESESAV	3.38865e-22	216.04	3	940.746	1.3922	32948000	12347000	0
P18608	22	Non-histone chromosomal protein HMG-14	Hmgn1	0.962474	x	x	x	1	R	SADGAAKAEPKRRSARLSAKPAPAKVDAKPK	4.04106e-06	126	3	579.929	-0.45639	56744000	43919000	20730000
F6W687	49	Non-histone chromosomal protein HMG-17	Hmgn2	0.932577	x	x	x	1	R	GDKTKVKDEPQRRSARLSAKPAPPKPEPKPK	0.000224343	108.56	3	814.064	0.066995	214620000	171010000	27292000
Q9DCB1	29	High mobility group nucleosome-binding domain-containing protein 3	Hmgn3	0.726034		x		1	R	DGTKLTKQEPTRRSARLSAKPVPPKPESKPR	0.0150618	76.155	4	622.304	0.3206	3025900	8440100	0
Q9JL35	20	High mobility group nucleosome-binding domain-containing protein 5	Hmgn5	0.999949	x	x		1	R	KAAGDVSQEPKRRSARLSAMPVPFTPELKPK	2.50818e-06	128.38	3	837.39	0.027779	33986000	153930000	0
P97825	19	Hematological and neurological expressed 1 protein	Hn1	0.70365		x		1	R	TTTFKGVDPNSRNSSRVLRPPGGGSNFSLGF	0.00777209	85.489	4	910.665	-2.7053	0	11680000	0
Q6PGH2	15	Hematological and neurological expressed 1-like protein	Hn1l	0.730844		x		1	R	_MFQGADSQAGKSGSRSMKPPGGESSDLFGS	3.18542e-05	95.741	4	927.144	-0.13033	0	1822300	0
Q5EBP8	337	Heterogeneous nuclear ribonucleoprotein A1	Hnrnpa1	0.854761		x		1	R	QSSNFGPMKGGNFGGRSSGPYGGGGQYFAKP	8.94311e-08	150.98	3	939.052	0.18144	0	20500000	0
Q5EBP8	353	Heterogeneous nuclear ribonucleoprotein A1	Hnrnpa1	0.852643		x		1	R	SSGPYGGGGQYFAKPRNQGGYGGSSSSSSYG	5.56074e-06	111.61	3	1282.51	0.31222	0	5298200	4819100
O88569-2	178	Heterogeneous nuclear ribonucleoproteins A2/B1	Hnrnpa2b1	0.996237	x	x	x	1	R	HTINGHNAEVRKALSRQEMQEVQSSRSGRGG	2.37389e-09	175.21	2	1103.44	-0.98837	86659000	165920000	385990000
O88569-2	191	Heterogeneous nuclear ribonucleoproteins A2/B1	Hnrnpa2b1	0.983362	x	x	x	1	R	LSRQEMQEVQSSRSGRGGNFGFGDSRGGGGN	4.0276e-06	147.42	3	618.891	-0.025786	102930000	278140000	74259000
O88569-2	188	Heterogeneous nuclear ribonucleoproteins A2/B1	Hnrnpa2b1	0.977986	x	x	x	1	R	RKALSRQEMQEVQSSRSGRGGNFGFGDSRGG	0.000243302	114.02	2	1031.89	-0.89202	40963000	123680000	41865000
O88569-2	216	Heterogeneous nuclear ribonucleoproteins A2/B1	Hnrnpa2b1	0.94005	x	x	x	1	R	RGGGGNFGPGPGSNFRGGSDGYGSGRGFGDG	2.74919e-05	115.31	3	938.023	-0.64531	105810000	161130000	44657000
O88569-2	183	Heterogeneous nuclear ribonucleoproteins A2/B1	Hnrnpa2b1	0.723823	x	x	x	1	E	HNAEVRKALSRQEMQEVQSSRSGRGGNFGFG	0.0863156	52.071	3	693.593	0.39852	0	0	959780
O88569-2	201	Heterogeneous nuclear ribonucleoproteins A2/B1	Hnrnpa2b1	0.981669		x		1	R	SSRSGRGGNFGFGDSRGGGGNFGPGPGSNFR	4.4e-12	166.49	2	1457.06	-2.1185	35652000	242750000	13312000
O88569-2	313	Heterogeneous nuclear ribonucleoproteins A2/B1	Hnrnpa2b1	1	x	x		1	R	PSNYGPMKSGNFGGSRNMGGPYGGGNYGPGG	2.59803e-10	151.34	3	1170.44	-0.12644	30442000	51665000	3424900
O88569-2	174	Heterogeneous nuclear ribonucleoproteins A2/B1	Hnrnpa2b1	0.787793	x	x		1	K	LQKYHTINGHNAEVRKALSRQEMQEVQSSRS	9.54483e-08	153.21	2	1159.49	0.097407	89613000	553690000	0
O88569-2	338	Heterogeneous nuclear ribonucleoproteins A2/B1	Hnrnpa2b1	1		x		1	R	NYGPGGSGGSGGYGGRSRY____________	0.0285052	65.213	3	992.038	-0.60662	53451000	242620000	29993000
Q8BG05	355	Heterogeneous nuclear ribonucleoprotein A3	Hnrnpa3	1	x	x		1	R	QQSNYGPMKGGSFGGRSSGSPYGGGYGSGGG	2.52529e-09	143.8	3	1024.05	-0.86597	16463000	113130000	8268500
Q8BG05	377	Heterogeneous nuclear ribonucleoprotein A3	Hnrnpa3	0.783588		x		1	R	GGGYGSGGGSGGYGSRRF_____________	0.00376215	90.765	2	1378.01	-1.0505	25651000	20449000	17605000
Q8BG05	21	Heterogeneous nuclear ribonucleoprotein A3	Hnrnpa3	0.638542	x			1	R	PPGRPQPDSGRRRRRRGEEGHDPKEPEQLRK	0.000245805	96.414	4	580.236	-1.5312	10221000	0	4382300
Q99020	250	Heterogeneous nuclear ribonucleoprotein A/B	Hnrnpab	0.923476			x	1	R	QPKEVYQQQQYGSGGRGNRNRGNRGSGGGQG	0.0588361	61.942	3	964.413	-0.57368	8098600	0	6011100
Q99020	258	Heterogeneous nuclear ribonucleoprotein A/B	Hnrnpab	0.877024		x		1	R	QQYGSGGRGNRNRGNRGSGGGQGSTNYGKSQ	0.0380271	63.337	3	769.968	0.47038	0	2676500	735570
Q60668	136	Heterogeneous nuclear ribonucleoprotein D0	Hnrnpd	0.923276		x	x	1	R	GEVVDCTLKLDPITGRSRGFGFVLFKESESV	0.000291375	107.75	3	902.066	0.19401	0	0	30076000
Q9Z2X1	212	Heterogeneous nuclear ribonucleoprotein F;Heterogeneous nuclear ribonucleoprotein F, N-terminally processed	Hnrnpf	0.863494		x		1	R	PPLKFMSVQRPGPYDRPGTARRYIGIVKQAG	0.0178133	71.601	3	826.014	-0.8478	14644000	46229000	0
Q9Z2X1	218	Heterogeneous nuclear ribonucleoprotein F;Heterogeneous nuclear ribonucleoprotein F, N-terminally processed	Hnrnpf	1		x		1	R	SVQRPGPYDRPGTARRYIGIVKQAGLDRMRS	0.0573348	78.496	2	695.302	-1.0669	4126800	36412000	0
P61979-2	305	Heterogeneous nuclear ribonucleoprotein K	Hnrnpk	1		x		1	R	PPPPPGRGGRGGSRARNLPLPPPPPPRGGDL	0.000215855	116.24	2	981.953	0.16946	3760500	6896900	0
P61979-2	278	Heterogeneous nuclear ribonucleoprotein K	Hnrnpk	0.664214		x		1	R	RMPPGRGGRPMPPSRRDYDDMSPRRGPPPPP	0.00190495	114.4	2	848.279	-0.39692	4574900	6683200	0
P61979-2	316	Heterogeneous nuclear ribonucleoprotein K	Hnrnpk	0.868532		x		1	R	GSRARNLPLPPPPPPRGGDLMAYDRRGRPGD	0.0139129	83.229	3	957.433	-0.10753	0	40057000	0
Q9D0E1	509	Heterogeneous nuclear ribonucleoprotein M	Hnrnpm	0.88407		x		1	R	ERMAAPIDRVGQTIERMGSGVERMGPAIERM	0.00043801	95.981	2	1030.42	-0.51646	0	3261900	0
Q9D0E1	556	Heterogeneous nuclear ribonucleoprotein M	Hnrnpm	0.75792		x		1	R	ERMGPVMDRMATGLERMGANNLERMGLERMG	0.0222143	67.326	2	1102.44	-1.5228	0	3150600	0
Q8VEK3	231	Heterogeneous nuclear ribonucleoprotein U	Hnrnpu	0.91649		x		1	R	GDKKRGVKRPREDHGRGYFEYIEENKYSRAK	5.36206e-10	163.41	4	709.029	0.50296	0	6170900	0
Q8VDM6	26	Heterogeneous nuclear ribonucleoprotein U-like protein 1	Hnrnpul1	0.666187		x		1	K	LREELQRRGLDTRGLKAELAERLLAALEAEE	0.11101	51.927	3	509.88	0.23303	26609000	28912000	5309200
Q61646	232	Haptoglobin;Haptoglobin alpha chain;Haptoglobin beta chain	Hp	0.936665	x			1	R	GRVGYVSGWGRNANFRFTDRLKYVMLPVADQ	0.0281396	70.1	3	561.21	1.1049	17739000	0	0
Q61646	98	Haptoglobin;Haptoglobin alpha chain;Haptoglobin beta chain	Hp	1	x			1	D	LPECEAVCGKPKHPVDQVQRIIGGSMDAKGS	0.0688325	59.067	3	507.196	-0.041088	1232500	0	0
P49429	390	4-hydroxyphenylpyruvate dioxygenase	Hpd	0.947539	x	x	x	1	R	QALRGNLTDLEPNGVRSGM____________	1.61219e-07	105.51	3	1058.78	-1.2229	48485000	183390000	30986000
E9Q5P0	108	Serine protease hepsin;Serine protease hepsin non-catalytic chain;Serine protease hepsin catalytic chain	Hpn	1	x		x	1	R	VFDKTEGTWRLLCSSRSNARVAGLGCEEMGF	0.0275976	70.056	2	852.832	-0.22792	4005300	2184200	6775000
Q61411	128	GTPase HRas;GTPase HRas, N-terminally processed	Hras1	0.956538	x			1	R	LVGNKCDLAARTVESRQAQDLARSYGIPYIE	0.000902654	109.72	2	957.891	-1.7017	10112000	0	0
G5E8J6	467		Hrc	0.854947		x	x	1	R	EHMNEVPGHHHHRASRGDDEDISTEFGHKAP	8.54523e-07	144.01	4	714.037	-0.058902	0	22202000	8165600
G5E8J6	494		Hrc	0.851186		x		1	R	HKAPSHRLQDQDERARQGHREPVQGEIAHQP	0.0262127	70.449	4	844.385	-0.5632	0	1998600	0
Q9ESB3	429	Histidine-rich glycoprotein	Hrg	1	x			1	R	CDPPSNSQELKGQYHRGYGPPHGHSRKRGPG	0.0689883	58.09	4	562.472	-0.81563	2111300	0	0
Q61694	41	3 beta-hydroxysteroid dehydrogenase type 5	Hsd3b5	0.974279	x		x	1	R	EEELQEIRALFRTFGRKHEEELSKLQTKAKV	0.00234015	98.406	3	667.942	0.5977	8643200	8254400	7866700
Q2TPA8	362	Hydroxysteroid dehydrogenase-like protein 2	Hsdl2	0.7736		x		1	R	PQQREQPQLQQQPRPRQQPQPFVQSMLPQKP	2.66191e-07	122.95	5	991.467	-1.0774	0	51391000	0
P07901	621	Heat shock protein HSP 90-alpha	Hsp90aa1	0.793466		x		1	R	GWTANMERIMKAQALRDNSTMGYMAAKKHLE	0.0196338	70.41	2	1134.94	-2.2416	0	912690	0
P11499	612	Heat shock protein HSP 90-beta	Hsp90ab1	0.947241	x	x		1	R	GWTANMERIMKAQALRDNSTMGYMMAKKHLE	0.000114881	109.83	2	1164.95	-0.76157	15083000	29190000	0
P63038	60	60 kDa heat shock protein, mitochondrial	Hspd1	0.999739	x	x	x	1	R	DLLADAVAVTMGPKGRTVIIEQSWGSPKVTK	1.73385e-09	177.84	3	700.305	-0.78136	103860000	36477000	29438000
P63038	121	60 kDa heat shock protein, mitochondrial	Hspd1	0.60574	x	x		1	R	NEEAGDGTTTATVLARSIAKEGFEKISKGAN	0.0154648	69.444	3	1167.52	0.41257	58099000	175620000	0
Q9DB29	6	Isoamyl acetate-hydrolyzing esterase 1 homolog	Iah1	0.649509		x		1	R	__________MSLCERAASGSALLWPRVLLF	3.87735e-07	133.66	2	1178.99	-0.053383	0	24552000	0
F8WIY0	3	Isocitrate dehydrogenase [NADP];Isocitrate dehydrogenase [NADP] cytoplasmic	Idh1	0.98737	x	x		1	R	_____________MSRKIQGGSVVEMQGDEM	2.52033e-60	199.76	2	1346.05	-0.10108	39117000	20153000	0
E9Q2M7	315	Immunoglobulin-binding protein 1	Igbp1	0.846015		x		1	R	LPDRGIAKPASADFQRAAQQQEDQEQKDEES	5.72529e-05	95.674	4	983.663	-1.0034	0	3413400	0
F6TQW2	213	Ig gamma-2A chain C region secreted form	Ighg2c	0.931518	x	x	x	1	R	QDWMSGKEFKCKVNNRALPSPIEKTISKPRG	0.00363497	91.858	3	626.943	-0.84288	19565000	14741000	27967000
F6TQW2	209	Ig gamma-2A chain C region secreted form	Ighg2c	0.629	x			1	K	PIQHQDWMSGKEFKCKVNNRALPSPIEKTIS	0.0233061	76.588	3	722.985	-0.17147	12139000	0	12907000
F6TQW2	225	Ig gamma-2A chain C region secreted form	Ighg2c	0.930092	x			1	K	VNNRALPSPIEKTISKPRGPVRAPQVYVLPP	0.0487122	61.593	2	826.371	0.56651	31350000	7816900	5676900
Q3UQ44	1379	Ras GTPase-activating-like protein IQGAP2	Iqgap2	0.983664	x	x		1	R	RLPLEQKKRKIQRNLRTLEQTGHVSSKNKYQ	4.26885e-06	140.1	3	704.303	0.10578	10845000	24622000	0
Q60766	41	Immunity-related GTPase family M protein 1	Irgm1	0.959687		x		1	R	SSAFPFVTSYQTGSSRLPEVSRSTERALREG	1.94071e-09	132.24	3	1290.23	-0.94439	0	16546000	0
D3Z7W0	48	Iron-sulfur cluster assembly enzyme ISCU, mitochondrial	Iscu	0.890579		x		1	R	ARLYHKKVVDHYENPRNVGSLDKTSKNVGTG	0.000341496	104.89	4	675.543	-0.36278	11024000	55021000	0
P85094	5	Isochorismatase domain-containing protein 2A, mitochondrial	Isoc2a	1	x	x		1	R	___________MAAARASLGRILPESSILFL	0.00956902	77.677	2	728.293	0.37713	8951900	5917000	3358100
Q5RJG7	385	2-C-methyl-D-erythritol 4-phosphate cytidylyltransferase-like protein	Ispd	1	x			1	E	VHCFDFTSVPLAQKMESLVWIRGLAKEVKER	0.136697	49.813	2	787.809	2.202	15345000	17925000	0
Q3U1U4	207	Integrin alpha-M	Itgam	0.946468	x			1	R	YSDEFRIHFTFNDFKRNPSPRSHVSPIKQLN	1.55871e-06	131.35	3	806.346	-0.63105	38409000	0	13019000
P11835	93	Integrin beta-2;Integrin beta;Integrin beta;Integrin beta	Itgb2	0.763778	x	x		1	R	DIMDPRSIANPEFDQRGQRKQLSPQKVTLYL	0.0244067	74.769	2	1093.95	0.10503	51428000	63631000	41480000
P11835	89	Integrin beta-2;Integrin beta;Integrin beta;Integrin beta	Itgb2	0.665971		x		2	E	CPADDIMDPRSIANPEFDQRGQRKQLSPQKV	0.130172	43.184	3	909.992	-1.7195	0	25022000	0
P11835	455	Integrin beta-2;Integrin beta	Itgb2	0.816193	x			1	R	VQVRPQCECQCRDQSREQSLCGGKGVMECGI	2.97806e-05	128.67	2	953.345	0.086313	2137900	0	0
G5E8F8	72	Integrin beta;Integrin beta;Integrin beta-5	Itgb5	0.752652		x		1	R	PRSITSRCDLKANLIRNGCEGEIESPASSTH	0.0101028	81.922	3	1017.77	2.3176	0	1379500	0
G5E8F8	58	Integrin beta;Integrin beta;Integrin beta-5	Itgb5	0.904926	x	x		1	R	HPKCAWCSKEYFGNPRSITSRCDLKANLIRN	0.020407	74.46	2	984.388	-0.91114	30560000	28806000	0
Q8C7G9	644		Itih4	1	x	x		1	R	PPVRGSKLMTVLKGSRSQIPRLGDAVRASRQ	0.00782596	92.439	2	721.285	0.47103	45109000	4371400	12755000
Q8C7G9	111		Itih4	0.99064	x			1	R	KEKAEAQKQYSAAVGRGESAGIVKTTGRQTE	6.14318e-07	138.73	2	1067.45	-1.9223	27384000	0	0
Q8C7G9	632		Itih4	0.965066	x			1	R	RLPLAAQAHPFRPPVRGSKLMTVLKGSRSQI	0.0167415	74.141	3	828.396	0.3809	36461000	7560500	0
Q5XKN4	4	Protein jagunal homolog 1	Jagn1	1		x		1	R	____________MASRAGPRAAGTDGSDFQH	0.032296	66.682	2	649.24	0.054363	0	965250	0
Q76M80	7		Kcnk12	1	x	x		1	R	_________MSSRSPRPPPRRCRRRLPRPSC	0.0642271	66.682	2	674.266	-0.37911	697520	2179600	0
D3YXJ8	3		Kcnt2	0.619429		x		2	D	_____________MVDLESEVPPLPPRYRFR	0.134029	37.555	4	723.525	1.343	2782900	17367000	0
D3YXJ8	5		Kcnt2	0.619429		x		2	E	___________MVDLESEVPPLPPRYRFRDL	0.134029	37.555	4	723.525	1.343	2782900	17367000	0
D3YXJ8	7		Kcnt2	0.619429		x		2	E	_________MVDLESEVPPLPPRYRFRDLLL	0.134029	37.555	4	723.525	1.343	2782900	17367000	0
Q9DCY0	156	Glycine N-acyltransferase-like protein Keg1	Keg1	0.995374	x	x	x	1	R	KLAPSLMDAKNLVVSRNKLTPLDQQLFKFAS	2.59663e-10	174.52	3	885.429	0.65598	78769000	189370000	14768000
Q60749	17	KH domain-containing, RNA-binding, signal transduction-associated protein 1	Khdrbs1	0.887367	x			1	R	QRRDDPASRLTRSSGRSCSKDPSGAHPSVRL	0.00609762	89.261	4	603.99	-0.16155	2239400	0	849370
E9Q4K7	269		Kif13b	0.65908	x			1	R	LAGSERATKTGAAGDRLKEGSNINKSLTTLG	0.0746732	64.476	3	724.642	2.5177	0	0	0
O08677	380	Kininogen-1;Kininogen-1 heavy chain;Bradykinin;Kininogen-1 light chain	Kng1	1	x	x	x	1	R	PTVKCQALDMTEMARRPPGFSPFRSVTVQET	0.00105565	118.71	2	801.319	-0.0077269	57698000	12381000	28709000
O08677	388	Kininogen-1;Kininogen-1 heavy chain;Bradykinin;Kininogen-1 light chain	Kng1	0.986685	x	x		1	R	DMTEMARRPPGFSPFRSVTVQETKEGRTRLL	1.50312e-06	133.71	3	825.368	-0.49942	40728000	65856000	0
O08677-2	423		Kng2	0.664881	x		x	1	R	YKGRLSKAGAEPAPERQAESSQVKQ______	8.82086e-10	156.15	3	808.667	0.065061	223660000	0	74563000
P11679	23	Keratin, type II cytoskeletal 8	Krt8	1	x	x	x	1	R	KSYKMSTSGPRAFSSRSFTSGPGARISSSSF	3.96635e-06	141.13	3	656.926	0.493	146730000	364880000	45890000
P11679	32	Keratin, type II cytoskeletal 8	Krt8	1	x	x	x	1	R	PRAFSSRSFTSGPGARISSSSFSRVGSSSSS	6.25047e-07	145.88	2	1136.46	0.37882	90913000	38149000	23107000
P11679	4	Keratin, type II cytoskeletal 8	Krt8	1	x	x	x	1	R	____________MSIRVTQKSYKMSTSGPRA	0.00395052	100.45	2	707.792	0.26699	334620000	238860000	36894000
P11679	18	Keratin, type II cytoskeletal 8	Krt8	1	x	x	x	1	R	IRVTQKSYKMSTSGPRAFSSRSFTSGPGARI	0.0218553	72.958	2	920.84	0.15821	86356000	103980000	15826000
P11679	40	Keratin, type II cytoskeletal 8	Krt8	1	x	x	x	1	R	FTSGPGARISSSSFSRVGSSSSSFRGSMGTG	0.00799787	84.508	3	769.309	0.089732	86097000	28531000	8800600
F8VQ43	1623	Laminin subunit alpha-2	Lama2	0.957546		x	x	1	R	LENTTQELKHLLSPQRAPERLIQLAEGNVNT	0.0169364	81.017	3	615.6	-0.10817	2033400	65922000	49987000
Q61292	103	Laminin subunit beta-2	Lamb2	0.735512			x	1	R	EKKCFLCDSRRPFSARDNPNSHRIQNVVTSF	0.0726361	57.804	3	698.948	-2.7857	0	0	3975200
Q9CQ22	47	Ragulator complex protein LAMTOR1	Lamtor1	0.946625		x		1	R	ALNGAEPNYHSLPSARTDEQALLSSILAKTA	1.14564e-05	117.03	3	1203.22	0.79232	0	8735500	0
Q61792	144	LIM and SH3 domain protein 1	Lasp1	0.752896	x	x		1	R	SRMGPSGGEGVEPERREAQDSSSYRRPTEQQ	7.93118e-07	133.16	3	1008.06	-0.93329	0	107480000	3236600
Q61792	67	LIM and SH3 domain protein 1	Lasp1	0.933223		x		1	D	YCNAHYPKQSFTMVADTPENLRLKQQSELQS	6.6996e-05	108.94	4	894.406	0.17463	0	39089000	0
Q61792	130	LIM and SH3 domain protein 1	Lasp1	0.969611	x	x		1	R	DQISNIKYHEEFEKSRMGPSGGEGVEPERRE	1.74225e-06	124.16	3	747.963	-0.29252	30883000	22642000	0
Q61792	143	LIM and SH3 domain protein 1	Lasp1	0.766077	x			1	R	KSRMGPSGGEGVEPERREAQDSSSYRRPTEQ	0.000150499	104.49	3	1008.06	-0.2798	52576000	0	0
E9Q696	408	Proto-oncogene tyrosine-protein kinase LCK	Lck	0.918908	x		x	1	R	DFGLARLIEDNEYTAREGAKFPIKWTAPEAI	0.000762566	93.348	2	1075.43	-0.2221	16682000	0	7431300
G5E8N5	135	L-lactate dehydrogenase;L-lactate dehydrogenase A chain;L-lactate dehydrogenase;L-lactate dehydrogenase;L-lactate dehydrogenase B chain;L-lactate dehydrogenase	Ldha	0.880773	x			1	R	IVVVTAGVRQQEGESRLNLVQRNVNVFKFII	0.00852265	84.718	2	1049.44	0.53979	6687400	0	0
G3X9T7	295	Galectin-9	Lgals9	1	x	x	x	1	R	QINNSWGQEERSLLGRMPFSRGQSFSVWIIC	0.00408376	92.19	3	568.904	-1.0125	403500000	396560000	168260000
Q9ERG0	141	LIM domain and actin-binding protein 1	Lima1	0.852322	x			1	R	PKPRFGSRPEAVIQSRYPRSENSHDFKAQAT	0.0118138	79.771	3	768.67	-2.3194	17875000	0	0
P48678	11	Prelamin-A/C;Lamin-A/C	Lmna	0.61873	x	x		1	R	_____METPSQRRATRSGAQASSTPLSPTRI	0.00058496	96.487	3	795.683	0.66979	16744000	13738000	3782900
P21619	417	Lamin-B2	Lmnb2	0.812988			x	1	R	SSGVGMSVGQGRGKRRRLETEDTSGSPSRAS	0.00579266	89.624	3	711.286	0.50143	0	0	2804600
P21619	430	Lamin-B2	Lmnb2	0.818788	x	x		1	R	KRRRLETEDTSGSPSRASRVSSGSRLAQQTV	0.000102948	115.5	3	763.976	0.087564	8375700	4167600	0
E9Q120	370	Lon protease homolog;Lon protease homolog, mitochondrial	Lonp1	0.877731	x			1	R	LSLLKKEFELSKLQQRLGREVEEKIKQTHRK	0.0198608	81.676	3	675.965	-0.96273	7712500	0	0
Q9DBN5-3	191	Lon protease homolog 2, peroxisomal;Lon protease homolog	Lonp2	0.743148		x		1	R	DNLPWNKSTTDRLDIRAARILLDNDHYAMEK	0.0401031	67.456	3	639.273	0.57849	14206000	26199000	0
Q8BFW7	164	Lipoma-preferred partner homolog	Lpp	0.998061	x			1	R	SIASPPVSTPVTGHKRMVIPQQPPLTATKKS	0.000177328	104.2	3	750.356	0.4946	11724000	0	0
E9PV22	450	Leucine-rich repeat-containing protein 47	Lrrc47	1	x	x	x	1	R	RQLQLEAEEQRKQKKRQSVSGLHRYLHLLDG	0.00210534	107.83	3	527.55	0.30561	14902000	7948100	2482800
P25911	43	Tyrosine-protein kinase Lyn	Lyn	0.954868	x	x	x	1	R	DRTIYVRDPTSNKQQRPVPEFHLLPGQRFQT	8.2731e-05	103.53	3	781.686	-0.40273	61607000	43166000	29495000
P25911	400	Tyrosine-protein kinase Lyn	Lyn	0.874577	x	x	x	1	R	DFGLARVIEDNEYTAREGAKFPIKWTAPEAI	0.000198032	111.72	2	1068.42	-0.22573	71260000	18001000	40668000
P25911	34	Tyrosine-protein kinase Lyn	Lyn	0.899713	x		x	1	R	SKTQPVRNTDRTIYVRDPTSNKQQRPVPEFH	0.002627	98.898	2	917.874	1.5471	7586400	0	6501900
P25911	29	Tyrosine-protein kinase Lyn	Lyn	0.654984	x	x	x	1	R	DDEVDSKTQPVRNTDRTIYVRDPTSNKQQRP	1.84628e-06	127.07	3	774.325	0.6009	0	18311000	0
P25911	198	Tyrosine-protein kinase Lyn	Lyn	0.954743		x		1	R	YKIRSLDNGGYYISPRITFPCISDMIKHYQK	0.0247395	64.604	3	1063.45	0.76711	0	4332100	0
Q8BHC0	104	Lymphatic vessel endothelial hyaluronic acid receptor 1	Lyve1	0.919747	x			1	R	VGEQFSVIPRIFSNPRCGKNGKGVLIWNAPS	0.0675734	61.435	3	640.26	0.15999	5308900	0	760350
P08905	65	Lysozyme C-2	Lyz2	0.991884		x		1	R	AQHESNYNTRATNYNRGDQSTDYGIFQINSR	1.8596e-15	193.85	3	987.733	-0.23289	19838000	40931000	0
E9QA63	3717		Macf1	0.931698		x		2	D	ATELAENKRKIDALLDWVLLWGHLRESHRLA	0.140198	38.613	3	1010.75	-2.0643	0	8194600	0
E9QA63	3711		Macf1	0.882392		x		2	K	TEKSKAATELAENKRKIDALLDWVLLWGHLR	0.140198	38.613	3	1010.75	-2.0643	0	8194600	0
A2ADH1	183	Magnesium transporter protein 1	Magt1	0.966816			x	1	R	SAPTFINFPPKGKPKRADTYELQVRGFSAEQ	0.000494952	121.9	2	896.359	0.80943	0	9945000	4299400
P47809	56	Dual specificity mitogen-activated protein kinase kinase 4	Map2k4	0.999162		x		1	R	ALKLNFANPPVKSTARFTLNPNTTGVQNPHI	7.04726e-11	179.95	3	965.425	0.79534	0	5707000	0
P47809	75	Dual specificity mitogen-activated protein kinase kinase 4	Map2k4	0.934548	x			1	R	NPNTTGVQNPHIERLRTHSIESSGKLKISPE	0.0291147	69.815	3	585.908	-0.67452	2694300	1612900	0
E9QJR3	873	Mitogen-activated protein kinase-binding protein 1	Mapkbp1	0.870262		x		2	D	RWAQPGVELSVRSMLDLRQIETLAPSPRGPS	0.105386	43.791	4	728.031	-0.94481	5340800	20665000	6190500
E9QJR3	875	Mitogen-activated protein kinase-binding protein 1	Mapkbp1	0.890132		x		2	R	AQPGVELSVRSMLDLRQIETLAPSPRGPSQD	0.105386	43.791	4	728.031	-0.94481	5340800	20665000	6190500
Q61166	162	Microtubule-associated protein RP/EB family member 1	Mapre1	0.971731	x	x		1	R	SKPKKPLGSSTAAPQRPIATQRTTAAPKAGP	0.00018881	110.37	3	807.375	0.29982	45736000	36826000	3146500
Q61166	168	Microtubule-associated protein RP/EB family member 1	Mapre1	0.630171	x			1	R	LGSSTAAPQRPIATQRTTAAPKAGPGMVRKN	0.0204778	69.152	4	748.113	-0.029682	11731000	19827000	0
P26645	18	Myristoylated alanine-rich C-kinase substrate	Marcks	0.946504	x	x	x	1	R	AQFSKTAAKGEATAERPGEAAVASSPSKANG	1.64986e-10	158.78	3	909.727	0.22121	153990000	54949000	7105300
P28667	35	MARCKS-related protein	Marcksl1	0.830511	x			1	R	GASPAKANGQENGHVRSNGDLTPKGEGESPP	0.0124294	79.311	3	812.331	-1.0183	10566000	5701300	0
Q6ZQ61	18	Matrin-3	Matr3	0.939675	x	x		1	R	DSSTMSKSFQQSSLGRDSQGHGRDLSAAGIG	0.00686998	85.734	3	763.301	0.61758	7709400	7984900	0
Q8VCF0	339	Mitochondrial antiviral-signaling protein	Mavs	0.907186		x		1	R	SKLPSNSVYAGTVPSRVPASVAKAPANTIPP	0.0972716	56.252	4	1076.51	0.067245	0	43086000	0
E9PWI3	405		Mcc	0.754362		x		1	R	VLGRDLYPNLAEERSRWEKELAGLREENESL	0.0481601	66.595	3	629.271	-2.8233	0	27757000	0
Q99MR8	218	Methylcrotonoyl-CoA carboxylase subunit alpha, mitochondrial	Mccc1	0.933132	x	x		1	R	VRGGGGKGMRIVRSEREFQEQLESARREAKK	4.52629e-13	191.48	3	769.313	-0.45978	36960000	90134000	0
P08249	191	Malate dehydrogenase, mitochondrial	Mdh2	0.878897	x	x		1	R	RANTFVAELKGLDPARVNVPVIGGHAGKTII	1.00526e-08	147.45	4	818.647	0.60045	246600000	3158900	0
P08249	188	Malate dehydrogenase, mitochondrial	Mdh2	0.919293	x	x		1	D	DIVRANTFVAELKGLDPARVNVPVIGGHAGK	0.000336647	102.78	3	766.686	0.69508	459400000	1129900000	10604000
O08663	395	Methionine aminopeptidase 2	Metap2	0.765188		x		1	R	CSHYMKNFDVGHVPIRLPRTKHLLNVINENF	0.0213926	69.795	3	687.642	0.031337	13780000	76546000	8064000
Q8C6B0	115		Mettl7a1	0.965008	x	x		1	R	NPNFEKFLFKSVAENRQLQFERFVVAAGEDM	8.48438e-06	147.26	2	1009.41	0.97244	10054000	24423000	0
Q9DD20	115	Methyltransferase-like protein 7B	Mettl7b	0.614779	x	x		1	R	NPNFEKFLTKSMAENRHLQYERFIVAYGENM	0.00192975	98.682	3	697.598	-0.69885	8547800	6639600	773540
Q80UM7	9	Mannosyl-oligosaccharide glucosidase	Mogs	0.957785	x		x	1	R	_______MARGERRRRAAAAEGARPLERARA	1.82648e-05	130.56	3	636.942	-0.46707	17308000	5222300	4644500
Q80UM7	17	Mannosyl-oligosaccharide glucosidase	Mogs	0.94015	x		x	1	R	ARGERRRRAAAAEGARPLERARAAGRRDGRA	0.00253151	92.866	2	876.859	0.95911	4992300	0	3636700
Q80UM7	8	Mannosyl-oligosaccharide glucosidase	Mogs	0.635903	x			1	R	________MARGERRRRAAAAEGARPLERAR	0.034727	66.533	3	688.976	0.62743	2066500	0	1149800
D3YYT8	24	Sulfurtransferase;Sulfurtransferase;3-mercaptopyruvate sulfurtransferase	Mpst	0.820491		x		1	R	ALVSAQWVAEALKAPRSSQPLKLLDASWYLP	0.000282012	94.234	3	964.467	-0.3157	0	78591000	0
D3YYT8	295	Sulfurtransferase;Sulfurtransferase;3-mercaptopyruvate sulfurtransferase	Mpst	0.909815		x		1	R	EWYMRAQPEHIISEGRGKTQ___________	0.0126993	79.875	2	981.909	0.14171	10858000	18484000	0
Q9CQT1	158	Methylthioribose-1-phosphate isomerase	Mri1	0.976456		x		1	R	IGDLGARHLLEQTNPRGGKVTVLTHCNTGAL	0.00143258	100.93	2	945.898	1.4693	3885600	6206200	0
Q61733	112	28S ribosomal protein S31, mitochondrial	Mrps31	0.829		x		1	R	VDLSTANVKTPKPRGRKPSASLEATVDRLQK	0.0016815	92.265	3	676.624	-0.29304	3837700	12775000	0
Q9D6S7	71	Ribosome-recycling factor, mitochondrial	Mrrf	1	x			1	R	ATKKAKAKGKGQPQARVTVNRALVEDIISLE	0.0143487	83.397	3	589.584	-1.4097	13725000	0	0
F7CK47	1356	Microtubule-associated protein;Microtubule-associated protein 4;Microtubule-associated protein;Microtubule-associated protein;Microtubule-associated protein;Microtubule-associated protein	Mtap4	0.974027		x		1	R	KPTSTKPSSSAPRVSRLATTVSAPDLKSVRS	0.00035684	101.3	2	999.95	0.28885	8167400	3471000	0
F7CK47	1267	Microtubule-associated protein;Microtubule-associated protein 4;Microtubule-associated protein;Microtubule-associated protein;Microtubule-associated protein;Microtubule-associated protein	Mtap4	0.778958	x			1	R	STGPSSRSPATTLPKRPTSIKTEGKPADVKR	0.000252476	102.78	4	581.775	1.6883	4055200	0	0
F7CK47	1331	Microtubule-associated protein;Microtubule-associated protein 4;Microtubule-associated protein;Microtubule-associated protein;Microtubule-associated protein;Microtubule-associated protein	Mtap4	0.705287	x			1	R	AGMTSTRVKPMSAPSRSSGALSVDKKPTSTK	0.00385144	88.191	5	737.352	0.20567	8055400	0	0
D3YWN7	379		Mtap7	0.83498	x			1	R	RAASAQAPSSSPGNIRPVKREVKVEPEKKDP	0.0322522	66.022	3	812.367	-0.55604	6390300	0	0
O08601-2	281	Microsomal triglyceride transfer protein large subunit	Mttp	0.924505	x	x		1	R	VSKQKLELKTTEAGPRMIPGKQVAGVIKAVD	0.00579368	89.502	3	832.057	-0.20086	53986000	40322000	0
P16332	586	Methylmalonyl-CoA mutase, mitochondrial	Mut	0.949752		x		1	R	FGEHKANDRMVSGAYRQEFGESKEITSAIKR	0.000146151	115.12	2	1065.41	-1.4896	0	14793000	0
Q7TPV4	1316	Myb-binding protein 1A	Mybbp1a	1		x		1	R	RKSPHPQSALPKKRARLSLVSRSPSLLQSGV	0.0857785	55.461	2	721.813	2.0333	0	22160000	0
F8WI34	839	Myosin-binding protein C, fast-type	Mybpc2	0.910161			x	1	R	VTIREIVEQPKIRLPRHLRQTYIRKVGEALN	0.0691259	62.546	3	534.587	-0.062108	0	7291700	4802300
Q5SX40	1310	Myosin-1	Myh1	0.76339		x		1	R	SRQLDEKDSLVSQLSRGKQAFTQQIEELKRQ	1.68639e-06	125.14	3	782.012	0.20132	0	23064000	0
Q5SX40	1648	Myosin-1	Myh1	0.953835		x		1	R	EIQLNHSNRMAAEALRNYRNTQGILKDTQLH	0.00310565	93.111	3	579.227	-0.32256	0	68334000	0
Q3UH59	1829	Myosin-10;Myosin-9	Myh10	0.92579	x			1	R	RSAAQKSDNARQQLERQNKELKAKLQELEGA	0.00409687	97.452	2	977.925	-0.17618	29021000	9269000	0
Q5SX39	1645	Myosin-4	Myh4	0.978716		x		1	R	EIQLNHANRQAAEAIRNLRNTQGMLKDTQLH	0.0104682	86.18	2	841.856	-0.84595	0	13663000	0
B1B1A8	940	Myosin light chain kinase, smooth muscle;Myosin light chain kinase, smooth muscle, deglutamylated form	Mylk	0.629349		x		1	R	NLQRQVKPKTISEEERKVHSPQQVDFRSVLA	0.000568202	97.284	3	909.392	-0.063214	0	17224000	0
Q3V4D5	214		Naa10	0.828326	x	x		1	R	QAHGSGGLGEQSGEQRQRASELRRGLS____	0.000347925	95.094	3	827.329	-0.52111	3784800	1982900	0
Q8C5H8	249	NAD kinase domain-containing protein 1	Nadkd1	0.677369	x	x		1	R	NQHSRAFNIERAHDERSEASGPQLLPVRALN	0.000178129	109.07	3	801.676	0.040257	21630000	0	0
Q8R4H7	53	N-acetylglutamate synthase, mitochondrial;N-acetylglutamate synthase long form;N-acetylglutamate synthase short form;N-acetylglutamate synthase conserved domain form	Nags	0.678345	x			1	R	RGAKSASPGRRLSTARAHAEDAEGAKGRVQS	0.025378	73.464	4	570.99	0.41631	1983700	0	0
Q8BP47	83	Asparagine--tRNA ligase, cytoplasmic	Nars	0.761476	x	x		1	R	VISKSQMKNIKKMWHREQMKNDSREKKEAED	0.005287	91.914	3	720.271	-0.044855	6264800	6766400	0
Q8BP47	79	Asparagine--tRNA ligase, cytoplasmic	Nars	0.707752		x		1	K	ERWDVISKSQMKNIKKMWHREQMKNDSREKK	0.0116596	89.356	3	605.568	0.72423	2379900	8740600	0
Q9QYG0	329	Protein NDRG2	Ndrg2	0.995554	x	x	x	1	R	MGYMASSCMTRLSRSRTASLTSAASIDGSRS	8.98913e-39	169.25	2	1060.94	-0.54422	119900000	269340000	45442000
Q9CQ75	8	NADH dehydrogenase [ubiquinone] 1 alpha subcomplex subunit 2	Ndufa2	1	x	x	x	1	R	________MAAAAASRAVGAKLGLREIRVHL	0.00324084	88.596	2	813.837	-0.25598	23517000	44484000	7557400
Q62425	3	NADH dehydrogenase [ubiquinone] 1 alpha subcomplex subunit 4	Ndufa4	1	x	x		1	R	_____________MLRQILGQAKKHPSLIPL	0.00350792	92.732	3	566.919	-2.0669	31605000	124240000	0
Q59J78	139	Mimitin, mitochondrial	Ndufaf2	0.980844	x	x		1	R	TATQVKGHASAPYFGREEPSVAPTSTGKTFQ	2.50566e-10	160.13	3	929.72	-0.28813	21022000	17242000	0
Q3U422	250		Ndufv3	0.748124		x		1	R	PVEDSKEARSKPVTSRPQSSEMLEQNVKEEH	8.65621e-06	122.04	4	842.121	0.99562	0	24790000	0
Q8R4V1	74	NFAT activation molecule 1	Nfam1	0.985747	x	x	x	1	R	DVFFSCRIEDFTRLQRDLPVKLFHTDIHGRR	3.27575e-15	191.86	4	647.306	0.042905	174670000	62907000	240410000
Q2TB02	84	NF-kappa-B inhibitor delta	Nfkbid	1	x			1	E	LFAARGLRWAAYAAAEVLQMYRQLDIREHKG	0.142266	51.875	3	728.627	-0.37221	61953000	33157000	19577000
Q8C6I5	64	Cysteine desulfurase, mitochondrial	Nfs1	0.783296			x	1	D	PVHSEAEAVLRPLYMDVQATTPLDPRVLDAM	0.117023	39.266	3	599.236	0.28783	0	0	293300
B1AY10	167	Transcriptional repressor NF-X1	Nfx1	0.652064		x		1	K	EKEVVIADPRGAKPKKAAQLTYNYGRGPKAK	0.0165416	81.713	3	703.305	0.66151	0	9899700	0
P10493	318	Nidogen-1	Nid1	0.888788			x	1	R	GLEDVATPSPSHSPRRGYPDPHNVPRILSPG	0.0166023	85.288	3	616.912	0.41866	0	4880600	7290800
E9Q0E4	288	Protein NipSnap homolog 1	Nipsnap1	0.804826	x			1	K	KDLQSREETRNAAWRKRGWDENVYYTVPLVR	0.000110778	115.31	3	846.04	-0.16557	105180000	0	33497000
O70310	316	Glycylpeptide N-tetradecanoyltransferase 1	Nmt1	1	x	x	x	1	R	LNPRKLIEVKFSHLSRNMTMQRTMKLYRLPE	0.000881204	110.08	3	683.6	-0.24476	17297000	22996000	17444000
E9Q5C9	630		Nolc1	0.650396		x		1	R	PKRKKGERRASSPFRRVREEEIEVDSRVADN	0.0244025	78.486	3	686.616	-0.19287	1944100	9284800	0
F6XLC7	434	Non-POU domain-containing octamer-binding protein	Nono	0.748201		x		1	R	MRRQQEGFKGTFPDAREQEIRMGQMAMGGAM	0.000581207	96.666	3	893.041	2.2498	0	5104600	0
Q61937	196	Nucleophosmin	Npm1	0.875185	x	x		1	R	DEEETEEKVPVKKSVRDTPAKNAQKSNQNGK	0.0349981	69.812	2	707.774	-0.016861	1205700	3479600	207620
Q61937	219	Nucleophosmin	Npm1	0.940164	x			1	R	QKSNQNGKDLKPSTPRSKGQESFKKQEKTPK	0.0130518	83.37	3	766.669	0.63304	2066400	1378800	779400
Q9R1J0	11	Sterol-4-alpha-carboxylate 3-dehydrogenase, decarboxylating	Nsdhl	0.986621	x	x	x	1	R	_____MEQAVHGESKRGQVTGTHLTNDISKA	1.17309e-06	135.47	3	723.31	-0.36745	62915000	39880000	5824200
Q9CZ44-3	150	NSFL1 cofactor p47	Nsfl1c	0.658624	x	x		1	R	AVERVTKSPGETSKPRPFAGGGYRLGAAPEE	0.00439583	89.604	3	768.986	-0.26468	8630700	0	0
Q9CWD8	55	Iron-sulfur protein NUBPL	Nubpl	1		x		1	R	AESEALKQRRTQIMSRGLPKQKPIEGVREVI	0.0346605	63.408	2	836.352	1.1692	0	19451000	1499200
P11930	39	Nucleoside diphosphate-linked moiety X motif 19, mitochondrial	Nudt19	0.92244		x		1	R	PAGFRLLLLQRAQNQRFLPGAHVFPGGVLDA	6.92003e-09	125.12	3	1216.87	0.040325	0	15397000	0
Q9CQF3	8	Cleavage and polyadenylation specificity factor subunit 5	Nudt21	1		x		1	R	________MSVVPPNRSQTGWPRGVNQFGNK	0.00539022	80.96	2	1082.45	0.96569	0	3284600	0
Q99P30	12	Peroxisomal coenzyme A diphosphatase NUDT7	Nudt7	0.713509	x	x	x	1	R	____MSRPCGLPEPVRNNLIDDAKARLRKSD	3.34019e-11	180.56	3	987.774	0.32024	151730000	152050000	0
Q99P30	3	Peroxisomal coenzyme A diphosphatase NUDT7	Nudt7	0.959895	x	x	x	1	R	_____________MSRPCGLPEPVRNNLIDD	3.34019e-11	180.56	2	925.868	-0.60613	152960000	81065000	22188000
Q99P30	230	Peroxisomal coenzyme A diphosphatase NUDT7	Nudt7	0.889322		x		1	R	DLHDLIPSCERTFLWRYSLSKL_________	0.0435764	69.451	2	977.929	-0.45811	0	28928000	0
Q9CR24	20	Nucleoside diphosphate-linked moiety X motif 8, mitochondrial	Nudt8	1		x		1	R	GLSAEDEQRCRQLLARTTARLRSRPAAAAVL	0.0366368	63.076	2	785.842	-0.22941	6890100	17529000	0
Q9QZS3	264	Protein numb homolog	Numb	0.893615		x		1	R	GTASSEMNNPHAIPRRHAPIEQLARQGSFRG	0.00312761	96.015	3	577.917	-0.59969	3299300	17901000	0
Q9QZS3	630	Protein numb homolog	Numb	0.648327		x		1	K	VDPFEAQWAALESKSKQRTNPSPTNPFSSDL	0.00977049	86.727	3	891.716	1.0538	0	3037300	0
Q9QZS3	5	Protein numb homolog	Numb	0.897723	x	x		1	R	___________MNKLRQSFRRKKDVYVPEAS	0.0986577	67.032	3	501.88	-0.89367	2847300	2473600	0
A6H603	202	NACHT and WD repeat domain-containing protein 1	Nwd1	1	x	x		1;2	D	TVFLRDVQDLNKHILDDCSLKMVDRLVDGCL	0.134159	47.823	3	728.226	-3.4742	2442300	1119200	0
A6H603	203	NACHT and WD repeat domain-containing protein 1	Nwd1	1	x	x		1;2	D	VFLRDVQDLNKHILDDCSLKMVDRLVDGCLD	0.134159	47.823	3	728.226	-3.4742	2442300	1119200	0
Q9CRD0	196	OCIA domain-containing protein 1	Ociad1	0.92834		x		1	R	HIAQGPEPNLEESPKRKGVTYEELRSKNRES	0.00028204	125.74	3	597.92	-0.36222	3412700	18494000	0
Q8VG40	84		Olfr1176	0.878481	x			2	D	IVDLCYTTVIAPKLLDLLITEDRSMSLKGCI	0.100802	39.266	3	761.607	1.4325	1319400	0	0
P09103	99	Protein disulfide-isomerase	P4hb	0.98824	x	x	x	1	R	VDATEESDLAQQYGVRGYPTIKFFKNGDTAS	9.87242e-12	156.89	3	994.425	0.15011	290370000	615880000	189410000
Q9DCL9	46	Multifunctional protein ADE2;Phosphoribosylaminoimidazole-succinocarboxamide synthase;Phosphoribosylaminoimidazole carboxylase	Paics	0.813411	x			1	R	VLLQSKDQITAGNAARKNHLEGKAAISNKIT	0.0166784	80.545	3	788.676	0.50872	8694100	7829900	0
Q6TCG2	8	Progestin and adipoQ receptor family member 9	Paqr9	0.965032	x		x	1	R	________MPRRLQQRGAGVKGPPASTSRRS	0.000240723	110.37	3	751.005	0.79801	9617300	1796300	5043100
Q6TCG2	22	Progestin and adipoQ receptor family member 9	Paqr9	1	x	x	x	1	R	QRGAGVKGPPASTSRRSHPASASAPRSPPAA	0.0174406	84.718	3	559.889	0.20767	839810	1264700	670140
Q8BZ20	64	Poly [ADP-ribose] polymerase 12	Parp12	0.889001	x			1	R	RFVVASRAVVAVGAGREAAAAASERLVLAVS	0.00763914	70.96	3	732.986	1.0837	0	0	0
Q8CAS9-2	259	Poly [ADP-ribose] polymerase 9	Parp9	1			x	1	E	VSNEDPTVASFKSASESILGRDLSSWGGPET	0.0992443	55.261	2	730.776	0.093971	4459300	0	4911100
Q9DCG6	97	Phenazine biosynthesis-like domain-containing protein 1	Pbld1	0.970692		x		1	R	ATLASAAVLFHKIQNRNSTLTFVTMSGELKA	1.94937e-06	134.21	3	860.712	-0.47681	21316000	53297000	0
Q3TVI8	719	Pre-B-cell leukemia transcription factor-interacting protein 1	Pbxip1	0.805032		x	x	1	R	HSWNPRVVGPREEHSRHPHHYHQG_______	0.0124055	84.14	4	675.78	-0.84751	0	3464700	2456500
P60335	243	Poly(rC)-binding protein 1	Pcbp1	0.995139	x	x		1	R	HTISPLDLAKLNQVARQQSHFAMMHGGTGFA	3.0785e-20	193.9	4	957.913	-1.2438	41085000	108190000	0
Q91ZA3	93	Propionyl-CoA carboxylase alpha chain, mitochondrial	Pcca	1	x			2	D	CKKMGIKTVAIHSDVDASSVHVKMADEAVCV	0.141306	35.329	4	687.501	0.30106	2623100	0	0
Q91ZA3	91	Propionyl-CoA carboxylase alpha chain, mitochondrial	Pcca	1	x			2	D	KTCKKMGIKTVAIHSDVDASSVHVKMADEAV	0.141306	35.329	4	687.501	0.30106	2623100	0	0
F8WI88	148	PEST proteolytic signal-containing nuclear protein	Pcnp	0.948239		x		1	R	EEMPPEAKMRMKNIGRDTPTSAGPNSFNKGK	2.38801e-10	174.78	3	859.359	0.1188	9752900	40121000	0
E9QPD7	274	Pyruvate carboxylase;Pyruvate carboxylase;Pyruvate carboxylase, mitochondrial	Pcx	0.888592	x	x	x	1	K	LHLYERDCSIQRRHQKVVEIAPATHLDPQLR	4.29324e-10	160.77	4	649.054	-0.082211	63103000	0	72208000
E9QPD7	1071	Pyruvate carboxylase;Pyruvate carboxylase;Pyruvate carboxylase, mitochondrial	Pcx	0.965302	x	x	x	1	R	GKTLHIKALAVSDLNRAGQRQVFFELNGQLR	0.0150721	77.124	2	956.409	0.39094	83719000	9006300	26541000
E9QPD7	31	Pyruvate carboxylase;Pyruvate carboxylase;Pyruvate carboxylase, mitochondrial	Pcx	1	x		x	1	R	GVRRSSSAPVASPNVRRLEYKPIKKVMVANR	0.0259878	72.29	2	934.888	0.17376	10048000	5325500	3713400
Q922E4	3	Ethanolamine-phosphate cytidylyltransferase	Pcyt2	0.95454	x	x		1	R	_____________MIRNGHGAASAAGLKGPG	7.61774e-07	134.9	3	883.046	0.26734	40964000	81392000	0
Q3UHX2	173	28 kDa heat- and acid-stable phosphoprotein	Pdap1	1		x		1	R	EEERKAKDDATLSGKRMQSLSLNK_______	0.000952899	125.57	3	539.888	-0.3734	2256900	54331000	0
P35486	304	Pyruvate dehydrogenase E1 component subunit alpha, somatic form, mitochondrial	Pdha1	0.82175	x	x		1	R	YHGHSMSDPGVSYRTREEIQEVRSKSDPIML	0.00226914	102.06	2	850.837	-0.28946	7623800	9861600	0
P27773	62	Protein disulfide-isomerase A3;Thioredoxin	Pdia3	0.940249	x	x	x	1	R	LMLVEFFAPWCGHCKRLAPEYEAAATRLKGI	4.6991e-05	124.3	2	944.885	-0.094026	172210000	275150000	22167000
P08003	633	Protein disulfide-isomerase A4	Pdia4	0.8885	x	x	x	1	R	EHLSKFIDEHATKRSRTKEEL__________	0.0959257	67.903	2	702.266	-0.32717	43309000	20526000	17628000
Q3TML0	147	Protein disulfide-isomerase A6	Pdia6	1	x	x	x	1	R	ALSALRQLVKDRLGGRSGGYSSGKQGRGDSS	0.0115791	83.617	2	833.817	0.061184	14484000	12966000	11451000
O70400	175	PDZ and LIM domain protein 1	Pdlim1	0.770735		x		1	R	AVESKTSASGEEANSRPVVQPHPSGSLIIDK	6.25252e-11	153.99	3	1313.59	-0.087892	0	2209300	0
Q8CI51	364	PDZ and LIM domain protein 5	Pdlim5	1	x	x		1	R	FKPVGSTSVKSPSWQRPNQAAPSTGRISNNA	6.70114e-07	136.39	3	760.978	0.08009	11585000	13216000	0
Q8CI51-2	332		Pdlim5	0.937064		x		1	R	PKYTKLRDWHHEVSARALNVQ__________	0.000240834	103.77	2	1236.53	0.27065	0	10198000	5791900
Q8CI51-2	323		Pdlim5	0.94774		x		1	R	EKIPLHVFSPKYTKLRDWHHEVSARALNVQ_	0.000531431	119.45	3	649.595	-0.47516	0	56842000	3822100
Q8CI51-2	263	PDZ and LIM domain protein 5	Pdlim5	0.895051		x		1	R	TEFYHIPTHSDASKKRLIEDTEDWRPRTGTT	0.00214046	98.407	3	709.628	0.027361	0	8295200	0
Q8CI51	374	PDZ and LIM domain protein 5	Pdlim5	0.980918		x		1	R	SPSWQRPNQAAPSTGRISNNARSSGTGASVG	0.0213151	69.172	3	979.424	0.96427	6692200	29221000	0
Q9R0A0	365	Peroxisomal membrane protein PEX14	Pex14	0.855413	x			1	R	RGGDGQINEQVEKLRRPEGASNETERD____	0.0118879	84.759	3	724.29	-0.83162	5269000	0	0
P70266	3	6-phosphofructo-2-kinase/fructose-2,6-bisphosphatase 1;6-phosphofructo-2-kinase;Fructose-2,6-bisphosphatase	Pfkfb1	0.957062	x	x		1	R	_____________MSREMGELTQTRLQKIWI	2.16602e-05	129.84	2	945.858	0.31863	11923000	19503000	0
P67778	253	Prohibitin	Phb	0.705071		x		1	R	LRKLEAAEDIAYQLSRSRNITYLPAGQSVLL	0.0256086	80.545	3	797.684	-0.32583	0	127950000	11176000
Q9EQ32	797	Phosphoinositide 3-kinase adapter protein 1	Pik3ap1	0.772116	x	x		1	R	PPRVPPRAASQRPLTRESFHPPPPVPPRGR_	0.0172101	74.364	3	960.111	0.080342	17682000	14299000	0
Q9CWW6	77	Peptidyl-prolyl cis-trans isomerase NIMA-interacting 4	Pin4	0.771033		x		1	R	MRFSEVATQYSEDKARQGGDLGWMTRGSMVG	5.36106e-11	171.39	3	1091.78	0.27999	0	61958000	0
Q9D826	136	Peroxisomal sarcosine oxidase	Pipox	0.916621		x		1	R	SSVDLKQRFPNIRFTRGEVGLLDKTGGVLYA	0.00650222	90.614	2	888.374	-0.12959	5842400	10561000	0
G3X9E4	150	Phospholipase D1	Pld1	0.988008			x	1	R	AFIRIPIPTKRHTFRRQNVKEEPREMPSLPR	0.00281806	107.24	3	566.233	0.14981	0	0	807440
G3X9E4	619	Phospholipase D1	Pld1	0.86098	x		x	1	R	LKLFHPSSESEQGLTRHSTDTGSIRSVQTGV	0.0156956	70.315	4	771.578	0.32389	11009000	0	7340500
E9QN87	1843	Plectin	Plec	0.990547	x			1	R	AVRQRELAEQELEKQRQLAEGTAQQRLAAEQ	0.0635613	59.198	3	642.933	-0.28147	2797400	0	0
P20918	523	Plasminogen;Plasmin heavy chain A;Activation peptide;Angiostatin;Plasmin heavy chain A, short form;Plasmin light chain B	Plg	0.836904	x		x	1	R	QEPHRHSIFTPQTNPRAGLEKNYCRNPDGDV	0.00117122	92.575	3	779.674	-0.68723	14183000	4828300	4927100
P20918	647	Plasminogen;Plasmin heavy chain A;Activation peptide;Angiostatin;Plasmin heavy chain A, short form;Plasmin light chain B	Plg	0.881625		x		1	R	PEFYKVILGAHEEYIRGLDVQEISVAKLILE	0.000160341	99.059	3	994.133	0.013877	0	22685000	0
P20918	89	Plasminogen;Plasmin heavy chain A;Activation peptide;Angiostatin;Plasmin heavy chain A, short form;Plasmin light chain B	Plg	0.826452	x			1	R	VIMAENSKTSSIIRMRDVILFEKRVYLSECK	0.0217469	82.171	3	616.602	-0.13289	23513000	1355400	6899600
G3X924	296	Plasmalemma vesicle-associated protein	Plvap	0.667512	x			1	R	EELARGLRAGIERVTRENAELRRQKLELERA	0.0665615	61.765	3	595.587	2.6105	5184200	0	0
B2RXS4	190	Plexin-B2	Plxnb2	0.783068			x	1	R	GPHDNGIIVSTRLLDRAEGREAFEAYSDHTT	0.0377817	67.494	2	735.792	-0.0014184	0	5534100	7906300
Q9DC61	518	Mitochondrial-processing peptidase subunit alpha	Pmpca	1	x	x		1	R	EHIQAALSSRNGHLPRSYRLFR_________	0.0339783	64.654	3	547.55	0.40883	6224500	12457000	6256800
Q99NF7	124	Protein phosphatase 1B	Ppm1b	0.718929		x		1	R	GFLKIDEYMRNFSDLRNGMDRSGSTAVGVMV	0.0322263	66.953	2	933.337	-0.839	0	12915000	0
P62137	23	Serine/threonine-protein phosphatase PP1-alpha catalytic subunit	Ppp1ca	0.649509		x		1	R	NLDSIIGRLLEVQGSRPGKNVQLTENEIRGL	0.000155039	103.95	3	974.457	-0.074061	0	847390	0
P62137	317	Serine/threonine-protein phosphatase PP1-alpha catalytic subunit;Serine/threonine-protein phosphatase	Ppp1ca	0.957027		x		1	R	NKGKYGQFSGLNPGGRPITPPRNSAKAKK__	0.0146988	77.037	3	880.73	1.9305	12407000	1945200	9696100
P62141	313	Serine/threonine-protein phosphatase PP1-beta catalytic subunit	Ppp1cb	1	x	x		1	R	SEKKAKYQYGGLNSGRPVTPPRTANPPKKR_	0.0147809	75.316	3	768.326	-0.51352	19056000	6193100	5330800
P62141	319	Serine/threonine-protein phosphatase PP1-beta catalytic subunit	Ppp1cb	0.92409		x		1	R	YQYGGLNSGRPVTPPRTANPPKKR_______	0.027207	63.184	3	971.102	-0.069635	0	10775000	0
Q91VC7	21	Protein phosphatase 1 regulatory subunit 14A	Ppp1r14a	0.960819	x		x	1	R	LGKRVLSKLQSPSRARGPGGSPSGLQKRHAR	0.000255726	113.35	3	636.942	-0.29093	5717000	0	0
F6VYL0	484	Serine/threonine-protein phosphatase 2A 56 kDa regulatory subunit alpha isoform	Ppp2r5a	1		x		1	R	KALEKQNNAYNMHSIRSSTSAK_________	0.0200371	70.038	3	817.325	-0.93834	4904100	11759000	0
O08709	22	Peroxiredoxin-6	Prdx6	0.858341	x	x		1	R	LGDEAPNFEANTTIGRIRFHDFLGDSWGILF	6.03642e-05	112.55	3	984.781	0.75035	249440000	1462100000	0
E0CZ58	1208	Proteoglycan 4;Proteoglycan 4 C-terminal part	Prg4	1	x		x	1	R	YNIDVPTRTARAITTRSGQTLSKIWYNCP__	0.0115791	83.617	2	902.387	0.72744	11467000	0	9838900
Q283N4	133	2-oxo-4-hydroxy-4-carboxy-5-ureidoimidazoline decarboxylase	Prhoxnb	0.917332	x	x		1	R	PFVLAARLSDRATVPRELARRLQCQPESELR	0.0346358	64.04	2	777.329	-2.162	58168000	9984600	0
Q8BRK8	488	5'-AMP-activated protein kinase catalytic subunit alpha-2	Prkaa2	1	x			1	R	DDEVVEQRSGSSTPQRSCSAAGLHRARSSFD	0.0821818	57.148	3	767.302	2.5191	3738700	0	0
Q9R078	13	5'-AMP-activated protein kinase subunit beta-1	Prkab1	0.661723	x		x	1	R	___MGNTSSERAALERQAGHKTPRRDSSGGA	0.000866574	101.53	4	494.719	0.072856	14443000	0	678030
P31324	391	cAMP-dependent protein kinase type II-beta regulatory subunit	Prkar2b	0.906245	x			1	K	VQAFERLLGPCMEIMKRNIATYEEQLVALFG	0.0578109	41.283	3	640.92	-2.9033	0	0	0
P0C605	15	cGMP-dependent protein kinase 1	Prkg1	0.679914	x			1	K	_MSELEEDFAKILMLKEERIKELEKRLSEKE	0.0841442	48.283	2	794.828	-0.1276	6255800	0	0
Q9WU79	189	Proline dehydrogenase 1, mitochondrial	Prodh	0.779184	x	x		1	R	NKREKQYQVHPAFGDRRDGVISARTYFYANE	0.000529412	94.203	3	905.06	-0.66282	0	14839000	0
Q9Z2Y8	33	Proline synthase co-transcribed bacterial homolog protein	Prosc	0.77576	x	x	x	1	R	RAVNERVQQSVARRPRDLPAIQPRLVAVSKT	0.0115028	86.014	2	930.419	2.0344	134660000	745140000	42505000
Q8CCF0	426	U4/U6 small nuclear ribonucleoprotein Prp31	Prpf31	1	x			1	R	QVNEATKARISKTLQRTLQKQSVVYGGKSTI	0.0780375	69.812	2	764.831	0.59116	0	0	0
E9QKG5	987	Protein PRRC2C	Prrc2c	0.911277	x	x		1	R	PSSNRREEGNDRPVRRSGPIKKPVLRDMKEE	0.00535644	93.258	3	597.96	0.94584	0	21069000	0
Q8K0U8	262		Psg16	1		x		2	D	SRTERVYTNGSLLLQDVTEKDTGLYTLQTID	0.124916	37.624	3	921.341	3.6716	0	0	0
Q8K0U8	265		Psg16	1		x		2	E	ERVYTNGSLLLQDVTEKDTGLYTLQTIDRNF	0.124916	37.624	3	921.341	3.6716	0	0	0
Q99JF8	179	PC4 and SFRS1-interacting protein	Psip1	0.741491		x		1	R	MVTAATASNVKASPKRGRPAATEVKIPKPRG	0.0247705	73.834	4	555.023	0.12855	8405500	17741000	0
Q9QUM9	3	Proteasome subunit alpha type-6	Psma6	0.885692	x		x	1	R	_____________MSRGSSAGFDRHITIFSP	0.0118748	72.652	2	811.785	-0.20674	4698600	0	1072100
Q8VDM4	357	26S proteasome non-ATPase regulatory subunit 2	Psmd2	0.956925		x		1	R	PKVPDDIYKTHLENNRFGGSGSQVDSARMNL	1.82725e-06	132.13	3	858.345	-0.33198	0	21738000	0
Q9CR00	123	26S proteasome non-ATPase regulatory subunit 9	Psmd9	1	x	x		1	R	QARDMAEAREEAMNRRLASNSPVLPQAFARV	1.12464e-09	161.76	2	1084.49	0.29603	16443000	60102000	0
Q9CR00	9	26S proteasome non-ATPase regulatory subunit 9	Psmd9	0.925181	x			1	R	_______MSGEDVPHRAESSEARAAAVSDIQ	3.96237e-05	110.44	2	1105.41	-0.21596	28788000	0	0
P97371	5	Proteasome activator complex subunit 1	Psme1	0.969696	x			1	R	___________MATLRVHPEAQAKVDVFRED	0.000524583	106.49	3	635.275	0.82104	14288000	15651000	3314700
Q8BHL8	175	Proteasome inhibitor PI31 subunit	Psmf1	0.886324		x		1	R	PATAREVDPLQISSHRPHTSRQPAWRDPLSP	0.0213811	66.982	3	800.676	0.10837	5985700	42734000	0
Q922I7	442		Ptbp1	0.964483	x	x	x	1	R	SVRITLSKHQSVQLPREGQEDQGLTKDYGSS	4.24024e-12	160.47	4	901.647	0.16059	123290000	43757000	32112000
Q922I7	49	Polypyrimidine tract-binding protein 1	Ptbp1	0.67622	x			1	D	SASAANGNDSKKFKGDNRSAGVPSRVIHVRK	0.00243673	92.856	2	966.393	0.093717	5079400	0	0
P26350	90	Prothymosin alpha;Thymosin alpha	Ptma	0.947505	x	x		1	R	EDGDEDEEAEAPTGKRVAEDDEDDDVDTKKQ	6.44771e-14	190.86	3	764.284	-0.27032	9453700	8920100	1400500
P35235	594	Tyrosine-protein phosphatase non-receptor type 11	Ptpn11	0.904269		x		1	R	DSARVYENVGLMQQQRSFR____________	0.0105273	81.311	2	1198.5	1.7317	0	2045700	0
P35235	541	Tyrosine-protein phosphatase non-receptor type 11	Ptpn11	0.760095	x			1	R	IETLQRRIEEEQKSKRKGHEYTNIKYSLVDQ	0.0277539	78.342	3	596.249	0.5936	1054700	854170	0
P42669	140	Transcriptional activator protein Pur-alpha;Transcriptional activator protein Pur-beta	Pura	0.978259	x		x	1	R	PSQPPDLAQAQDEPRRALKSEFLVRENRKYY	0.000255187	129.16	3	587.269	0.40556	31232000	908010	16904000
Q9WUB3	3	Glycogen phosphorylase, muscle form;Phosphorylase	Pygm	0.81499		x	x	1	R	_____________MSRPLSDQDKRKQISVRG	0.00117242	108.37	2	892.854	0.84163	0	1551500	2040300
Q9QYS9-7	330	Protein quaking	Qki	0.813749		x		1	R	ATKVRRHDMRVHPYQRIVTADRAATGNVNW_	0.0357461	62.694	3	665.954	0.52584	4165000	30389000	0
Q9QYS9-7	322	Protein quaking	Qki	0.633781		x		1	D	PSGVLGAVATKVRRHDMRVHPYQRIVTADRA	0.0474525	69.672	4	509.708	-0.025977	1751900	8208800	0
Q9QYS9-7	336	Protein quaking	Qki	0.918618	x	x		1	R	HDMRVHPYQRIVTADRAATGNVNW_______	0.0745958	58.132	2	815.319	0.69948	5787200	8987900	0
Q91X91	297	Nicotinate-nucleotide pyrophosphorylase [carboxylating]	Qprt	0.815997		x		1	R	SLKLFAEGDTPVPHARRF_____________	0.00548862	89.46	2	1127.48	0.51301	7453100	5157500	0
P46638	74	Ras-related protein Rab-11B;Ras-related protein Rab-11A;Ras-related protein Rab-25	Rab11b	1	x			1	R	TIKAQIWDTAGQERYRAITSAYYRGAVGALL	0.0775347	57.019	3	602.241	0.28306	8998500	0	0
Q91V41	78	Ras-related protein Rab-14	Rab14	1			x	1	R	QIWDTAGQERFRAVTRSYYRGAAGALMVYDI	0.0680983	58.676	2	778.8	0.57469	0	0	3123100
P62821	74	Ras-related protein Rab-1A;Ras-related protein Rab-1B	Rab1A	1	x		x	1	R	TIKLQIWDTAGQERFRTITSSYYRGAHGIIV	0.000163321	130.94	2	917.864	-0.21172	20435000	0	10132000
P59279	73	Ras-related protein Rab-2B;Ras-related protein Rab-2A;Ras-related protein Rab-39A	Rab2b	1			x	1	R	QIWDTAGQESFRSITRSYYRGAAGALLVYDI	0.0584178	60.436	2	793.805	-0.221	0	0	8053500
Q8C266	4	Ras-related protein Rab-5C	Rab5c	0.941205			x	1	R	____________MAGRGGAARPNGPAAGNKI	0.0100141	68.944	3	702.295	1.12	2489500	0	1621900
Q8C266	9	Ras-related protein Rab-5C	Rab5c	0.896597	x			1	R	_______MAGRGGAARPNGPAAGNKICQFKL	0.00877144	64.507	3	819.017	0.32029	0	0	0
Q8C2Q3	637	RNA-binding protein 14	Rbm14	0.994038	x	x		1	R	LSFRRSPTKSSLDYRRLPDAHSDYARYSGSY	3.10966e-05	142.07	3	614.572	-0.18918	12658000	30196000	0
Q8BG13	75	Putative RNA-binding protein 3	Rbm3	0.784893	x		x	1	R	ASDAMRAMNGESLDGRQIRVDHAGKSARGSR	0.000459784	98.165	3	865.698	-1.9087	16724000	0	0
Q8BG13	118	Putative RNA-binding protein 3	Rbm3	0.75069		x		1	R	RGGGDQGYGSGRYDSRPGGYGYGYGRSRDYS	0.00372497	89.629	2	1054.88	-0.56493	0	23887000	0
Q8BG13	116	Putative RNA-binding protein 3	Rbm3	0.733317		x		1	D	YSRGGGDQGYGSGRYDSRPGGYGYGYGRSRD	0.00597707	87.498	3	703.589	-0.08782	0	25606000	0
Q8BG13	128	Putative RNA-binding protein 3	Rbm3	0.8655		x		1	R	GRYDSRPGGYGYGYGRSRDYSGRSQGGYDRY	0.0277017	74.786	2	1176.45	-0.092925	3269400	17291000	2680300
Q8BG13	135		Rbm3	0.78913		x		1	R	GGYGYGYGRSRDYSGRSQGGYDRYSGGNYRD	0.027901	71.98	3	715.599	0.56312	1999400	2618500	1098200
Q00724	198	Retinol-binding protein 4	Rbp4	0.850099	x		x	1	R	YRWIEHNGYCQSRPSRNSL____________	0.000951167	92.977	3	882.351	-0.47267	38062000	204110000	20477000
Q00724	181	Retinol-binding protein 4	Rbp4	0.785139		x		1	R	TRRLVRQRQEELCLERQYRWIEHNGYCQSRP	0.0365553	65.895	3	783.654	-0.35417	8065700	90653000	13299000
Q3U111	593	Radixin	Rdx	0.677424	x			1	R	ELSSEGVMNHRSEEERVTETQKNERVKKQLQ	0.000553756	100.11	3	759.3	0.2791	3209600	0	0
Q6A0D4	453	Raftlin	Rftn1	0.943264	x			1	R	QKTKKRESKFQWRFSRNEIHGRQTRKSKGKL	0.00480565	91.867	3	552.882	0.86535	6918700	0	0
Q60855	413	Receptor-interacting serine/threonine-protein kinase 1	Ripk1	0.988254		x		1	R	PRQNEAYNREEERKRRVSHDPFAQQRARENI	0.0187205	73.848	3	627.919	-0.9433	0	6788500	0
G3UXA6	136	Polypyrimidine tract-binding protein 3	Rod1	0.81676		x		1	R	PHLRSQPVYIQYSNHRELKTDNLPNQARAQA	0.0248543	73.546	4	853.883	-1.5947	0	3821300	0
P10833	11	Ras-related protein R-Ras	Rras	0.938731	x	x	x	1	R	_____MSSGAASGTGRGRPRGGGPGPRDPPP	0.0121791	64.224	3	633.921	0.4468	5977600	4462000	6528500
P62071	7	Ras-related protein R-Ras2	Rras2	0.98876	x	x	x	1	R	_________MAAAGWRDGSGQEKYRLVVVGG	8.17729e-06	124.21	2	958.354	-1.7298	17503000	11058000	35125000
Q99PL5	1105	Ribosome-binding protein 1	Rrbp1	0.945535	x	x		1	R	VTRELCRAQTSHANLRADAEKAQEQQQRVAE	7.84331e-07	144.88	3	974.416	0.21078	15780000	63744000	0
Q3UL54	433		Rsl1d1	0.861062		x		1	R	PGTSGKKQKKDVQEFRKPEASSFSTPRKSGK	4.69406e-05	120.29	3	841.351	-0.48799	0	5504300	0
P97352	96	Protein S100-A13	S100a13	0.930227	x			1	R	GELAKEVRKEKALGIRKK_____________	0.105652	64.803	2	663.802	0.063038	4506100	0	0
Q99LB7	758	Sarcosine dehydrogenase, mitochondrial	Sardh	1	x	x	x	1	R	ASCLPVYRAVMAAGARHGLVNAGYRAIDSLS	3.01671e-05	121.72	3	752.324	-0.26119	391410000	797000000	55688000
Q9D1J3	126	SAP domain-containing ribonucleoprotein	Sarnp	1		x		1	R	NVPVSLESKKAARAARFGISSVPTKGLSSDT	0.0108583	84.365	2	887.882	-0.20509	2677800	2825000	0
Q9JLI6	5	Selenocysteine lyase	Scly	0.990122		x		1	R	___________MDAARNGALGSVESLPDRKV	1.26204e-06	132.62	3	857.363	-1.7859	20662000	19646000	0
P32020	26	Non-specific lipid-transfer protein	Scp2	0.658255	x	x		1	K	LRRVFVVGVGMTKFMKPGGENSRDYPDMAKE	0.00927206	83.54	3	828.651	0.32491	12741000	0	0
Q99J08	329	SEC14-like protein 2	Sec14l2	0.969137	x	x	x	1	R	VGFGIFLKTKMGERQRAGEMTEVLPNQRYNS	5.96197e-09	160.48	2	1085.44	-0.47264	290970000	218510000	29480000
Q8R0F9	267	SEC14-like protein 4	Sec14l4	0.803201		x		1	R	PKCLTKINYGGEVPKRYYLSNQERPQYEHSV	0.0086696	85	4	756.081	1.4174	0	3192500	0
Q91XT4	94	Protein transport protein Sec16B	Sec16b	0.931805		x		1	R	GADYLKGSYPSHLYSRSGYGDPYQRYHTPTP	0.0327412	62.589	3	911.025	-0.28292	0	3121200	0
Q91XT4	58	Protein transport protein Sec16B	Sec16b	0.933676	x			1	R	QWQDAHKNSKSQQDLRDDHQQSHSVSRSGEW	1.58035e-06	132.64	3	855.336	-0.77979	6584600	0	0
Q01405	216	Protein transport protein Sec23A	Sec23a	1	x	x		1	R	QEMLGLSKVPVTQATRGPQVQQPPPSNRFLQ	3.94063e-10	158.65	3	900.076	-0.29267	27283000	15884000	2779900
A2AA71	5	Protein transport protein Sec24A	Sec24a	1	x		x	1	R	___________MAQPRIPAARGAAASLQAQN	0.0147525	67.563	2	781.829	-1.0149	45912000	51918000	12277000
Q3UPL0	805	Protein transport protein Sec31A	Sec31a	0.748378	x	x		1	R	GKPVSGQESSQSPYERQPLSKGRPGPVAGHS	7.88728e-05	108.96	3	1010.44	-0.64754	21179000	13402000	4096900
Q3UPL0	812	Protein transport protein Sec31A	Sec31a	1	x	x		1	R	ESSQSPYERQPLSKGRPGPVAGHSQMPRVQT	7.83922e-06	126.63	3	663.271	-0.53982	7832000	5208200	1779000
F6VSJ4	277	Selenium-binding protein 2	Selenbp2	0.825179		x	x	1	K	GFVGCALSSNIQRFYKNEEGTWSVEKVIQVP	1.52341e-05	128.9	2	1079.41	0.16461	0	1635500	0
Q9CY58	111	Plasminogen activator inhibitor 1 RNA-binding protein	Serbp1	0.712029	x			1	R	QPPVALKKEGIRRVGRRPDQQLQGDGKLIDR	0.00749024	85.42	3	698.963	1.0172	5491500	2190200	1205300
Q9CY58	127	Plasminogen activator inhibitor 1 RNA-binding protein	Serbp1	0.718615	x			1	R	RPDQQLQGDGKLIDRRAERRPPRERRFEKPL	0.0282842	83.005	3	523.891	-0.18006	6319700	0	313090
A2ARQ4	27	Small EDRK-rich factor 2	Serf2	0.80749	x	x	x	1	R	QKNMKKQSDSVKGKRRDDGLSAAARKQSAPS	0.00256643	101.53	2	786.796	-0.33021	20246000	0	1140300
A2ARQ4	26	Small EDRK-rich factor 2	Serf2	0.973967	x	x	x	1	R	RQKNMKKQSDSVKGKRRDDGLSAAARKQSAP	0.00449746	94.791	3	576.9	-0.87194	42018000	28283000	13479000
A2ARQ4	7	Small EDRK-rich factor 2	Serf2	0.844418	x	x		1	R	_________MTRGNQRELARQKNMKKQSDSV	0.0890108	59.542	2	742.788	-0.60229	2682200	2216900	488570
Q9Z1W5	8	Stress-associated endoplasmic reticulum protein 1;Stress-associated endoplasmic reticulum protein 2	Serp1	0.993726	x	x	x	1	R	________MVAKQRIRMANEKHSKNITQRGN	0.00938638	90.05	3	585.574	0.24275	24646000	19484000	9796900
Q9Z1W5	21	Stress-associated endoplasmic reticulum protein 1;Stress-associated endoplasmic reticulum protein 2	Serp1	1	x	x	x	1	R	RIRMANEKHSKNITQRGNVAKTSRNAPEEKA	0.00371335	92.538	2	821.343	0.28818	17821000	15131000	12546000
P07759	383	Serine protease inhibitor A3K	Serpina3k	0.999241		x	x	1	R	TGTEAAAATGVIGGIRKAILPAVHFNRPFLF	2.1414e-07	140.35	2	1406.15	-0.10731	176740000	453970000	62330000
P32261	432	Antithrombin-III	Serpinc1	1	x	x	x	1	R	ASTSVVITGRSLNPNRVTFKANRPFLVLIRE	0.0331535	64.827	2	858.861	-0.15809	44677000	7266200	7692000
Q9EQU5	5	Protein SET	Set	1	x	x		1	R	___________MAPKRQSAILPQPKKPRPAA	0.00282983	98.943	2	839.871	-0.14813	5326900	12658000	0
D3YVH4	245	Splicing factor 1	Sf1	0.929875		x		1	R	EDDNRILRPWQSSETRSITNTTVCTKCGGAG	0.000139741	105.96	3	1007.12	1.4258	0	8446200	0
E9Q4Q2	537		Sf1	1		x		1	R	PLPWQQRSLPAAAMARAMRVRTFRAHW____	0.0659259	63.401	2	893.862	-1.5151	0	0	0
Q8VIJ6	687	Splicing factor, proline- and glutamine-rich	Sfpq	0.956035	x	x	x	1	R	PRGMGPGTPAGYGRGREEYEGPNKKPRF___	4.41252e-06	149.26	3	700.956	0.065665	7331900	5691800	1760700
Q8VIJ6	657	Splicing factor, proline- and glutamine-rich	Sfpq	0.934632		x		1	E	PATMSGSMMGSDMRTERFGQGGAGPVGGQGP	2.1316e-06	136.48	3	756.978	0.05718	0	28467000	0
Q8VIJ6	237	Splicing factor, proline- and glutamine-rich	Sfpq	1		x		1	R	HPKPPHRGGGEPRGGRQHHAPYHQQHHQGPP	6.6121e-06	122.01	4	807.844	-0.49382	0	6658000	0
Q8VIJ6	591	Splicing factor, proline- and glutamine-rich	Sfpq	0.879009		x		1	R	EMEEQMRRQREESYSRMGYMDPRERDMRMGG	0.00659744	88.561	3	815.971	-1.0436	5712700	43082000	0
Q8VIJ6	658	Splicing factor, proline- and glutamine-rich	Sfpq	0.910536	x			1	R	ATMSGSMMGSDMRTERFGQGGAGPVGGQGPR	0.000151349	113.69	3	756.978	0.087051	15262000	0	0
Q91VW3	15	SH3 domain-binding glutamic acid-rich-like protein 3	Sh3bgrl3	0.950332	x	x	x	1	R	_MSGLRVYSTSVTGSREIKSQQSEVTRILDG	1.9896e-06	130.02	2	984.411	-0.015109	305520000	440710000	64250000
Q91VW3	26	SH3 domain-binding glutamic acid-rich-like protein 3	Sh3bgrl3	0.833546	x			1	R	VTGSREIKSQQSEVTRILDGKRIQYQLVDIS	0.0146997	82.515	3	719.982	-1.3189	44770000	0	0
E0CYM8	238	Tyrosine-protein phosphatase non-receptor type substrate 1	Sirpa	0.787111		x		1	R	VNSKVICEVAHITLDRSPLRGIANLSNFIRV	0.000182701	101.3	3	807.366	0.51075	17496000	69423000	9986700
Q8CI08-2	390	SLAIN motif-containing protein 2	Slain2	0.710695		x		1	R	SRASPQPMISRLQQPRLSLQGHPTDLQTSNV	4.90615e-06	69.152	4	851.144	1.7365	0	2698400	0
G5E849	129	Urea transporter 2	Slc14a2	0.99947		x		2	D	CKNWLKDKPLVLQFLDWVLRGAAQVMFVNNP	0.0789685	46.408	3	942.046	1.3323	0	37789000	0
O70451	451	Monocarboxylate transporter 2	Slc16a7	0.905075		x		1	R	KREKAKKKKSASHASREMEALNRSKQDEVTV	0.00619683	86.944	3	700.605	-0.21107	5324700	17394000	0
Q9CR62	11	Mitochondrial 2-oxoglutarate/malate carrier protein	Slc25a11	0.928026	x		x	1	R	_____MAATASPGAGRMDGKPRTSPKSVKFL	0.0036722	84.759	3	709.289	-0.10514	14874000	0	22847000
P48962	140	ADP/ATP translocase 1;ADP/ATP translocase 2	Slc25a4	0.89572			x	1	R	ATSLCFVYPLDFARTRLAADVGKAGAEREFK	0.0249594	73.067	2	736.303	0.34058	2696600	4574200	2959400
E9Q3V2	66		Slc35a3	0.684025	x			1	R	GPPEPNRERRLPGPRRKPDPLADRTAGTRKR	0.0047532	90.453	3	698.975	0.46879	18276000	6784600	1973500
E9Q3V2	109		Slc35a3	0.768255	x			1	R	AGAGGAAGQRTRRSRRARQPGSPGVAEPGAP	0.0111659	85.146	3	781.685	1.2433	13547000	0	5682700
E9Q3V2	126		Slc35a3	0.896339	x			1	R	RQPGSPGVAEPGAPVRAAGRAARRTNEEKTM	0.0150409	82.36	3	848.05	-0.2448	7768400	0	0
Q8BX24	7		Slc35d1	0.970059	x	x	x	1	R	_________MAEVHRRQHAPVKGEAPAKSST	2.40891e-05	125.61	3	643.95	0.13454	8805700	3305800	3554100
Q8BY89	130	Choline transporter-like protein 2	Slc44a2	0.661749			x	1	R	QCPDRYLTLLSARNTRDFDYYKQFCVPGFQN	0.029483	68.847	2	881.811	-3.4124	0	0	9600400
P70441	344	Na(+)/H(+) exchange regulatory cofactor NHE-RF1	Slc9a3r1	0.620302	x	x		1	D	ERAHQKRSSKRAPQMDWSKKNELFSNL____	0.00272685	108.24	3	553.872	-0.3136	21181000	77403000	0
P70441	339	Na(+)/H(+) exchange regulatory cofactor NHE-RF1	Slc9a3r1	0.904734	x	x		1	R	LAVAKERAHQKRSSKRAPQMDWSKKNELFSN	0.00471148	93.096	2	838.302	-0.16808	33630000	175910000	5145900
P70441	270	Na(+)/H(+) exchange regulatory cofactor NHE-RF1	Slc9a3r1	0.705549	x	x		1	E	SNGEIQKESSREALVEPASESPRPALARSAS	0.0288139	64.52	3	778.677	0.33629	40110000	12963000	3671900
Q8CH25	851	SAFB-like transcription modulator	Sltm	0.908153		x		1	R	RETDRREVRGERDERRTVILHDRPEVAHPRH	0.00674494	87.932	4	585.022	0.61398	0	9659800	0
Q9R0P4	5	Small acidic protein	Smap	0.987092	x	x	x	1	R	___________MSAARESHPHGVKRSASPDD	0.00041315	101.6	3	672.281	-0.16014	29919000	9920400	3792000
Q9R0P4	55	Small acidic protein	Smap	0.934182	x	x		1	R	KFLRLMGAGKKEHTGRLVIGDHKSTSHFRTG	0.00169126	96.64	3	634.935	-0.20449	8531700	28453000	0
Q9D3L3	25	Synaptosomal-associated protein;Synaptosomal-associated protein 23;Synaptosomal-associated protein	Snap23	0.912438	x	x	x	1	R	QLRAHQVTDESLESTRRILGLAIESQDAGIK	1.20666e-05	124.3	2	1085.43	0.42853	87071000	37168000	92521000
Q9D3L3	152	Synaptosomal-associated protein;Synaptosomal-associated protein 23;Synaptosomal-associated protein	Snap23	0.794981		x		1	R	QPQQTTGAASGGYIKRITNDAREDEMEENLT	6.41314e-12	160.36	3	1162.85	-0.89831	0	57921000	0
Q9D3L3	132	Synaptosomal-associated protein;Synaptosomal-associated protein 23;Synaptosomal-associated protein	Snap23	1	x	x		1	R	GGDNSPSNVVSKQPSRITNGQPQQTTGAASG	1.0703e-06	119.06	3	967.757	-0.31065	25794000	29043000	0
Q9D3L3	207	Synaptosomal-associated protein;Synaptosomal-associated protein 23	Snap23	0.629711	x			1	R	QQIQKITEKADTNKNRIDIANTRAKKLIDS_	0.0483544	62.494	3	714.97	-0.46948	26816000	20188000	20063000
Q9ERB0	85	Synaptosomal-associated protein 29	Snap29	0.777606	x			1	R	SEKIGVASSEELVRQRGVLEHTEKMVDKMDQ	0.0271387	70.488	3	579.905	0.18026	2446600	0	0
Q78PY7	137	Staphylococcal nuclease domain-containing protein 1	Snd1	0.608485	x	x	x	1	E	NIAESLVAEGLATRREGMRANNPEQNRLSEC	1.54074e-06	139.11	3	1011.06	-0.092269	16329000	20254000	16539000
Q78PY7	466	Staphylococcal nuclease domain-containing protein 1	Snd1	0.876989			x	1	R	AEALVSKGLATVIRYRQDDDQRSSHYDELLA	1.8566e-06	131.65	3	1027.08	0.77601	0	2638100	33111000
Q78PY7	523	Staphylococcal nuclease domain-containing protein 1	Snd1	1		x		1	R	SGDTQKAKQFLPFLQRAGRSEAVVEYVFSGS	0.0910706	59.116	2	937.411	-1.0149	17495000	26548000	0
Q9CZ28	24	Vacuolar-sorting protein SNF8	Snf8	0.632465		x		1	R	GAIAKKKLAEAKYKERGTVLAEDQLAQMSKQ	0.000510656	100.02	2	1304.56	2.7067	0	1414200	0
Q9CZ28	4	Vacuolar-sorting protein SNF8	Snf8	1	x			1	R	____________MHRRGVGAGAIAKKKLAEA	0.0458178	64.103	2	720.805	0.42202	7389800	0	1429600
Q3V2H3	44	Sorting nexin-12	Snx12	0.972199		x		1	R	FLEIDIFNPQTVGVGRARFTTYEVRMRTNLP	8.88885e-10	134.6	4	1132.53	-1.2808	0	27494000	0
Q78ZM0	43	Sorting nexin-3	Snx3	0.653795		x	x	1	R	FLEIDVSNPQTVGVGRGRFTTYEIRVKTNLP	0.0045444	71.05	4	1077.76	-0.46808	32755000	49801000	22920000
Q78ZM0	99		Snx3	0.978056		x		1	R	ESKVVVPPLPGKAFLRQLPFRGDDGIFDDNF	6.54519e-11	177.93	3	1104.48	0.15622	0	115870000	0
Q78ZM0	104		Snx3	0.765454		x		1	R	VPPLPGKAFLRQLPFRGDDGIFDDNFIEERK	0.000150741	111.66	3	942.048	-1.0018	0	37789000	0
Q3UTJ2-2	74	Sorbin and SH3 domain-containing protein 2	Sorbs2	0.823876			x	1	R	DATYSSLAAKGFRSVRPNLQDKRSPTQSQIT	0.0922461	58.37	3	585.252	-0.047287	11107000	5370400	2185400
Q9CYN2	223	Signal peptidase complex subunit 2	Spcs2	0.897893	x			1	R	YEPEISRLHDSLATERKIK____________	0.0027411	99.815	2	855.848	-1.1256	2533400	0	606380
Q5SXY1	147	Cytospin-B	Specc1	0.701675	x			1	R	SSPTSSCNPTPTKHLRTTPAKPKQEHEGAEK	0.00697269	88.551	4	650.293	0.35924	1294800	469300	0
Q80VJ2	46	Steroid receptor RNA activator 1	Sra1	0.940599	x	x		1	R	PQFSYGLQTQTGGPKRTPLTKRVAAPQDGSP	0.109538	63.565	3	471.541	0.047343	5290900	3547400	1163300
Q80VJ2	52	Steroid receptor RNA activator 1	Sra1	0.811394	x			1	R	LQTQTGGPKRTPLTKRVAAPQDGSPRAPETS	9.51387e-14	171.98	4	868.888	0.55704	14135000	0	0
P05480	427	Neuronal proto-oncogene tyrosine-protein kinase Src;Tyrosine-protein kinase Yes;Tyrosine-protein kinase Fyn	Src	0.799717		x		1	R	DFGLARLIEDNEYTARQGAKFPIKWTAPEAA	0.023054	67.079	2	1074.94	4.1318	0	13408000	0
E9Q975	94	Serine/arginine-rich splicing factor 2	Srsf2	0.979277	x		x	1	R	VLDGRELRVQMARYGRPPDSHHSRRGPPPRR	0.0407796	57.836	3	617.232	-0.056889	621340	0	649090
E9Q975	117	Serine/arginine-rich splicing factor 2	Srsf2	0.867852		x		1	R	RRGPPPRRYGGGGYGRRSPALGDAGAAISKP	0.0887487	52.79	3	547.21	-0.041985	0	1101800	0
E9Q975	109	Serine/arginine-rich splicing factor 2	Srsf2	0.841426	x			1	R	RPPDSHHSRRGPPPRRYGGGGYGRRSPALGD	0.0366932	72.643	3	547.21	-0.74109	3330700	1101800	2151200
E9PVP0	65		Stard10	0.99922	x	x		1	R	LSEPPRRTQESRTRTRAPGLPTLPMEKPAAS	2.50551e-09	143.89	4	882.668	-1.6642	19130000	51512000	0
Q9JMD3	14	PCTP-like protein	Stard10	0.636974	x	x		1	R	__MEKPAASTEPQGSRPALGRESVQVPDDQD	0.000167216	100.02	3	861.363	-0.22191	32348000	31918000	0
A2A5S3	67	Double-stranded RNA-binding protein Staufen homolog 1	Stau1	0.877238		x		1	R	GKGKMRPPVKHDAPARALRTLQSEPLPERLE	0.0235918	74.789	4	564.762	0.18555	3156100	10660000	0
P54227	112	Stathmin;Stathmin	Stmn1	0.898635	x			1	R	AEEKLTHKMEANKENREAQMAAKLERLREKD	0.00842188	87.083	3	754.629	-0.060763	5014800	0	0
P11031	41	Activated RNA polymerase II transcriptional coactivator p15	Sub1	0.725363	x			1	K	KRKKQAVPEKPVKKQKPGETSRALASSKQSS	0.073469	58.071	2	1000.93	0.23064	4452800	770830	0
Q9WUM5	48	Succinyl-CoA ligase [ADP/GDP-forming] subunit alpha, mitochondrial	Suclg1	0.69418			x	1	K	LQQNGIRHGSYTASRKHIYIDKNTKIICQGF	0.000848366	119.52	3	600.929	0.24237	2756100	4266800	2130400
Q9WUM5	296	Succinyl-CoA ligase [ADP/GDP-forming] subunit alpha, mitochondrial	Suclg1	1	x	x	x	1	R	PVVSFIAGITAPPGRRMGHAGAIIAGGKGGA	2.06727e-05	127.37	3	593.918	-0.12858	114490000	457970000	36960000
Q9Z2I8	59	Succinyl-CoA ligase [GDP-forming] subunit beta, mitochondrial	Suclg2	1	x	x		1	R	YQSKKLMSEHGVRVQRFFVANTAKEALEAAK	0.000343923	121.29	2	911.39	0.21387	6010800	7833700	0
Q9Z2I8	56	Succinyl-CoA ligase [GDP-forming] subunit beta, mitochondrial	Suclg2	0.927815		x		1	R	LQEYQSKKLMSEHGVRVQRFFVANTAKEALE	0.0265215	72.2	3	618.257	1.5713	5418500	12665000	0
Q9Z2I8	48	Succinyl-CoA ligase [GDP-forming] subunit beta, mitochondrial	Suclg2	0.716317		x		1	K	LTPRRWLNLQEYQSKKLMSEHGVRVQRFFVA	0.0304551	75.316	3	660.955	0.85953	9437700	34695000	3295200
G3X9H0	12		Sult1a1	0.716421	x	x		1	R	____MAQNPSNMEPLRKPLVPVKGIPLIKYF	0.00260904	87.669	2	1301.1	-0.50656	0	18818000	0
Q8R0F3	70	Sulfatase-modifying factor 1	Sumf1	0.908295		x		1	R	RAGAHGSSAAAQRYSREANAPGLTSGPRPLA	8.42051e-05	113.26	3	914.088	2.6227	0	4432300	0
Q9D666	43	SUN domain-containing protein 1	Sun1	0.681952		x		1	E	SYSSDALDFETEHKLEPVFDSPRMSRRSLRL	0.129192	51.875	3	716.297	-0.38475	54994000	67046000	13096000
F8WI49	9	Synaptophysin-like protein 2	Sypl2	0.780872		x	x	1	R	_______MSSTESPGRTSDKSPRQQVDRLLL	0.00696448	82.102	3	725.618	-0.065956	0	8610900	11888000
Q8K0Z7	64	Translational activator of cytochrome c oxidase 1	Taco1	0.825509	x			1	R	VSATASAGHNKWSKVRHIKGPKDMERSRIFS	0.100555	58.676	3	492.557	-0.33884	1869800	0	0
P37804	195	Transgelin	Tagln	1			x	1	R	GSNRGASQAGMTGYGRPRQIIS_________	0.0256688	63.181	2	975.372	-0.18996	10135000	7635100	6298000
P37804	197	Transgelin	Tagln	0.940973		x		1	R	NRGASQAGMTGYGRPRQIIS___________	0.00147869	92.439	2	1196	0.50147	0	7924100	0
P37804	12	Transgelin	Tagln	0.912861	x	x		1	R	____MANKGPSYGMSREVQSKIEKKYDEELE	0.00362041	87.824	3	774.647	-0.17896	47120000	9351800	4480300
P37804	183	Transgelin	Tagln	0.982713		x		1	R	LQEGKHVIGLQMGSNRGASQAGMTGYGRPRQ	0.0188767	70.357	3	1048.12	0.73221	0	11849000	0
P37804	161	Transgelin	Tagln	0.722531	x	x		1	R	RGDPNWFMKKAQEHKRDFTDSQLQEGKHVIG	0.00109839	93.226	3	853.35	0.95452	5162500	5073400	0
Q9WVA4	4	Transgelin-2;Transgelin-3	Tagln2	1	x	x	x	1	R	____________MANRGPSYGLSREVQQKIE	0.00081962	107.85	2	880.843	0.31292	129500000	158600000	17251000
Q9WVA4	12	Transgelin-2;Transgelin-3	Tagln2	0.947131	x	x	x	1	R	____MANRGPSYGLSREVQQKIEKQYDADLE	2.01657e-07	151.03	3	663.942	-0.42259	57799000	71729000	5956400
Q9WVA4	182	Transgelin-2	Tagln2	1		x		1	R	LQEGKNVIGLQMGTNRGASQAGMTGYGMPRQ	4.45269e-08	128.98	3	1036.77	-0.58626	0	26346000	0
Q9WVA4	160	Transgelin-2	Tagln2	0.981322	x	x		1	R	SGDPNWFPKKSKENPRNFSDNQLQEGKNVIG	5.48014e-10	157.74	3	844.678	0.33903	17452000	22550000	0
Q93092	10	Transaldolase	Taldo1	0.930569		x		1	R	______MSGSPVKRQRMESALDQLKQFTTVV	0.00116613	113.22	2	930.373	-0.096042	10052000	9950100	0
Q921F2	275	TAR DNA-binding protein 43	Tardbp	1		x	x	1	R	AEPKHNSNRQLERSGRFGGNPGGFGNQGGFG	1.03331e-10	177.61	3	856.666	0.44489	7323600	12214000	15933000
Q8QZR1	27	Tyrosine aminotransferase	Tat	1		x		1	R	DSLPSVLDVRVNIGGRSSVQGRAKGRKARWN	0.0307544	63.727	2	885.87	1.0461	4275100	6985800	0
Q8K1H1	550	Tudor domain-containing protein 7	Tdrd7	1			x	1	R	VDYGFCENIEKSKAYRLNPRFCSLSFQATKC	0.0638606	68.422	2	715.784	0.07542	0	0	86697000
Q921I1	162	Serotransferrin	Tf	0.77748	x		x	1	R	WVIPIGLLFCKLSEPRSPLEKAVSSFFSGSC	0.0149004	82.008	3	566.237	0.89326	0	0	4363800
Q921I1	160	Serotransferrin	Tf	0.708948	x	x	x	1	E	AGWVIPIGLLFCKLSEPRSPLEKAVSSFFSG	0.0196328	81.017	2	848.853	0.81488	0	60670000	8958600
Q9Z1A1	382		Tfg	1	x	x	x	1	R	TMTPPSSGANPYARNRPPFGQGYAQPGPGYR	6.63564e-05	118.33	3	801.662	-0.27443	108100000	75506000	27431000
Q80W22	87	Threonine synthase-like 2	Thnsl2	1		x		1	R	DLNDLIDRAFSRFRHRNVVHLCKLKNGLNIL	0.0186693	78.934	3	568.567	-0.65858	505220	7351400	0
Q569Z6	861	Thyroid hormone receptor-associated protein 3	Thrap3	0.867216		x		1	R	GNNNNNSNNDFQKRSREEEWDPEYTPKSKKY	0.000173522	117.92	2	1103.9	-0.012759	0	2946300	0
O35857	113	Mitochondrial import inner membrane translocase subunit TIM44	Timm44	0.968656		x		1	R	QEARRKYKSIESETVRTSEAIKKKLGELTGT	2.17703e-05	123.28	2	1045.94	-0.21956	0	5371000	0
Q8VC26	243	TLC domain-containing protein 2	Tlcd2	0.897909	x			1	R	SQPYPFILMHKETKTREPVARNTSTLSLKGS	0.0668137	67.032	2	685.269	0.1031	1370300	1833000	286930
F8WGT0	2549	Talin-1	Tln1	1	x			1	R	KERELEEARKKLAQIRQQQYKFLPSELRDEH	0.00242337	94.584	2	908.893	0.50246	10448000	16684000	0
Q8BM55	4	Transmembrane protein 214	Tmem214	0.946754		x		1	R	____________MAARSAGSGGWEVVKRGRR	1.27623e-05	121.31	2	979.396	-0.50922	10168000	5472500	0
Q61029	33	Lamina-associated polypeptide 2, isoforms beta/delta/epsilon/gamma;Lamina-associated polypeptide 2, isoforms alpha/zeta	Tmpo	0.804482	x			1	R	SELVANNVTLPAGEQRKDVYVQLYLQHLTAR	0.000459598	98.175	3	870.077	0.87961	25172000	28872000	0
B1ATC3	1643	Trinucleotide repeat-containing gene 6C protein	Tnrc6c	1			x	1	K	PTINTTIQDVNRYLLKSGGKLSDIKSTWSSG	0.135873	47.603	2	703.791	2.125	6807400	0	5078000
E9Q0S6	750		Tns1	0.978077		x		1	R	ANRVIPVHSSHSAPIRPSYSAQEGLAGYQRE	3.93112e-05	106.45	3	1150.19	1.3093	0	17445000	0
E9Q0S6	1647	Tensin-3	Tns1	0.95622	x	x		1	R	DKAPGSFIVRDSHSFRGAYGLAMKVATPPPS	0.00572647	87.498	3	694.271	-0.13104	15297000	2681700	5359800
E9Q7Q3	33		Tpm3	0.977998	x	x		1	R	QQQADDAEERAERLQREVEGERRAREQAEAE	0.00180483	110.53	3	604.919	0.56547	0	6423800	0
E9Q7Q3	124	Tropomyosin alpha-3 chain	Tpm3	0.628783	x			1	R	EIQLKEAKHIAEEADRKYEEVARKLVIIEGD	0.00914394	86.498	4	589.995	0.72498	13993000	1848500	0
Q7TQD2	64	Tubulin polymerization-promoting protein	Tppp	0.889397		x		1	R	ALEEAFRRFAVHGDTRATGKEMHGKNWSKLC	0.024236	70.488	3	600.908	0.10174	23602000	39478000	1714900
Q9CQN1	625	Heat shock protein 75 kDa, mitochondrial	Trap1	1	x	x		1	R	AMVTVLEMGAARHFLRMQQLAKTQEERAQLL	0.00738806	89.08	2	906.886	-0.54438	20818000	4890400	0
Q64127	1028	Transcription intermediary factor 1-alpha	Trim24	0.616415		x		4	D	KVEFRHEAEDCKFSDDSDDDFVQPRKKRLKS	0.123021	32.391	7	654.608	-1.4627	0	10482000	0
Q64127	1022	Transcription intermediary factor 1-alpha	Trim24	0.616415		x		4	D	PEKRFPKVEFRHEAEDCKFSDDSDDDFVQPR	0.123021	32.391	7	654.608	-1.4627	0	10482000	0
Q64127	1027	Transcription intermediary factor 1-alpha	Trim24	0.616415		x		4	D	PKVEFRHEAEDCKFSDDSDDDFVQPRKKRLK	0.123021	32.391	7	654.608	-1.4627	0	10482000	0
Q64127	1019	Transcription intermediary factor 1-alpha	Trim24	0.616415		x		4	E	NLYPEKRFPKVEFRHEAEDCKFSDDSDDDFV	0.123021	32.391	7	654.608	-1.4627	0	10482000	0
Q64127	1021	Transcription intermediary factor 1-alpha	Trim24	0.616415		x		4	E	YPEKRFPKVEFRHEAEDCKFSDDSDDDFVQP	0.123021	32.391	7	654.608	-1.4627	0	10482000	0
Q64127	1024	Transcription intermediary factor 1-alpha	Trim24	0.616415		x		4	K	KRFPKVEFRHEAEDCKFSDDSDDDFVQPRKK	0.123021	32.391	7	654.608	-1.4627	0	10482000	0
Q1XH17	260	Tripartite motif-containing protein 72	Trim72	0.923889		x	x	1	R	TSRLQKILSESPPPARLDIQLPVISDDFKFQ	2.20464e-07	145.77	3	1031.15	-0.70678	0	155130000	0
Q1XH17	118	Tripartite motif-containing protein 72	Trim72	0.948149		x	x	1	R	LVCGVCASLGSHRGHRLLPAAEAQARLKTQL	0.000620809	100.19	3	644.282	0.56591	0	7849400	183190000
Q1XH17	254	Tripartite motif-containing protein 72	Trim72	0.849662		x		1	E	MKFCLVTSRLQKILSESPPPARLDIQLPVIS	3.67464e-08	153.36	2	1546.22	-0.29518	0	15517000	0
Q1XH17	207	Tripartite motif-containing protein 72	Trim72	0.903811		x		1	R	REAERVRGDAGVALRRELSSLNSYLEQLRQM	5.05757e-07	110.77	2	1124.99	-0.56757	0	0	0
E9PXU6	102		Try5	0.714558		x		1	R	FVNSAKIIKHPNFNSRTLNNDIMLIKLASPV	0.0112396	85.231	3	974.796	0.57323	0	129810000	0
P52196	21	Thiosulfate sulfurtransferase;Sulfurtransferase	Tst	0.958416	x	x		1	R	LYRALVSTKWLAESIRSGRLGPSLRVLDASW	0.00932313	87.258	2	858.351	-0.0086919	51486000	24151000	0
P52196	147	Thiosulfate sulfurtransferase;Sulfurtransferase	Tst	0.814024	x			1	R	RNWLKEGHPVTSEPSRPEPAVFKATLNLSLL	0.00035235	98.281	3	835.688	0.49012	13260000	0	0
P52196	24	Thiosulfate sulfurtransferase;Sulfurtransferase	Tst	1	x			1	R	ALVSTKWLAESIRSGRLGPSLRVLDASWYSP	0.0354473	63.283	2	742.308	1.2561	6669000	0	0
Q9DAC7	4	Tetratricopeptide repeat protein 32	Ttc32	0.827279	x	x		1	R	____________MALRPGREGGESSAALATA	4.28621e-05	112.54	3	884.724	-1.5881	14774000	13849000	0
Q8BWP5	3	Alpha-tocopherol transfer protein	Ttpa	0.608236	x	x	x	1	E	_____________MAEMRPGPLVGKQLNELP	0.0167274	70.68	2	877.354	-0.39381	128690000	64692000	9295100
P68372	282	Tubulin beta-4B chain;Tubulin beta-4A chain	Tubb4b	0.923595	x	x		1	R	MPGFAPLTSRGSQQYRALTVPELTQQMFDAK	9.50537e-05	111.83	3	984.759	-0.62164	47761000	121020000	0
P68372	276	Tubulin beta-4B chain;Tubulin beta-5 chain;Tubulin beta-2A chain;Tubulin beta-2B chain;Tubulin beta-4A chain	Tubb4b	1	x	x		1	R	PRLHFFMPGFAPLTSRGSQQYRALTVPELTQ	0.00308314	90.464	3	966.414	0.47912	114130000	64108000	70136000
P68372	162	Tubulin beta-4B chain;Tubulin beta-5 chain	Tubb4b	0.691261		x		1	R	MGTLLISKIREEYPDRIMNTFSVVPSPKVSD	0.0200604	78.324	3	973.764	-0.87974	0	32574000	0
P99024	282	Tubulin beta-5 chain	Tubb5	0.897498		x		1	R	MPGFAPLTSRGSQQYRALTVPELTQQVFDAK	5.34093e-07	144.82	2	1460.65	1.4259	0	3010800	0
Q922F4	282	Tubulin beta-6 chain	Tubb6	0.923595	x	x		1	R	MPGFAPLTARGSQQYRALTVPELTQQMFDAK	9.50537e-05	111.83	3	984.759	-0.62164	47761000	121020000	0
Q91YR1	337	Twinfilin-1	Twf1	0.948877	x	x	x	1	R	SFAKPKGPAGKRGIRRLIRGPAEAEATTD__	0.000664736	95.183	2	1020.92	-0.6016	12945000	21316000	6461300
Q91W90	379	Thioredoxin domain-containing protein 5	Txndc5	1		x		1	R	VDCTAERNVCSKYSVRGYPTLLLFRGGEKVG	5.62951e-06	144.57	3	709.322	0.32242	0	67324000	0
Q80X50-5	11	Ubiquitin-associated protein 2-like	Ubap2l	0.97997	x	x		1	R	_____MMTSVGTNRARGNWEQPQNQNQTQHK	3.88051e-10	156.5	3	869.017	0.21109	9347900	5083400	0
Q80X50-5	626	Ubiquitin-associated protein 2-like	Ubap2l	0.79582		x		1	R	NAQGPLYEQRSTQTRRYPSSISSSPQKDLTQ	1.73355e-06	142.3	3	845.37	-0.03665	10816000	22676000	0
Q80X50-5	28	Ubiquitin-associated protein 2-like	Ubap2l	0.909147	x	x		1	R	NWEQPQNQNQTQHKQRPQATAEQIRLAQMIS	0.0251209	72.29	2	919.883	-2.0281	11680000	0	0
P61082	158	NEDD8-conjugating enzyme Ubc12	Ube2m	0.981541		x	x	1	R	DPLNKEAAEVLQNNRRLFEQNVQRSMRGGYI	0.000850436	129.38	2	865.856	-0.41213	8417900	13481000	11459000
E0CZB3	38	Ubiquitin-like protein 5	Ubl5	1	x			1	R	TIGDLKKLIAAQTGTRWNKIVLKKWYTIFKD	0.0148304	80.245	2	950.411	-0.099726	6812000	16870000	0
Q922Y1	126	UBX domain-containing protein 1	Ubxn1	0.981256	x	x		1	R	EREEREALEREKQRRRQGQELSVARQKLQED	0.000681796	120.06	2	842.846	-0.58743	14963000	11512000	0
Q922Y1	125	UBX domain-containing protein 1	Ubxn1	0.839614	x			1	R	EEREEREALEREKQRRRQGQELSVARQKLQE	0.0862153	60.301	3	614.267	-0.30384	12552000	0	3588300
Q9CR09	23	Ubiquitin-fold modifier-conjugating enzyme 1	Ufc1	0.916262	x	x	x	1	R	RVVSEIPVLKTNAGPRDRELWVQRLKEEYQS	0.000471574	103.76	2	1119.98	-1.4438	144940000	221810000	100950000
F6XUP5	21	Ubiquitin-fold modifier 1	Ufm1	0.941266	x	x		1	R	GRSKVSFKITLTSDPRLPYKVLSVPESTPFT	2.6899e-08	135.58	3	1171.92	0.1258	77055000	165920000	0
F6XUP5	19	Ubiquitin-fold modifier 1	Ufm1	0.870097		x		1	D	LSGRSKVSFKITLTSDPRLPYKVLSVPESTP	0.00652853	89.46	3	648.955	-0.70857	0	198560000	0
Q91ZJ5	3	UTP--glucose-1-phosphate uridylyltransferase	Ugp2	0.974485	x	x	x	1	R	_____________MSRFVQDLSKAMSQDGAS	0.000515626	100.48	2	831.832	-0.085534	50752000	305890000	25299000
Q8VC97	41	Beta-ureidopropionase	Upb1	0.938052		x		1	R	KRILYGKQTRNLDLPREALKAASERNFELKG	0.00839286	88.134	2	855.368	-1.2389	4535900	38964000	5830600
A2APN2	48	Uridine phosphorylase 2	Upp2	0.966688		x		1	R	TGSGQSMASILPASNRSMRPDKNTYERKRSV	0.000213018	93.684	3	963.751	-0.45971	0	3601500	0
A2APN2	51	Uridine phosphorylase 2	Upp2	0.867099	x	x		1	R	GQSMASILPASNRSMRPDKNTYERKRSVYVK	0.00279874	97.214	3	646.58	-0.93741	8662700	8119500	0
Q9CQB4	4	Cytochrome b-c1 complex subunit 7	Uqcrb	1	x	x	x	1	R	____________MAGRSAVSASSKWLDGFRK	0.00429129	88.338	2	802.311	1.6097	2811800	11645000	3983900
Q9Z1Z0	5	General vesicular transport factor p115	Uso1	0.957467		x		1	R	___________MNFLRGVMGGQSAGPQHTEA	5.94155e-09	147.41	3	1090.8	-1.6258	0	16444000	0
P20152	450	Vimentin	Vim	0.758297	x	x		1	R	DTHSKRTLLIKTVETRDGQVINETSQHHDDL	4.0881e-07	147.1	3	988.728	-1.0065	16989000	27434000	0
P20152	4	Vimentin	Vim	0.992873	x			1	R	____________MSTRSVSSSSYRRMFGGSG	0.0034597	89.403	2	978.386	-0.65899	17934000	0	1141900
Q80WA3	44		Vsig4	0.84076	x	x	x	1	D	VTGTWKGDVKIQCIYDPLRGYRQVLVKWLVR	0.0156987	82.482	2	1047.93	0.13859	161920000	227820000	193620000
P32921	126	Tryptophan--tRNA ligase, cytoplasmic;T1-TrpRS;T2-TrpRS	Wars	0.883019	x			1	R	FGSSKIDKELINRIERATGQRPHRFLRRGIF	0.0326153	66.595	3	621.267	0.24906	1695900	1173900	996120
Q8CHP5	31	Partner of Y14 and mago	Wibg	0.664802		x		1	R	IASTQRPDGTWRKQRRVKEGYVPQEEVPVYE	0.000113595	86.479	3	902.061	0.56252	0	0	0
Q8CHP5	75	Partner of Y14 and mago	Wibg	0.799959		x		1	R	PPGLSPEATTPVTPSRPEGGETGLSKTAKRN	0.003928	84.938	3	1219.9	0.68232	0	21824000	0
Q8CHP5	21	Partner of Y14 and mago	Wibg	0.738124	x	x		1	R	TPEATGTGKYIASTQRPDGTWRKQRRVKEGY	0.0146168	81.494	3	740.647	0.48261	15111000	48006000	3839900
Q3TNA1	14	Xylulose kinase	Xylb	0.954689	x	x	x	1	R	__MDARTHRRAAGTPRALAERAGRRCCLGWD	0.0170977	83.617	3	551.898	0.33189	148660000	107470000	30758000
Q3TNA1	19	Xylulose kinase	Xylb	0.861846	x		x	1	R	RTHRRAAGTPRALAERAGRRCCLGWDFSTQQ	0.0770561	57.96	2	692.774	0.038628	2551700	1428900	1013100
Q3TNA1	548	Xylulose kinase	Xylb	1		x		1	R	PRYSALEQRILSTAQRPLE____________	0.0223686	73.887	2	834.855	0.22808	37674000	16140000	13408000
Q3TNA1	4	Xylulose kinase	Xylb	0.916562	x	x		1	R	____________MDARTHRRAAGTPRALAER	0.0165146	79.474	3	542.54	-0.28073	33035000	23918000	8285700
Q3TIV5	58	Zinc finger CCCH domain-containing protein 15	Zc3h15	0.747325	x	x		1	R	IKAVTHQVKFGQQNPRQVAQSEAEKKLKKDD	2.20796e-05	123.02	3	829.355	-0.61913	17430000	18342000	0
B2RRF6	25	Zinc finger protein 518A	Znf518a	0.810131		x		1	E	CDEKPTILKKLDTRNEIADTIRSVSTSKISE	0.136697	49.813	2	736.776	0.30137	369950	909070	0
Q8R151	5	NFX1-type zinc finger-containing protein 1	Znfx1	0.95276	x	x		1	R	___________MEDRRPHLEARPRNPPANHR	0.0175309	79.148	3	558.242	-0.13016	2500100	5551600	0
Q71FD5	74	E3 ubiquitin-protein ligase ZNRF2	Znrf2	1	x	x	x	1	R	AAAAAAASAPAAPRSRSLGGAVGSASGGRAA	1.21357e-06	127.88	2	930.375	-0.27247	44555000	25571000	3938700
Q71FD5	40	E3 ubiquitin-protein ligase ZNRF2	Znrf2	1		x		1	R	GTGSGGGGADGARAARFAAPVSGAQQPSASA	3.35507e-15	162.2	3	1192.21	0.34235	0	43559000	0
Q71FD5	37	E3 ubiquitin-protein ligase ZNRF2	Znrf2	0.916384	x	x		1	R	LPSGTGSGGGGADGARAARFAAPVSGAQQPS	9.4087e-05	96.887	3	998.411	0.10395	13322000	13044000	0
Q71FD5	15	E3 ubiquitin-protein ligase ZNRF2	Znrf2	0.87056	x			1	R	_MGAKQSGPAANGRTRAYSGSDLPSGTGSGG	3.46348e-05	115.55	3	899.019	-0.33812	7970100	0	0
Q62523	54	Zyxin	Zyx	0.927156	x	x		1	R	FRPGDSEPPVAAGAQRAQMGRVGEIPPPPPE	7.11818e-05	106.43	3	1017.11	1.105	22511000	19510000	0
Q62523	40	Zyxin	Zyx	0.734336		x		1	R	KFAPVVAPKPKVNPFRPGDSEPPVAAGAQRA	0.00978314	82.01	3	836.023	-0.62673	0	3509500	0
Q0P678-2	277			1		x	x	1	R	LKSPAPEARLLSPGSRAQLGRQQGGGLRDRT	0.0262103	68.44	2	898.398	3.3796	18593000	38031000	20953000
Q8VC23	6	Uncharacterized protein C11orf86 homolog		1		x	x	1	R	__________MGTSLRSQSFREPRPSYGRLH	0.0903791	40.715	2	861.338	0.23523	3271800	11327000	4887800
Q9D0A3	3	UPF0552 protein C15orf38 homolog		0.944327		x		1	R	_____________MSRIYQDSALRNKAVQSA	0.00084758	103.22	2	896.359	-0.0099047	0	4251300	0
Q91V76	314	Ester hydrolase C11orf54 homolog		0.932254		x		1	R	FLYRIDQPKETHAFGRD______________	0.00379374	91.62	2	1027.9	-0.50538	18394000	38703000	5323000
Q62418-2	229			0.905939		x		1	R	LQEAARREQRYQEQHRSAGAPSRTGEPEQEA	0.0195958	71.879	3	676.597	-0.095144	766100	1218500	0
Q9JM62-2	171			0.702376		x		1	R	SQLSGRALDLAAGITRDAK____________	0.0207501	70.54	2	928.403	1.0203	18292000	58128000	0
Q8BGS1-2	473			0.924681		x		1	R	NQWNPRALPPPQTAYRNYTDFVHEHNVKNAG	0.0245179	65.454	4	785.343	0.28888	0	34095000	0
Q8K039	98	Uncharacterized protein KIAA1143 homolog		0.797909	x			1	R	KTDEEPPPADGRIVYRKPVKRSSDEKCSGLT	0.0745617	60.828	3	567.274	-0.2615	5641600	5226100	264520
Q9D5U9-2	594			0.851182	x			1	K	LEKQSAKQEELKRLHKAQVCILQSEASAWPW	0.130793	53.278	4	734.817	0.67116	18077000	0	0
